# Supplementary material for: A late-stage assembly checkpoint of the human mitochondrial ribosome large subunit
Source: Nat Commun. 2022 Feb 17;13:929. doi: 10.1038/s41467-022-28503-5 (PMC8854578; doi:10.1038/s41467-022-28503-5)
Supplement: Supplementary file 4 — Supplementary Data 1 [file 41467_2022_28503_MOESM4_ESM.txt]

### A late-stage assembly checkpoint of the human mitochondrial ribosome large subunit ###

# R Code for quantification of 2-O-Methylation level of mitochondrial transcripts #

# Description #########################################
#######################################################
# The following R code should be ran from within the folder holding output '.Rdata' files,
# which were generated using the bam2ReadEnds.R code (García-Campos, M. A. (2019) 
# ‘SchwartzLab/mazter_mine: Minor update’. doi: 10.5281/ZENODO.3581426).
# The code below uses the input files, quantifying the coverage and number of reads starting
# and ending at each position, to calculate level of 2-O-Methylation using two distinct scores:
# 1. cleavage protection score (score A)
# 2. RT-stop score (and fold change of RT-stop scores)
# Finally, plots depicted in Figure 1 of this manuscript are generated.

# Dependencies ########################################
#######################################################
library(reshape2)
library(ggplot2)
library(stringr)

# Functions  ##########################################
#######################################################
## calculate cleavage protection score (scoreA)
scoreA1 <- function(CHR, d = 6, minEnv = 15){
  scoreA.1 <- rep(NA, length(CHR)); names(scoreA.1) <- names(CHR)
  surrseqA <- rep(NA, length(CHR)); names(surrseqA) <- names(CHR)
  for (P in (d+1):(length(CHR)-d)){
    evalPos <- CHR[P]
    leftFlank <- CHR[(P-d):(P-1)]
    rightFlank <- CHR[(P+1):(P+d)]
    if(median(c(rightFlank, leftFlank)) < minEnv ){next()}
    m1 <- mean(leftFlank)
    m2 <- mean(rightFlank)
    sd1 <- sd(leftFlank)
    sd2 <- sd(rightFlank)
    scoreA.1[P] <- 1 - (((2*evalPos) + 1) /
                          ((0.5*abs(m1-sd1)) + evalPos + (0.5*abs(m2-sd2)) + 1))
    surrseqA[P] <- paste0(paste(leftFlank, collapse=","),",,",evalPos,",,",paste(rightFlank, collapse=","))
  }
  scoreA.2 = scoreA.1
  scoreA.2[scoreA.2 < 0] <- 0
  return(list(scoreA.1, scoreA.2, surrseqA))
}

# Upload files ########################################
#######################################################
inDir=getwd()

fList = list.files(inDir, pattern=".Rdata",full.names=TRUE)

df = lapply(1:length(fList), function(f){
  f1 = load(fList[f])
  f2 = countData
})

dfNames = gsub(".*/|\\.Rdata","",fList)

# Parse data ##########################################
df1 = lapply(1:length(df), function(x){
  a1 = as.data.frame(do.call(rbind,lapply(1:length(df[[x]]), function(y){
    s1 = Map(function(m,n) (unlist(m)+1)/(unlist(n)+1), df[[x]][[y]][1], df[[x]][[y]][3])
    sa = Map(function(m) scoreA1(unlist(m)),list(df[[x]][[y]][2]))
    df[[x]][[y]]$stop = c(s1[[1]][2:length(s1[[1]])],NA)
    df[[x]][[y]]$scoreA = sa[[1]][[2]]
    df[[x]][[y]]$id = paste0(rep(names(df[[x]])[y], length(s1[[1]])),":",seq(1,length(s1[[1]])))
    as.data.frame(do.call(cbind,df[[x]][[y]]))
  })))
  names(a1) = c(paste0(dfNames[x],"_", 
                       c("rE5", "rE3", "cov", "stop", "scoreA")), "id")
  
  a1
})

df2 = Reduce(function(x, y) merge(x, y, all=TRUE, by=c("id")), df1)
df2[,!grepl("id", names(df2))] = lapply(df2[,!grepl("id", names(df2))], function(x) as.numeric(as.character(x)))
df2$pos = as.numeric(gsub(".*:","", df2$id))

# add fold-change (FC) of RT-stop scores ##############

low = grep("2uM.*stop", names(df2), value=T)
high = grep("500uM.*stop", names(df2), value=T)
FC = df2[,low]/df2[,high]
names(FC) = gsub("2uM", "fc", names(FC))

df2 = cbind(df2, FC)

# Calculate t.test of FC of RT-stops in KO vs WT ######
samples = c("MRM1KO", "MRM2KO", "MRM3KO")

statStopttest = as.data.frame(do.call(cbind, lapply(1:length(samples), function(x){
  test = unlist(lapply(1:nrow(df2), function(y){
    tryCatch({t.test(df2[y,grep("WT.*fc_", names(df2), value=T)],
                     df2[y,grep(paste0(samples[x],".*fc_"), names(df2), value=T)])$p.value}, error=function(e) {return(NA)})
  }))
})))
names(statStopttest) = paste0(samples, "_stopFC_ttest")

# Calculate t.test of scoreA in KO vs WT ##############

statA = as.data.frame(do.call(cbind, lapply(1:length(samples), function(x){
  test = unlist(lapply(1:nrow(df2), function(y){
    tryCatch({t.test(df2[y,grep("WT.*500uM.*scoreA$", names(df2), value=T)],
                     df2[y,grep(paste0(samples[x],".*500uM.*scoreA$"), names(df2), value=T)])$p.value}, error=function(e) {return(NA)})
  }))
})))
names(statA) = paste0(samples, "_WT_scoreA_ttest")

df3 = cbind(df2, statStopttest, statA)

df3$avgWT_scoreA = apply(df3[,grep("WT.*500uM.*scoreA",names (df3),value=T)],1,mean,na.rm=T)
df3$avgKO1_scoreA = apply(df3[,grep("MRM1KO.*500uM.*scoreA",names (df3),value=T)],1,mean,na.rm=T)
df3$avgKO2_scoreA = apply(df3[,grep("MRM2.*500uM.*scoreA",names (df3),value=T)],1,mean,na.rm=T)
df3$avgKO3_scoreA = apply(df3[,grep("MRM3.*500uM.*scoreA",names (df3),value=T)],1,mean,na.rm=T)
df3$avgWT_FC_stop = apply(df3[,grep("WT.*_fc.*stop",names (df3),value=T)],1,mean,na.rm=T)
df3$avgKO1_FC_stop = apply(df3[,grep("MRM1KO.*_fc.*stop",names (df3),value=T)],1,mean,na.rm=T)
df3$avgKO2_FC_stop = apply(df3[,grep("MRM2.*_fc.*stop",names (df3),value=T)],1,mean,na.rm=T)
df3$avgKO3_FC_stop = apply(df3[,grep("MRM3.*_fc.*stop",names (df3),value=T)],1,mean,na.rm=T)

df3$maxCov = apply(df3[,grep("cov", names(df3), value=T)],1,max, na.rm=T)
df3$known = ifelse(df3$id %in% c("ENST00000387347.2:1145","ENST00000387347.2:1369","ENST00000387347.2:1370"),df3$pos,F)

# Parse data for plotting
dt = melt(df3[,grep("500.*scoreA$|M.*fc|WT.*fc|id|pos|known", names(df3), value=T)], id=c("id","pos", "known"))
dt$sample = factor(str_extract(dt$variable, "WT|MRM1KO|MRM2KO|MRM3KO"), levels=c("WT", "MRM1KO", "MRM2KO", "MRM3KO"))
dt$score = str_extract(dt$variable, "fc|scoreA")

# Plots ###############################################
#######################################################
p.wt.ko1 = ggplot(df3, aes(x=avgKO1_scoreA-avgWT_scoreA, y=-log10(MRM1KO_WT_scoreA_ttest)))+geom_point()
p.wt.ko2 = ggplot(df3, aes(x=avgKO2_scoreA-avgWT_scoreA, y=-log10(MRM2KO_WT_scoreA_ttest)))+geom_point()
p.wt.ko3 = ggplot(df3, aes(x=avgKO3_scoreA-avgWT_scoreA, y=-log10(MRM3KO_WT_scoreA_ttest)))+geom_point()

b.fc.scoreA = ggplot(subset(dt, known!=0 ),
                     aes(x=as.factor(pos), y=value, fill=sample))+
  geom_bar(stat="summary", position="dodge")+facet_wrap(~score, scale="free")+
  xlab("position in LSU")+ylab("2'-O-methylation score")+theme_classic()

########################################################
