# Supplementary material for: A late-stage assembly checkpoint of the human mitochondrial ribosome large subunit
Source: Nat Commun. 2022 Feb 17;13:929. doi: 10.1038/s41467-022-28503-5 (PMC8854578; doi:10.1038/s41467-022-28503-5)
Supplement: Supplementary file 5 — Supplementary Data 2 [file 41467_2022_28503_MOESM5_ESM.xlsx]

## Sheet: Intro
Supplementary Table 5 Quantitative density gradient analysis by mass spectrometry of mitochondrial lysates from parental and MRM2 knock-out cells.
Sheet	Description
Intro	Summary of contents
SP_MixA	qDGMS results from mix A (light: parental; heavy: MRM2 KO) using shared peptide analysis (quantitative across samples)
SP_MixB	qDGMS results from mix B (light: MRM2 KO; heavy: parental) using shared peptide analysis (quantitative across samples)
MFP_MixA	qDGMS results from mix A (light: parental; heavy: MRM2 KO) using most frequent peptide analysis
MFP_MixB	qDGMS results from mix B (light: MRM2 KO; heavy: parental) using most frequent peptide analysis
Data presented in this table is relative to Supplementary Figure 4. "Shared peptide" analysis corresponds to "scenario B" and "most frequent peptide" analysis to "scenario A" in Páleníková et al. 2021 (DOI: 10.1016/j.bbabio.2021.148399 )

## Sheet: SP_MixA
			Sucrose concentration	0.1																					0.3
				Fraction number
Accession	Label state	Origin	Description	1	2	3	4	5	6	7	8	9	10	11	12	13	14	15	16	17	18	19	20	21	22
P34897	Light	Parental	Serine hydroxymethyltransferase, mitochondrial OS=Homo sapiens GN=SHMT2 PE=1 SV=3 - [GLYM_HUMAN]	0.462996	0.11	0.857709	0.732159	0.33	0.0152247	0.0715859	0.0510132	0.0946696	0.0468282	0.0479295	0.000940088	0.00104185	0	0	0	0	0	0	0	0	0
P34897	Heavy	MRM2 KO	Serine hydroxymethyltransferase, mitochondrial OS=Homo sapiens GN=SHMT2 PE=1 SV=3 - [GLYM_HUMAN]	0.408414	0.119736	0.637885	1	0.437357	0.0324802	0.0769604	0.0219383	0.113436	0.0555507	0.0567841	0	0.00134273	0	0	0	0.00172687	0	0	0	0	0
Q9BT17	Light	Parental	Mitochondrial GTPase 1 OS=Homo sapiens GN=MTG1 PE=1 SV=2 - [MTG1_HUMAN]	0.193483	0	0	0	0	0	0	0	0	0	0	0	0	0	0	0	0.0192672	0	0	0	0	0
Q9BT17	Heavy	MRM2 KO	Mitochondrial GTPase 1 OS=Homo sapiens GN=MTG1 PE=1 SV=2 - [MTG1_HUMAN]	1	0	0	0.128488	0.0265143	0.0706463	0.0264602	0	0.118605	0.090292	0	0	0	0	0.00118064	0	0.065265	0	0	0	0	0
P46776	Light	Parental	60S ribosomal protein L27a OS=Homo sapiens GN=RPL27A PE=1 SV=2 - [RL27A_HUMAN]	1	0	0	0.811913	0.344188	0	0.181408	0	0.416606	0.495668	0.204116	0	0	0	0.112455	0.0399278	0	0.00101552	0	0.0286606	0	0
P46776	Heavy	MRM2 KO	60S ribosomal protein L27a OS=Homo sapiens GN=RPL27A PE=1 SV=2 - [RL27A_HUMAN]	0.811552	0	0	0.638628	0.319711	0	0.150433	0.522022	0.307148	0.351697	0.154946	0	0	0.0934296	0.0677978	0.0311733	0.102888	0.000818412	0	0.0245199	0	0
P27487	Light	Parental	Dipeptidyl peptidase 4 OS=Homo sapiens GN=DPP4 PE=1 SV=2 - [DPP4_HUMAN]	0.417914	0	0	1	0	0.546166	0	0.52222	0.190836	0	0	0.00421137	0	0	0	0	0	0	0	0	0	0
P27487	Heavy	MRM2 KO	Dipeptidyl peptidase 4 OS=Homo sapiens GN=DPP4 PE=1 SV=2 - [DPP4_HUMAN]	0	0	0	0	0	0	0.141285	0.422058	0.154409	0.313148	0	0	0	0	0	0	0	0	0	0	0	0
Q5ST30	Light	Parental	Valine--tRNA ligase, mitochondrial OS=Homo sapiens GN=VARS2 PE=1 SV=2 - [SYVM_HUMAN]	0	0	0	0.70471	0.297101	0	0.0719656	0	0	0.0582428	0	0	0	0	0	0	0	0	0	0	0	0
Q5ST30	Heavy	MRM2 KO	Valine--tRNA ligase, mitochondrial OS=Homo sapiens GN=VARS2 PE=1 SV=2 - [SYVM_HUMAN]	0.605978	0.0536685	0.131476	1	0.378261	0	0.0332065	0	0	0	0.0220607	0	0	0	0	0	0	0	0	0	0	0
Q8NBJ7	Light	Parental	Sulfatase-modifying factor 2 OS=Homo sapiens GN=SUMF2 PE=1 SV=2 - [SUMF2_HUMAN]	1	0	0	0	0	0	0	0	0	0	0	0	0	0	0	0	0	0	0	0	0	0
Q8NBJ7	Heavy	MRM2 KO	Sulfatase-modifying factor 2 OS=Homo sapiens GN=SUMF2 PE=1 SV=2 - [SUMF2_HUMAN]	0	0.796852	0	0	0	0	0	0	0	0	0	0	0	0	0	0	0	0	0	0	0	0
P06865	Light	Parental	Beta-hexosaminidase subunit alpha OS=Homo sapiens GN=HEXA PE=1 SV=2 - [HEXA_HUMAN]	1	0	0	0.798255	0.314749	0	0	0	0	0	0	0	0	0	0	0	0	0	0	0	0	0
P06865	Heavy	MRM2 KO	Beta-hexosaminidase subunit alpha OS=Homo sapiens GN=HEXA PE=1 SV=2 - [HEXA_HUMAN]	0.852781	0	0	0.761314	0.358915	0	0.0340785	0	0	0	0	0	0	0	0	0	0	0	0	0	0	0
Q5JSL3	Light	Parental	Dedicator of cytokinesis protein 11 OS=Homo sapiens GN=DOCK11 PE=1 SV=2 - [DOC11_HUMAN]	0	0	0	0.673745	0	0	0	0	0	0	0	0	0	0	0	0	0	0	0	0	0	0
Q5JSL3	Heavy	MRM2 KO	Dedicator of cytokinesis protein 11 OS=Homo sapiens GN=DOCK11 PE=1 SV=2 - [DOC11_HUMAN]	0.582736	0	0	1	0	0	0	0	0	0	0	0	0	0	0	0	0	0	0	0	0	0
Q15043	Light	Parental	Zinc transporter ZIP14 OS=Homo sapiens GN=SLC39A14 PE=1 SV=3 - [S39AE_HUMAN]	0.699758	0	0	0	0	0	0	0	0	0	0	0	0	0	0	0	0	0	0	0	0	0
Q15043	Heavy	MRM2 KO	Zinc transporter ZIP14 OS=Homo sapiens GN=SLC39A14 PE=1 SV=3 - [S39AE_HUMAN]	0	0	0	0	0	1	0.385507	0	0	0.775362	0.169372	0	0.120169	0	0.265942	0	0	0	0	0	0	0
P11142	Light	Parental	Heat shock cognate 71 kDa protein OS=Homo sapiens GN=HSPA8 PE=1 SV=1 - [HSP7C_HUMAN]	0.982814	0	0	1	0.693845	0.303517	0.219424	0.31211	0.277658	0.26299	0.196523	0	0.133853	0.151679	0.105556	0.106395	0.143205	0.00294325	0	0.0455635	0	0
P11142	Heavy	MRM2 KO	Heat shock cognate 71 kDa protein OS=Homo sapiens GN=HSPA8 PE=1 SV=1 - [HSP7C_HUMAN]	0.815348	0	0	0.854117	0.596323	0.27534	0.16191	0.302518	0.268345	0.276619	0.165987	0	0.130935	0.145204	0.106835	0.00973221	0	0	0	0.0435651	0	0
O00487	Light	Parental	26S proteasome non-ATPase regulatory subunit 14 OS=Homo sapiens GN=PSMD14 PE=1 SV=1 - [PSDE_HUMAN]	0	0	0	0	0	0	0	0	0	0	0	0	0	0.411638	0	0	0.39709	0	0	0	0	0
O00487	Heavy	MRM2 KO	26S proteasome non-ATPase regulatory subunit 14 OS=Homo sapiens GN=PSMD14 PE=1 SV=1 - [PSDE_HUMAN]	0	0	0	0	0	0	0	0	0	0	0	0	0.658125	0	0	0.849066	1	0	0	0.316581	0	0
P13804	Light	Parental	Electron transfer flavoprotein subunit alpha, mitochondrial OS=Homo sapiens GN=ETFA PE=1 SV=1 - [ETFA_HUMAN]	1	0.079546	0.0777348	0.20396	0.0270708	0.0275296	0.0103188	0.0442888	0.00327699	0.0452065	0.00789423	0.00326974	0	0	0	0	0.0485873	0.00114055	0	0.000415117	0	4.66795e-05
P13804	Heavy	MRM2 KO	Electron transfer flavoprotein subunit alpha, mitochondrial OS=Homo sapiens GN=ETFA PE=1 SV=1 - [ETFA_HUMAN]	0.778314	0.0639459	0.0702004	0.169597	0.0356919	0	0.00827819	0	0.0328906	0	0	0.00473316	0	0	0	0	0.0368993	0	0	0	0	0
O75844	Light	Parental	CAAX prenyl protease 1 homolog OS=Homo sapiens GN=ZMPSTE24 PE=1 SV=2 - [FACE1_HUMAN]	1	0	0.0142799	0.297693	0.194045	0.173093	0.066096	0.239635	0.163379	0.281057	0.152214	0	0.190919	0.226386	0.175363	0.166878	0.218087	0.00553033	0	0.048195	0	0
O75844	Heavy	MRM2 KO	CAAX prenyl protease 1 homolog OS=Homo sapiens GN=ZMPSTE24 PE=1 SV=2 - [FACE1_HUMAN]	0.740231	0	0	0.242464	0.170711	0.125865	0.0687012	0.191924	0.128843	0.215296	0.0544473	0	0.144213	0.167734	0.137849	0.127317	0.180052	0.0036658	0	0.0370488	0	0
Q5VT66	Light	Parental	Mitochondrial amidoxime-reducing component 1 OS=Homo sapiens GN=MARC1 PE=1 SV=1 - [MARC1_HUMAN]	1	0	0	0	0.0342838	0	0	0	0.0123522	0	0.00905388	0	0.0128252	0.0280355	0.0230618	0	0.0588633	0	0	0	0	0
Q5VT66	Heavy	MRM2 KO	Mitochondrial amidoxime-reducing component 1 OS=Homo sapiens GN=MARC1 PE=1 SV=1 - [MARC1_HUMAN]	0	0	0	0	0.10611	0	0	0	0.00876478	0	0.0110644	0	0	0.029908	0.0248555	0	0.0631209	0	0	0	0	0
P35914	Light	Parental	Hydroxymethylglutaryl-CoA lyase, mitochondrial OS=Homo sapiens GN=HMGCL PE=1 SV=2 - [HMGCL_HUMAN]	0	0.560389	0.13915	1	0	0	0	0	0	0	0	0	0	0	0	0	0	0	0	0	0	0
P35914	Heavy	MRM2 KO	Hydroxymethylglutaryl-CoA lyase, mitochondrial OS=Homo sapiens GN=HMGCL PE=1 SV=2 - [HMGCL_HUMAN]	0	0.983623	0	0	0.22523	0	0	0	0	0	0	0	0	0	0	0	0	0	0	0	0	0
Q9NPA0	Light	Parental	ER membrane protein complex subunit 7 OS=Homo sapiens GN=EMC7 PE=1 SV=1 - [EMC7_HUMAN]	0	0	0	0	0	0	0	0	0	0	0.837634	0	0.778495	0.272419	0.904301	0.826882	0.168441	0	0	0	0	0
Q9NPA0	Heavy	MRM2 KO	ER membrane protein complex subunit 7 OS=Homo sapiens GN=EMC7 PE=1 SV=1 - [EMC7_HUMAN]	0	0	0	0	0	0	0	0.265484	0	0	0	0	0	0	1	0	0	0	0	0	0	0
Q9Y3B7	Light	Parental	39S ribosomal protein L11, mitochondrial OS=Homo sapiens GN=MRPL11 PE=1 SV=1 - [RM11_HUMAN]	0	0	0	0	0	0.008115	0.00603956	0.219503	0.0491996	0.134407	0.00902944	0.000954922	0.00628795	0.013781	0	0.00375897	0	0	0	0	0	0
Q9Y3B7	Heavy	MRM2 KO	39S ribosomal protein L11, mitochondrial OS=Homo sapiens GN=MRPL11 PE=1 SV=1 - [RM11_HUMAN]	0	0	0	0.0287213	0	0.00177553	0.00948482	1	0.606532	0.115271	0.217019	0	0.00265961	0.127691	0.00166881	0.00122815	0.00282613	0	0	0	0	0
P12236;P12235;P05141	Light	Parental	ADP/ATP translocase 3 OS=Homo sapiens GN=SLC25A6 PE=1 SV=4 - [ADT3_HUMAN]|ADP/ATP translocase 1 OS=Homo sapiens GN=SLC25A4 PE=1 SV=4 - [ADT1_HUMAN]|ADP/ATP translocase 2 OS=Homo sapiens GN=SLC25A5 PE=1 SV=7 - [ADT2_HUMAN]	0.157958	0.00845257	0	0.151166	0.0974678	0.103215	0.0247026	0.28336	0.0599678	0.442926	0.0632637	0.0274317	0.0207395	0.0346986	0.0847669	0	0.0633441	0.0119092	0	0.00367243	0	0
P12236;P12235;P05141	Heavy	MRM2 KO	ADP/ATP translocase 3 OS=Homo sapiens GN=SLC25A6 PE=1 SV=4 - [ADT3_HUMAN]|ADP/ATP translocase 1 OS=Homo sapiens GN=SLC25A4 PE=1 SV=4 - [ADT1_HUMAN]|ADP/ATP translocase 2 OS=Homo sapiens GN=SLC25A5 PE=1 SV=7 - [ADT2_HUMAN]	0.791801	0.26885	0.0621383	0.537781	0.241037	0.232637	0.0235973	0.560289	0.144413	1	0.141439	0.0646704	0.047508	0.0717042	0.195378	0.0696543	0.194654	0.0164068	0	0.0117444	0	0
P12814;O43707	Light	Parental	Alpha-actinin-1 OS=Homo sapiens GN=ACTN1 PE=1 SV=2 - [ACTN1_HUMAN]|Alpha-actinin-4 OS=Homo sapiens GN=ACTN4 PE=1 SV=2 - [ACTN4_HUMAN]	0.865337	0.0759352	0	1	0.205673	0	0	0	0	0.135879	0.0547382	0	0	0	0	0	0	0	0	0	0	0
P12814;O43707	Heavy	MRM2 KO	Alpha-actinin-1 OS=Homo sapiens GN=ACTN1 PE=1 SV=2 - [ACTN1_HUMAN]|Alpha-actinin-4 OS=Homo sapiens GN=ACTN4 PE=1 SV=2 - [ACTN4_HUMAN]	0	0	0	0.579177	0.139869	0	0.160661	0	0.0147475	0	0	0	0	0	0	0	0	0	0	0	0	0
P51649	Light	Parental	Succinate-semialdehyde dehydrogenase, mitochondrial OS=Homo sapiens GN=ALDH5A1 PE=1 SV=2 - [SSDH_HUMAN]	0	0	0	0	0	0.615862	0	0.763908	0.425287	0	0.387126	0.0110828	0.318391	0.470115	0.345287	0.169885	0.288966	0	0	0.0774253	0	0
P51649	Heavy	MRM2 KO	Succinate-semialdehyde dehydrogenase, mitochondrial OS=Homo sapiens GN=ALDH5A1 PE=1 SV=2 - [SSDH_HUMAN]	0	0	0	0	0.463678	0	0	0	1	0	0	0.0235632	0.601609	0.813103	0	0.268276	0.448736	0.0060023	0.00348736	0.0986207	0.000195632	0.000918851
O95347	Light	Parental	Structural maintenance of chromosomes protein 2 OS=Homo sapiens GN=SMC2 PE=1 SV=2 - [SMC2_HUMAN]	0	0	0	0	0	0.0684196	0	0	0	0	0	0	0	0	0	0	0	0	0	0	0	0
O95347	Heavy	MRM2 KO	Structural maintenance of chromosomes protein 2 OS=Homo sapiens GN=SMC2 PE=1 SV=2 - [SMC2_HUMAN]	0	0	0	0	1	0	0	0	0.36599	0	0	0	0	0	0	0	0	0	0	0	0	0
Q96G23	Light	Parental	Ceramide synthase 2 OS=Homo sapiens GN=CERS2 PE=1 SV=1 - [CERS2_HUMAN]	0	0	0	0	0.197727	0.650124	0	0.890502	0	0.232275	0	0	0	0	0	0	0	0	0	0	0	0
Q96G23	Heavy	MRM2 KO	Ceramide synthase 2 OS=Homo sapiens GN=CERS2 PE=1 SV=1 - [CERS2_HUMAN]	0	0	0	0	0	0.428089	0	0.612874	0	1	0	0	0	0	0	0	0	0	0	0	0	0
Q99538	Light	Parental	Legumain OS=Homo sapiens GN=LGMN PE=1 SV=1 - [LGMN_HUMAN]	1	0	0	0.370379	0	0	0	0	0	0	0	0	0	0	0	0	0	0	0	0	0	0
Q99538	Heavy	MRM2 KO	Legumain OS=Homo sapiens GN=LGMN PE=1 SV=1 - [LGMN_HUMAN]	0	0	0	0.486169	0	0	0	0	0	0	0	0	0	0	0	0	0.198091	0	0	0	0	0
Q8TEM1	Light	Parental	Nuclear pore membrane glycoprotein 210 OS=Homo sapiens GN=NUP210 PE=1 SV=3 - [PO210_HUMAN]	0	0	0.0956962	1	0.780253	0	0.239089	0.566582	0.25838	0.312456	0.165215	0	0.0942785	0.10243	0.0697215	0.0339949	0.0462177	0	0	0	0	0
Q8TEM1	Heavy	MRM2 KO	Nuclear pore membrane glycoprotein 210 OS=Homo sapiens GN=NUP210 PE=1 SV=3 - [PO210_HUMAN]	0	0	0.0550886	0.780253	0.536203	0.496	0.179443	0.452405	0.169823	0.246937	0	0	0.0777722	0.0683544	0.0509873	0	0	0	0	0	0	0
P05556	Light	Parental	Integrin beta-1 OS=Homo sapiens GN=ITGB1 PE=1 SV=2 - [ITB1_HUMAN]	0.788302	0	0.0897861	0.318638	0.225666	0.065801	0.0607158	0.0945657	0.0535137	0.0689	0.0366216	0	0.0178306	0.0219118	0.0167874	0.0118507	0.0138979	0	0	0	0	0
P05556	Heavy	MRM2 KO	Integrin beta-1 OS=Homo sapiens GN=ITGB1 PE=1 SV=2 - [ITB1_HUMAN]	1	0.0136054	0	0.378874	0.291139	0.117918	0.103165	0.128546	0.0791576	0.0815146	0.0516368	0	0.0256656	0.0272807	0.0231122	0.0163619	0.0194129	0	0	0.00183915	0	0
P43897	Light	Parental	Elongation factor Ts, mitochondrial OS=Homo sapiens GN=TSFM PE=1 SV=2 - [EFTS_HUMAN]	1	0.061103	0.157983	0.309144	0.110329	0	0.0222496	0.0251572	0.00992985	0.0241268	0.01209	0	0	0	0.00560232	0.000876875	0.0338413	0	0	0	0	0
P43897	Heavy	MRM2 KO	Elongation factor Ts, mitochondrial OS=Homo sapiens GN=TSFM PE=1 SV=2 - [EFTS_HUMAN]	0.831882	0.0512095	0.0947025	0.268505	0.116352	0	0	0.033285	0	0	0.0139284	0	0	0.000499274	0	0	0.0283986	0	0	0	0	0
Q7Z7H5	Light	Parental	Transmembrane emp24 domain-containing protein 4 OS=Homo sapiens GN=TMED4 PE=1 SV=1 - [TMED4_HUMAN]	0	0	0	0.850224	0	0.5313	0.200179	0.567623	0.297668	0.601614	0.278027	0	0.0737848	0.491839	0.333453	0.367982	0.421525	0	0	0.0706278	0	0
Q7Z7H5	Heavy	MRM2 KO	Transmembrane emp24 domain-containing protein 4 OS=Homo sapiens GN=TMED4 PE=1 SV=1 - [TMED4_HUMAN]	0.851211	0	0	1	0.762332	0.60861	0.222332	0.645561	0.384484	0.710135	0.301525	0	0.437668	0.555964	0.401883	0.430852	0.47426	0	0	0.0831749	0	0
Q12846	Light	Parental	Syntaxin-4 OS=Homo sapiens GN=STX4 PE=1 SV=2 - [STX4_HUMAN]	0	0	0	0	0	0	0.732753	0	0	0	0	0	0	0	0	0	0	0	0	0	0	0
Q12846	Heavy	MRM2 KO	Syntaxin-4 OS=Homo sapiens GN=STX4 PE=1 SV=2 - [STX4_HUMAN]	0	0	0	0	0	0	0	0	1	0.737104	0.96706	0	0	0	0.907085	0.477004	0	0	0	0	0	0
Q9Y639	Light	Parental	Neuroplastin OS=Homo sapiens GN=NPTN PE=1 SV=2 - [NPTN_HUMAN]	0	0	0	1	0.651679	0.226341	0	0	0.216315	0	0.0986328	0	0	0	0	0	0.0823485	0	0	0	0	0
Q9Y639	Heavy	MRM2 KO	Neuroplastin OS=Homo sapiens GN=NPTN PE=1 SV=2 - [NPTN_HUMAN]	0	0	0	0.549901	0	0	0.147805	0	0.148504	0	0	0	0.0379462	0	0	0	0	0	0	0	0	0
Q9UMX5	Light	Parental	Neudesin OS=Homo sapiens GN=NENF PE=1 SV=1 - [NENF_HUMAN]	0.34638	0	0	0	0	0	0	0	0	0	0	0	0	0	0	0	0	0	0	0	0	0
Q9UMX5	Heavy	MRM2 KO	Neudesin OS=Homo sapiens GN=NENF PE=1 SV=1 - [NENF_HUMAN]	1	0	0	0	0	0	0	0	0	0	0	0	0	0	0	0	0.0610008	0	0	0	0	0
O94788	Light	Parental	Retinal dehydrogenase 2 OS=Homo sapiens GN=ALDH1A2 PE=1 SV=3 - [AL1A2_HUMAN]	0	0	0	0.977323	0	0	0	0	0	0	0	0	0	0	0	0	0	0	0	0	0	0
O94788	Heavy	MRM2 KO	Retinal dehydrogenase 2 OS=Homo sapiens GN=ALDH1A2 PE=1 SV=3 - [AL1A2_HUMAN]	0	0	0	1	0	0.339064	0.242941	0.547988	0	0.473592	0.183321	0	0	0	0	0	0	0	0	0	0	0
P11177	Light	Parental	Pyruvate dehydrogenase E1 component subunit beta, mitochondrial OS=Homo sapiens GN=PDHB PE=1 SV=3 - [ODPB_HUMAN]	0	0	0	0.263242	0.243126	0.336252	0.166281	0.661071	0.563025	1	0.795948	0.0188567	0.450941	0.398336	0.234226	0.0944284	0.121708	0	0	0.0179667	0	0
P11177	Heavy	MRM2 KO	Pyruvate dehydrogenase E1 component subunit beta, mitochondrial OS=Homo sapiens GN=PDHB PE=1 SV=3 - [ODPB_HUMAN]	0	0	0	0.31809	0.386541	0.377135	0.259913	0.702098	0.560564	0.955861	0.704703	0.0168741	0.373951	0.326773	0.195514	0.075398	0.105282	0	0	0.0208249	0	0
Q16718	Light	Parental	NADH dehydrogenase [ubiquinone] 1 alpha subcomplex subunit 5 OS=Homo sapiens GN=NDUFA5 PE=1 SV=3 - [NDUA5_HUMAN]	0.0855562	0	0	0.720694	0	0.0837022	0	0	0.082805	0.155742	0	0	0	0.0308612	0.0295813	0.00488337	0.0576555	0	0	0.00629486	0	0
Q16718	Heavy	MRM2 KO	NADH dehydrogenase [ubiquinone] 1 alpha subcomplex subunit 5 OS=Homo sapiens GN=NDUFA5 PE=1 SV=3 - [NDUA5_HUMAN]	0	0	0	1	0	0.102841	0.0282207	0.20637	0	0.161274	0	0	0.0115371	0.0183463	0.0158433	0	0	0	0	0.00252123	0	0
Q9Y3D9	Light	Parental	28S ribosomal protein S23, mitochondrial OS=Homo sapiens GN=MRPS23 PE=1 SV=2 - [RT23_HUMAN]	0	0	0	0	0	0.710412	0.207097	0.608637	0.222129	0.34148	0.135588	0.0055072	0.039538	0.0444928	0.0746234	0.0236291	0.0603281	0	0	0.0148477	0	0
Q9Y3D9	Heavy	MRM2 KO	28S ribosomal protein S23, mitochondrial OS=Homo sapiens GN=MRPS23 PE=1 SV=2 - [RT23_HUMAN]	0	0	0	0	0.17777	1	0.316371	0.944091	0.373619	0.484767	0.189287	0.00757282	0.0504854	0.0491463	0.0802477	0.0171175	0.0588216	0	0	0.0121527	0	0
P62820;Q9H0U4	Light	Parental	Ras-related protein Rab-1A OS=Homo sapiens GN=RAB1A PE=1 SV=3 - [RAB1A_HUMAN]|Ras-related protein Rab-1B OS=Homo sapiens GN=RAB1B PE=1 SV=1 - [RAB1B_HUMAN]	1	0	0	0.445884	0.0651143	0	0	0.0271723	0.0528201	0	0.00755869	0	0.052279	0	0.0157165	0.00787348	0.210518	0	0	0	0	0
P62820;Q9H0U4	Heavy	MRM2 KO	Ras-related protein Rab-1A OS=Homo sapiens GN=RAB1A PE=1 SV=3 - [RAB1A_HUMAN]|Ras-related protein Rab-1B OS=Homo sapiens GN=RAB1B PE=1 SV=1 - [RAB1B_HUMAN]	0.524238	0	0	0	0.0428811	0	0	0	0	0	0	0	0.0261052	0	0.0129268	0	0.0459756	0	0	0.00120808	0	0
P61604	Light	Parental	10 kDa heat shock protein, mitochondrial OS=Homo sapiens GN=HSPE1 PE=1 SV=2 - [CH10_HUMAN]	0.748023	0.0318714	0.0787032	0.18466	0.104164	0.0149552	0.0150079	0.0204639	0.0273115	0.0175857	0.0179178	0.00146284	0.00492304	0.00239589	0.00470111	0.00162362	0.0198471	0.000170216	0.000242699	0.000885609	3.58408e-06	5.03901e-05
P61604	Heavy	MRM2 KO	10 kDa heat shock protein, mitochondrial OS=Homo sapiens GN=HSPE1 PE=1 SV=2 - [CH10_HUMAN]	1	0.0431102	0.10912	0.253347	0.138482	0.0195361	0.0229995	0.0267897	0.0366684	0.0256616	0.023242	0.00200369	0.0060253	0.00308593	0.00573537	0.00197839	0.024544	0.000177754	0.000305746	0.000995783	6.55245e-06	6.97417e-05
Q02127	Light	Parental	Dihydroorotate dehydrogenase (quinone), mitochondrial OS=Homo sapiens GN=DHODH PE=1 SV=3 - [PYRD_HUMAN]	1	0	0	0	0	0	0	0	0	0	0	0	0	0	0	0	0	0	0	0	0	0
Q02127	Heavy	MRM2 KO	Dihydroorotate dehydrogenase (quinone), mitochondrial OS=Homo sapiens GN=DHODH PE=1 SV=3 - [PYRD_HUMAN]	0.747039	0	0	0	0	0	0	0	0	0	0	0	0	0	0	0	0	0	0	0	0	0
Q14108	Light	Parental	Lysosome membrane protein 2 OS=Homo sapiens GN=SCARB2 PE=1 SV=2 - [SCRB2_HUMAN]	1	0	0	0	0	0	0	0	0	0	0	0	0	0	0.0213086	0.0174206	0.0771558	0	0	0	0	0
Q14108	Heavy	MRM2 KO	Lysosome membrane protein 2 OS=Homo sapiens GN=SCARB2 PE=1 SV=2 - [SCRB2_HUMAN]	0.761725	0	0	0	0.173676	0	0	0	0	0	0	0	0	0	0	0	0	0	0	0	0	0
O75431	Light	Parental	Metaxin-2 OS=Homo sapiens GN=MTX2 PE=1 SV=1 - [MTX2_HUMAN]	0	0	0	0	0	0	0	0	0	0	0	0	0	0	0	0.316204	0.39141	0	0	0	0	0
O75431	Heavy	MRM2 KO	Metaxin-2 OS=Homo sapiens GN=MTX2 PE=1 SV=1 - [MTX2_HUMAN]	0	0	0	0	0	0.404539	0.246999	0.652476	0.515566	0.767817	0.391598	0	0.622656	1	0.725806	0.738935	0.954801	0	0	0.219055	0	0
P21333	Light	Parental	Filamin-A OS=Homo sapiens GN=FLNA PE=1 SV=4 - [FLNA_HUMAN]	0	0	0	1	0.236077	0	0	0	0	0	0	0	0	0	0	0	0	0	0	0	0	0
P21333	Heavy	MRM2 KO	Filamin-A OS=Homo sapiens GN=FLNA PE=1 SV=4 - [FLNA_HUMAN]	0	0	0	0.530952	0	0	0	0	0	0	0	0	0	0	0	0	0	0	0	0	0	0
P55789	Light	Parental	FAD-linked sulfhydryl oxidase ALR OS=Homo sapiens GN=GFER PE=1 SV=2 - [ALR_HUMAN]	0.814063	0.101797	0.0713984	0	0	0	0	0	0	0	0	0	0	0	0	0	0	0	0	0	0	0
P55789	Heavy	MRM2 KO	FAD-linked sulfhydryl oxidase ALR OS=Homo sapiens GN=GFER PE=1 SV=2 - [ALR_HUMAN]	1	0	0	0	0	0	0	0	0	0	0	0	0	0	0	0	0	0	0	0	0	0
P68133;P63261;Q6S8J3	Light	Parental	Actin, alpha skeletal muscle OS=Homo sapiens GN=ACTA1 PE=1 SV=1 - [ACTS_HUMAN]|Actin, cytoplasmic 2 OS=Homo sapiens GN=ACTG1 PE=1 SV=1 - [ACTG_HUMAN]|POTE ankyrin domain family member E OS=Homo sapiens GN=POTEE PE=1 SV=3 - [POTEE_HUMAN]	1	0.132612	0.159382	0.328594	0.121947	0	0	0	0	0	0.0177713	0	0.00648841	0.00616383	0.00977743	0.00207573	0.038238	0	8.85935e-05	0.00177651	0	0.000260927
P68133;P63261;Q6S8J3	Heavy	MRM2 KO	Actin, alpha skeletal muscle OS=Homo sapiens GN=ACTA1 PE=1 SV=1 - [ACTS_HUMAN]|Actin, cytoplasmic 2 OS=Homo sapiens GN=ACTG1 PE=1 SV=1 - [ACTG_HUMAN]|POTE ankyrin domain family member E OS=Homo sapiens GN=POTEE PE=1 SV=3 - [POTEE_HUMAN]	0.55425	0.0628439	0.0706337	0.17864	0.0656569	0	0.00642349	0.0187357	0.013051	0.013085	0.00896445	0	0	0	0.00627202	0	0	0	0	0.00151221	0	0
P56182	Light	Parental	Ribosomal RNA processing protein 1 homolog A OS=Homo sapiens GN=RRP1 PE=1 SV=1 - [RRP1_HUMAN]	0.728423	0	0	0.221257	0.0724762	0	0	0	0	0.00785333	0	0	0	0	0	0	0	0	0	0	0	0
P56182	Heavy	MRM2 KO	Ribosomal RNA processing protein 1 homolog A OS=Homo sapiens GN=RRP1 PE=1 SV=1 - [RRP1_HUMAN]	1	0	0	0.237786	0.074694	0	0	0	0	0	0	0	0	0	0	0	0.0378282	0	0	0	0	0
P51687	Light	Parental	Sulfite oxidase, mitochondrial OS=Homo sapiens GN=SUOX PE=1 SV=2 - [SUOX_HUMAN]	1	0	0	0	0	0	0	0	0	0	0	0	0	0	0	0	0	0	0	0	0	0
P51687	Heavy	MRM2 KO	Sulfite oxidase, mitochondrial OS=Homo sapiens GN=SUOX PE=1 SV=2 - [SUOX_HUMAN]	0.596819	0	0	0	0	0	0	0	0	0	0	0	0	0	0	0	0	0	0	0	0	0
P06454	Light	Parental	Prothymosin alpha OS=Homo sapiens GN=PTMA PE=1 SV=2 - [PTMA_HUMAN]	0.214656	0.0573676	0	0	0	0	0	0	0	0	0	0	0	0	0	0	0.0106153	0	0	0	0	0
P06454	Heavy	MRM2 KO	Prothymosin alpha OS=Homo sapiens GN=PTMA PE=1 SV=2 - [PTMA_HUMAN]	1	0	0.0162804	0	0	0	0	0	0	0	0	0	0	0	0	0	0.0187057	0	0	0	0	0.0017951
Q14554	Light	Parental	Protein disulfide-isomerase A5 OS=Homo sapiens GN=PDIA5 PE=1 SV=1 - [PDIA5_HUMAN]	0	0	0	0	0	0	0	0	0	0	0	0	0	0.532393	0	0.42848	0	0	0	0	0	0
Q14554	Heavy	MRM2 KO	Protein disulfide-isomerase A5 OS=Homo sapiens GN=PDIA5 PE=1 SV=1 - [PDIA5_HUMAN]	0	0	0	0	0	0	0	1	0.552491	0	0	0.00970494	0	0	0	0	0	0.00663032	0	0	0	0
Q7Z7F7	Light	Parental	39S ribosomal protein L55, mitochondrial OS=Homo sapiens GN=MRPL55 PE=1 SV=1 - [RM55_HUMAN]	0	0	0	0	0	0	0.176791	0.26522	0.305854	0.47314	0.0986226	0	0.0545041	0.0249793	0.0574311	0	0.0536915	0	0	0.0106267	0	0
Q7Z7F7	Heavy	MRM2 KO	39S ribosomal protein L55, mitochondrial OS=Homo sapiens GN=MRPL55 PE=1 SV=1 - [RM55_HUMAN]	0	0	0	0	0	0.077686	0.262741	0.505992	0.672314	1	0.118733	0	0.0611501	0.0198967	0	0	0	0	0	0.00401309	0	0
Q99612	Light	Parental	Krueppel-like factor 6 OS=Homo sapiens GN=KLF6 PE=1 SV=3 - [KLF6_HUMAN]	0	0	0	0.323336	0.151819	0.461846	0.124534	0.396406	0.162334	0.212555	0.0955634	0	0.0632209	0.0625998	0.0449867	0.0324933	0	0	0	0.00744011	0	0
Q99612	Heavy	MRM2 KO	Krueppel-like factor 6 OS=Homo sapiens GN=KLF6 PE=1 SV=3 - [KLF6_HUMAN]	0	0	0	0.50976	0.323381	1	0.261446	0.814552	0.320275	0.387533	0	0	0.0993345	0.0870009	0.0608252	0.0378305	0	0	0	0	0	0
Q969Q5	Light	Parental	Ras-related protein Rab-24 OS=Homo sapiens GN=RAB24 PE=1 SV=1 - [RAB24_HUMAN]	0	0	0	0	0	0	0	0	0	0.00892062	0.0098972	0	0	0	0	0	0	0	0	0	0	0
Q969Q5	Heavy	MRM2 KO	Ras-related protein Rab-24 OS=Homo sapiens GN=RAB24 PE=1 SV=1 - [RAB24_HUMAN]	1	0	0	0	0	0	0	0	0	0	0	0	0	0	0	0	0	0	0	0	0	0
P05023;P54707	Light	Parental	Sodium/potassium-transporting ATPase subunit alpha-1 OS=Homo sapiens GN=ATP1A1 PE=1 SV=1 - [AT1A1_HUMAN]|Potassium-transporting ATPase alpha chain 2 OS=Homo sapiens GN=ATP12A PE=1 SV=3 - [AT12A_HUMAN]	0	0	0	0.146174	0.640407	0.351263	0.148511	0	0.179306	0	0	0	0.0109649	0	0.00827365	0.0126461	0.0128986	0	0	0.002464	0	0
P05023;P54707	Heavy	MRM2 KO	Sodium/potassium-transporting ATPase subunit alpha-1 OS=Homo sapiens GN=ATP1A1 PE=1 SV=1 - [AT1A1_HUMAN]|Potassium-transporting ATPase alpha chain 2 OS=Homo sapiens GN=ATP12A PE=1 SV=3 - [AT12A_HUMAN]	0.243234	0	0.381078	0.351866	1	0.526951	0.273426	0.619299	0.402186	0.516397	0.305013	0	0.219864	0.241387	0.213494	0.189521	0.227516	0	0	0.0710893	0	0
Q31612;P10321	Light	Parental	HLA class I histocompatibility antigen, B-73 alpha chain OS=Homo sapiens GN=HLA-B PE=1 SV=1 - [1B73_HUMAN]|HLA class I histocompatibility antigen, A-69 alpha chain OS=Homo sapiens GN=HLA-A PE=2 SV=2 - [1A69_HUMAN]|HLA class I histocompatibility antigen, Cw-7 alpha chain OS=Homo sapiens GN=HLA-C PE=1 SV=3 - [1C07_HUMAN]	0.198653	0	0	0	0.0808084	0	0.0159286	0.0530226	0.0193044	0.0249709	0	0	0.0111945	0	0	0.00359869	0	0	0	0	0	0
Q31612;P10321	Heavy	MRM2 KO	HLA class I histocompatibility antigen, B-73 alpha chain OS=Homo sapiens GN=HLA-B PE=1 SV=1 - [1B73_HUMAN]|HLA class I histocompatibility antigen, A-69 alpha chain OS=Homo sapiens GN=HLA-A PE=2 SV=2 - [1A69_HUMAN]|HLA class I histocompatibility antigen, Cw-7 alpha chain OS=Homo sapiens GN=HLA-C PE=1 SV=3 - [1C07_HUMAN]	1	0	0	0	0	0.0658412	0	0	0	0	0	0	0	0	0	0	0	0	0	0	0	0
P41252	Light	Parental	Isoleucine--tRNA ligase, cytoplasmic OS=Homo sapiens GN=IARS PE=1 SV=2 - [SYIC_HUMAN]	0	0	0	0	0	1	0	0	0	0	0	0	0	0	0	0	0	0	0	0	0	0
P41252	Heavy	MRM2 KO	Isoleucine--tRNA ligase, cytoplasmic OS=Homo sapiens GN=IARS PE=1 SV=2 - [SYIC_HUMAN]	0	0	0	0	0	0.547944	0	0	0	0	0	0	0	0	0	0	0	0	0	0	0	0
Q86VU5	Light	Parental	Catechol O-methyltransferase domain-containing protein 1 OS=Homo sapiens GN=COMTD1 PE=1 SV=1 - [CMTD1_HUMAN]	0	0	0	0	0	0.345475	0	0	0	0	0	0	0	0	0.45308	0.144715	0	0	0	0	0	0
Q86VU5	Heavy	MRM2 KO	Catechol O-methyltransferase domain-containing protein 1 OS=Homo sapiens GN=COMTD1 PE=1 SV=1 - [CMTD1_HUMAN]	0	0	0	0	0	0.468517	0	0.952852	0.246084	1	0	0	0.153764	0.391255	0.571179	0.20692	0.840304	0	0	0.124487	0	0
P11940;Q13310	Light	Parental	Polyadenylate-binding protein 1 OS=Homo sapiens GN=PABPC1 PE=1 SV=2 - [PABP1_HUMAN]|Polyadenylate-binding protein 4 OS=Homo sapiens GN=PABPC4 PE=1 SV=1 - [PABP4_HUMAN]	0	0	0	1	0	0	0	0	0	0	0	0	0	0	0	0	0	0	0	0	0	0
P11940;Q13310	Heavy	MRM2 KO	Polyadenylate-binding protein 1 OS=Homo sapiens GN=PABPC1 PE=1 SV=2 - [PABP1_HUMAN]|Polyadenylate-binding protein 4 OS=Homo sapiens GN=PABPC4 PE=1 SV=1 - [PABP4_HUMAN]	0	0	0	0	0.405058	0	0	0	0	0	0	0	0	0	0	0	0	0	0	0	0	0
Q9Y2R5	Light	Parental	28S ribosomal protein S17, mitochondrial OS=Homo sapiens GN=MRPS17 PE=2 SV=1 - [RT17_HUMAN]	0	0	0	0	0.0815566	0.416431	0.0199568	0.612174	0.193414	0.33993	0.0862465	0	0.0256278	0.0368202	0.036787	0	0.0492932	0	0	0	0	0
Q9Y2R5	Heavy	MRM2 KO	28S ribosomal protein S17, mitochondrial OS=Homo sapiens GN=MRPS17 PE=2 SV=1 - [RT17_HUMAN]	0	0	0	0.212373	0.136338	0.617828	0.340595	1	0.229503	0.526858	0.128472	0.00473308	0.0346582	0.0552303	0.0446366	0.00993181	0.0567437	0	0	0	0	0
Q96JJ7	Light	Parental	Protein disulfide-isomerase TMX3 OS=Homo sapiens GN=TMX3 PE=1 SV=2 - [TMX3_HUMAN]	1	0	0	0.868399	0.257083	0.0669489	0.0407544	0.147443	0.0478709	0.119447	0.0460352	0	0	0	0.0211819	0	0.105532	0	0	0	0	0
Q96JJ7	Heavy	MRM2 KO	Protein disulfide-isomerase TMX3 OS=Homo sapiens GN=TMX3 PE=1 SV=2 - [TMX3_HUMAN]	0.652557	0	0	0.371081	0.2057	0	0.0278793	0.100419	0	0	0.0332691	0	0	0	0	0	0.0567645	0	0	0	0	0
P26440	Light	Parental	Isovaleryl-CoA dehydrogenase, mitochondrial OS=Homo sapiens GN=IVD PE=1 SV=1 - [IVD_HUMAN]	0.375494	0.0218407	0.109182	0.757898	0.287407	0.0301338	0.0382295	0.0541685	0.0320206	0.0558249	0.0280935	0	0	0	0	0	0.0123958	0	0	0	0	0
P26440	Heavy	MRM2 KO	Isovaleryl-CoA dehydrogenase, mitochondrial OS=Homo sapiens GN=IVD PE=1 SV=1 - [IVD_HUMAN]	0.401602	0	0.149627	1	0.381308	0.0494515	0.0470053	0.0795086	0.0249671	0.0719175	0.0356187	0	0.00619351	0	0	0	0.0166301	0	0	0	0	0
P50990	Light	Parental	T-complex protein 1 subunit theta OS=Homo sapiens GN=CCT8 PE=1 SV=4 - [TCPQ_HUMAN]	0	0	0	0.503401	1	0.855838	0.207614	0.282081	0.114873	0	0.0209594	0	0	0	0.0144467	0	0	0	0	0	0	0
P50990	Heavy	MRM2 KO	T-complex protein 1 subunit theta OS=Homo sapiens GN=CCT8 PE=1 SV=4 - [TCPQ_HUMAN]	0	0	0	0	0	0.558883	0.115888	0.18203	0	0	0	0	0	0	0	0	0	0	0	0	0	0
P60866	Light	Parental	40S ribosomal protein S20 OS=Homo sapiens GN=RPS20 PE=1 SV=1 - [RS20_HUMAN]	0	0	0	0	0	0	0	0	0.839792	0	0	0	0	0	0	0	0	0	0	0	0	0
P60866	Heavy	MRM2 KO	40S ribosomal protein S20 OS=Homo sapiens GN=RPS20 PE=1 SV=1 - [RS20_HUMAN]	0	0	0	0	0	0.509452	0.115123	1	0.627127	0.480151	0	0	0	0	0	0	0	0	0	0	0	0
Q96GC9	Light	Parental	Vacuole membrane protein 1 OS=Homo sapiens GN=VMP1 PE=1 SV=1 - [VMP1_HUMAN]	0	0	0	0	0	0.530607	0	0.804637	0	0.652951	0	0	0	0	0	0	1	0	0	0	0	0
Q96GC9	Heavy	MRM2 KO	Vacuole membrane protein 1 OS=Homo sapiens GN=VMP1 PE=1 SV=1 - [VMP1_HUMAN]	0	0	0	0	0	0.326728	0	0	0	0	0	0	0	0	0	0	0	0	0	0	0	0
O94973;O95782	Light	Parental	AP-2 complex subunit alpha-2 OS=Homo sapiens GN=AP2A2 PE=1 SV=2 - [AP2A2_HUMAN]|AP-2 complex subunit alpha-1 OS=Homo sapiens GN=AP2A1 PE=1 SV=3 - [AP2A1_HUMAN]	0	0	0	1	0	0	0	0	0	0	0	0	0	0	0	0	0	0	0	0	0	0
O94973;O95782	Heavy	MRM2 KO	AP-2 complex subunit alpha-2 OS=Homo sapiens GN=AP2A2 PE=1 SV=2 - [AP2A2_HUMAN]|AP-2 complex subunit alpha-1 OS=Homo sapiens GN=AP2A1 PE=1 SV=3 - [AP2A1_HUMAN]	0	0	0	0.748634	0	0	0	0	0	0	0	0	0	0	0	0	0	0	0	0	0	0
P27824	Light	Parental	Calnexin OS=Homo sapiens GN=CANX PE=1 SV=2 - [CALX_HUMAN]	1	0.0285915	0.0327377	0.435827	0.197887	0.034375	0.0542254	0.271831	0.0911972	0.357482	0.0488644	0.00288292	0.0158891	0.0289173	0.0461444	0.0172711	0.075	0.00040537	0.00140757	0.00582835	0	0
P27824	Heavy	MRM2 KO	Calnexin OS=Homo sapiens GN=CANX PE=1 SV=2 - [CALX_HUMAN]	0.532746	0.00330898	0.00472095	0.406162	0.102025	0.0448856	0.0134947	0.176144	0.0644278	0.236884	0.0247623	0	0.00888204	0.0136708	0.0243398	0.00972711	0.0258451	0	0	0.0034912	0	0
Q96KC8	Light	Parental	DnaJ homolog subfamily C member 1 OS=Homo sapiens GN=DNAJC1 PE=1 SV=1 - [DNJC1_HUMAN]	0	1	0.821085	0	0	0	0	0	0	0	0	0	0	0	0	0	0	0	0	0	0	0
Q96KC8	Heavy	MRM2 KO	DnaJ homolog subfamily C member 1 OS=Homo sapiens GN=DNAJC1 PE=1 SV=1 - [DNJC1_HUMAN]	0	0	0.586614	0	0	0	0	0	0	0	0	0	0	0	0	0	0	0	0	0	0	0
P09110	Light	Parental	3-ketoacyl-CoA thiolase, peroxisomal OS=Homo sapiens GN=ACAA1 PE=1 SV=2 - [THIK_HUMAN]	1	0.286095	0.417145	0	0.0958368	0	0	0	0	0	0	0	0	0	0	0	0.0211034	0	0	0	0	0
P09110	Heavy	MRM2 KO	3-ketoacyl-CoA thiolase, peroxisomal OS=Homo sapiens GN=ACAA1 PE=1 SV=2 - [THIK_HUMAN]	0.77379	0.326702	0	0	0	0	0	0	0	0	0	0	0	0	0	0	0.0113392	0	0	0	0	0
P02538	Light	Parental	Keratin, type II cytoskeletal 6B OS=Homo sapiens GN=KRT6B PE=1 SV=5 - [K2C6B_HUMAN]|Keratin, type II cytoskeletal 6A OS=Homo sapiens GN=KRT6A PE=1 SV=3 - [K2C6A_HUMAN]	0	0	0	0	0	0	0.00602383	1	0.492552	0.61569	0.202979	0.0138451	0.0697517	0.39285	0.386296	0.125283	0	0.00184667	0	0	0	0.00314399
P02538	Heavy	MRM2 KO	Keratin, type II cytoskeletal 6B OS=Homo sapiens GN=KRT6B PE=1 SV=5 - [K2C6B_HUMAN]|Keratin, type II cytoskeletal 6A OS=Homo sapiens GN=KRT6A PE=1 SV=3 - [K2C6A_HUMAN]	0	0	0	0.100457	0.10566	0.317776	0.0103416	0.389275	0.0570407	0	0	0.000975968	0.00257001	0	0	0	0	0	0	0	0	0
Q9NYJ1	Light	Parental	Cytochrome c oxidase assembly factor 4 homolog, mitochondrial OS=Homo sapiens GN=COA4 PE=1 SV=2 - [COA4_HUMAN]	1	0.988882	0.456455	0	0.0667078	0	0	0	0	0	0	0	0	0	0	0	0	0	0	0	0	0
Q9NYJ1	Heavy	MRM2 KO	Cytochrome c oxidase assembly factor 4 homolog, mitochondrial OS=Homo sapiens GN=COA4 PE=1 SV=2 - [COA4_HUMAN]	0.913527	0.911365	0.44441	0.0520074	0.0467264	0	0.00961396	0	0.0150401	0	0	0	0	0	0	0	0.0268067	0	0	0	0	0
Q5VTT5	Light	Parental	Myomesin-3 OS=Homo sapiens GN=MYOM3 PE=2 SV=1 - [MYOM3_HUMAN]	0	0	0	0	0	0	0	0	0	0	0	0	0	0	0	0.352517	0	0.00662322	0	0	0	0
Q5VTT5	Heavy	MRM2 KO	Myomesin-3 OS=Homo sapiens GN=MYOM3 PE=2 SV=1 - [MYOM3_HUMAN]	0	0	0	0	0	0	0	0	0	0	0	0	0	1	0.866854	0.724584	0.985362	0	0	0	0	0
P00505	Light	Parental	Aspartate aminotransferase, mitochondrial OS=Homo sapiens GN=GOT2 PE=1 SV=3 - [AATM_HUMAN]	0.981351	0.0103225	0.0568175	0.257108	0.180984	0.00684347	0.0264292	0.0291654	0.0198105	0.0320238	0.0155304	0.00141058	0	0.00195965	0.00338276	0.000731428	0.0217212	0.000710792	0	0.000594467	0	0
P00505	Heavy	MRM2 KO	Aspartate aminotransferase, mitochondrial OS=Homo sapiens GN=GOT2 PE=1 SV=3 - [AATM_HUMAN]	1	0.0111357	0.0696729	0.260318	0.195353	0.00989453	0.0262152	0.0269337	0.0207735	0.0302048	0.0149526	0.00131	0.00205289	0.00103424	0.00262764	0.000564812	0.0199175	0.000598747	0	0.000454601	0	0
O75323	Light	Parental	Protein NipSnap homolog 2 OS=Homo sapiens GN=GBAS PE=1 SV=1 - [NIPS2_HUMAN]	0	0	0	0	0.164757	0.0699284	0.162212	0.251074	0.177407	0.291885	0.0222912	0	0	0.0188624	0	0	0.0333572	0	0	0	0	0
O75323	Heavy	MRM2 KO	Protein NipSnap homolog 2 OS=Homo sapiens GN=GBAS PE=1 SV=1 - [NIPS2_HUMAN]	0.121559	0	0	1	0	0.239379	0.0395227	0.122673	0.124821	0.128003	0.00361098	0	0	0	0.0241209	0	0	0	0	0	0	0
P62873;P62879	Light	Parental	Guanine nucleotide-binding protein G(I)/G(S)/G(T) subunit beta-1 OS=Homo sapiens GN=GNB1 PE=1 SV=3 - [GBB1_HUMAN]|Guanine nucleotide-binding protein G(I)/G(S)/G(T) subunit beta-2 OS=Homo sapiens GN=GNB2 PE=1 SV=3 - [GBB2_HUMAN]	0	0	0	0	0	0.852391	0.384552	1	0	0.684167	0.482683	0	0.429907	0.468114	0.352117	0.401319	0.605003	0	0	0.119461	0	0
P62873;P62879	Heavy	MRM2 KO	Guanine nucleotide-binding protein G(I)/G(S)/G(T) subunit beta-1 OS=Homo sapiens GN=GNB1 PE=1 SV=3 - [GBB1_HUMAN]|Guanine nucleotide-binding protein G(I)/G(S)/G(T) subunit beta-2 OS=Homo sapiens GN=GNB2 PE=1 SV=3 - [GBB2_HUMAN]	0	0	0	0	0	0	0.375481	0.808686	0.348268	0.547828	0.409841	0	0.391974	0.514568	0.323529	0.379604	0.636888	0.0118582	0	0.125426	0	0
Q9UL25	Light	Parental	Ras-related protein Rab-21 OS=Homo sapiens GN=RAB21 PE=1 SV=3 - [RAB21_HUMAN]	1	0.00925986	0	0	0	0	0	0	0	0.0264695	0	0	0.0074319	0.0119427	0.010448	0.00722222	0.0394265	0	0	0.00313262	0	0
Q9UL25	Heavy	MRM2 KO	Ras-related protein Rab-21 OS=Homo sapiens GN=RAB21 PE=1 SV=3 - [RAB21_HUMAN]	0.922939	0.00542652	0	0	0.0407706	0.0241039	0.0157204	0.0281541	0.0273656	0	0.0123996	0	0.00970968	0	0	0	0.0360753	0	0	0.00162473	0	0
Q8WUH6	Light	Parental	Transmembrane protein 263 OS=Homo sapiens GN=TMEM263 PE=1 SV=1 - [TM263_HUMAN]	0	0	0	0	0	0	0	0	0	0	0	0	0	0	0	0	0.0531954	0	0	0	0	0
Q8WUH6	Heavy	MRM2 KO	Transmembrane protein 263 OS=Homo sapiens GN=TMEM263 PE=1 SV=1 - [TM263_HUMAN]	1	0	0	0.195425	0	0	0	0	0	0	0	0	0	0	0	0	0.0932825	0	0	0	0	0
P25325;Q16762	Light	Parental	3-mercaptopyruvate sulfurtransferase OS=Homo sapiens GN=MPST PE=1 SV=3 - [THTM_HUMAN]|Thiosulfate sulfurtransferase OS=Homo sapiens GN=TST PE=1 SV=4 - [THTR_HUMAN]	1	0	0	0	0	0	0	0	0	0	0	0	0	0	0	0	0	0	0	0	0	0
P25325;Q16762	Heavy	MRM2 KO	3-mercaptopyruvate sulfurtransferase OS=Homo sapiens GN=MPST PE=1 SV=3 - [THTM_HUMAN]|Thiosulfate sulfurtransferase OS=Homo sapiens GN=TST PE=1 SV=4 - [THTR_HUMAN]	0	0	0	0	0	0	0	0	0	0	0	0	0	0	0	0	0.451673	0	0	0	0	0
P27635	Light	Parental	60S ribosomal protein L10 OS=Homo sapiens GN=RPL10 PE=1 SV=4 - [RL10_HUMAN]	0	0	0	0	0	0	0	0	0	0	0	0	0.104918	0.309478	0.335452	0	0	0	0	0.169577	0	0
P27635	Heavy	MRM2 KO	60S ribosomal protein L10 OS=Homo sapiens GN=RPL10 PE=1 SV=4 - [RL10_HUMAN]	0	0	0	0	0	0	0	1	0	0	0	0	0.0654877	0	0.256756	0.142305	0	0	0	0.149986	0	0
Q96JB5	Light	Parental	CDK5 regulatory subunit-associated protein 3 OS=Homo sapiens GN=CDK5RAP3 PE=1 SV=2 - [CK5P3_HUMAN]	0	0	0	1	0	0.754558	0.156522	0	0.629453	0	0.192637	0	0	0.185133	0.31094	0.0680154	0.280154	0	0	0.0300561	0	0
Q96JB5	Heavy	MRM2 KO	CDK5 regulatory subunit-associated protein 3 OS=Homo sapiens GN=CDK5RAP3 PE=1 SV=2 - [CK5P3_HUMAN]	0	0	0	0	0	0	0	0	0	0	0.107784	0	0.0335484	0	0	0	0	0	0	0	0	0
P07203	Light	Parental	Glutathione peroxidase 1 OS=Homo sapiens GN=GPX1 PE=1 SV=4 - [GPX1_HUMAN]	1	0.116845	0.105768	0.0718105	0.0601986	0	0.0151146	0	0.0156646	0	0	0	0	0	0	0	0	0	0	0	0	0
P07203	Heavy	MRM2 KO	Glutathione peroxidase 1 OS=Homo sapiens GN=GPX1 PE=1 SV=4 - [GPX1_HUMAN]	0.846066	0.121008	0.0744843	0	0	0	0.00280825	0	0	0	0	0	0	0	0	0	0	0	0	0	0	0
Q9BQE4	Light	Parental	Selenoprotein S OS=Homo sapiens GN=VIMP PE=1 SV=3 - [SELS_HUMAN]	0	0	0	0	0	0	0	0	0	0	0.167015	0	0	0.963788	0.625116	0	0	0	0	0	0	0
Q9BQE4	Heavy	MRM2 KO	Selenoprotein S OS=Homo sapiens GN=VIMP PE=1 SV=3 - [SELS_HUMAN]	0	0	0	0	0	0	0	0	0	0	0.368849	0	0	1	0	0	0	0	0	0	0	0
Q15526	Light	Parental	Surfeit locus protein 1 OS=Homo sapiens GN=SURF1 PE=1 SV=1 - [SURF1_HUMAN]	0.317371	0	0	0	0	0	0	0	0	0	0	0	0	0	0.0194279	0	0.0451229	0	0	0	0	0
Q15526	Heavy	MRM2 KO	Surfeit locus protein 1 OS=Homo sapiens GN=SURF1 PE=1 SV=1 - [SURF1_HUMAN]	1	0	0	0	0	0	0	0	0	0	0	0	0	0	0	0	0.123767	0	0	0	0	0
P98194	Light	Parental	Calcium-transporting ATPase type 2C member 1 OS=Homo sapiens GN=ATP2C1 PE=1 SV=3 - [AT2C1_HUMAN]	0	0	0	0	0	0	0	0	0	0	0	0	0	1	0.577714	0.449952	0	0	0	0	0	0
P98194	Heavy	MRM2 KO	Calcium-transporting ATPase type 2C member 1 OS=Homo sapiens GN=ATP2C1 PE=1 SV=3 - [AT2C1_HUMAN]	0	0	0	0	0	0	0	0	0	0	0	0	0.551393	0.828242	0	0	0	0	0	0	0	0
P49207	Light	Parental	60S ribosomal protein L34 OS=Homo sapiens GN=RPL34 PE=1 SV=3 - [RL34_HUMAN]	0	0	0	0	0	0	0	0	0	0	0	0	0.594608	1	0.857214	0.908637	0.957564	0	0	0.598602	0	0
P49207	Heavy	MRM2 KO	60S ribosomal protein L34 OS=Homo sapiens GN=RPL34 PE=1 SV=3 - [RL34_HUMAN]	0	0	0	0	0	0	0	0	0	0	0	0	0.347728	0	0	0.671493	0	0	0	0	0	0
Q8IVL6	Light	Parental	Prolyl 3-hydroxylase 3 OS=Homo sapiens GN=LEPREL2 PE=1 SV=1 - [P3H3_HUMAN]	0	0	0	0	0	0.175026	0	0	0	0	0	0	0	0	0	0	0	0	0	0	0	0
Q8IVL6	Heavy	MRM2 KO	Prolyl 3-hydroxylase 3 OS=Homo sapiens GN=LEPREL2 PE=1 SV=1 - [P3H3_HUMAN]	0	0	0	0.628218	1	0.401905	0	0	0	0	0	0	0	0	0	0	0	0	0	0	0	0
Q8TCC3	Light	Parental	39S ribosomal protein L30, mitochondrial OS=Homo sapiens GN=MRPL30 PE=1 SV=1 - [RM30_HUMAN]	0	0	0	0	0	0	0	0.454915	0.156113	0.357288	0.143006	0.0229831	0	0.0840678	0.0403842	0.0164136	0.0402712	0	0	0	0	0
Q8TCC3	Heavy	MRM2 KO	39S ribosomal protein L30, mitochondrial OS=Homo sapiens GN=MRPL30 PE=1 SV=1 - [RM30_HUMAN]	0	0	0	0	0	0.0554802	0	1	0.385311	0.707797	0.232542	0.0406102	0.0691751	0.060339	0.0208452	0	0	0	0	0	0	0
Q96HV5	Light	Parental	Transmembrane protein 41A OS=Homo sapiens GN=TMEM41A PE=2 SV=1 - [TM41A_HUMAN]	1	0	0	0	0	0	0	0	0	0	0	0	0	0	0	0	0	0	0	0	0	0
Q96HV5	Heavy	MRM2 KO	Transmembrane protein 41A OS=Homo sapiens GN=TMEM41A PE=2 SV=1 - [TM41A_HUMAN]	0.879443	0	0	0	0.0724784	0	0	0	0	0	0	0	0	0	0	0	0	0	0	0	0	0
Q96Q11	Light	Parental	CCA tRNA nucleotidyltransferase 1, mitochondrial OS=Homo sapiens GN=TRNT1 PE=1 SV=2 - [TRNT1_HUMAN]	0.829829	0	0	0.245051	0.0562523	0	0	0	0	0	0	0	0	0	0	0	0	0	0	0	0	0
Q96Q11	Heavy	MRM2 KO	CCA tRNA nucleotidyltransferase 1, mitochondrial OS=Homo sapiens GN=TRNT1 PE=1 SV=2 - [TRNT1_HUMAN]	1	0	0	0.267552	0	0	0	0	0	0	0	0	0	0	0	0	0	0	0	0	0	0
Q9P003	Light	Parental	Protein cornichon homolog 4 OS=Homo sapiens GN=CNIH4 PE=1 SV=1 - [CNIH4_HUMAN]	0	0	0	0	0.367193	0.551745	0.0802072	1	0.325254	0	0.190385	0	0.146736	0	0.376647	0.156995	0	0.00180428	0	0	0	0
Q9P003	Heavy	MRM2 KO	Protein cornichon homolog 4 OS=Homo sapiens GN=CNIH4 PE=1 SV=1 - [CNIH4_HUMAN]	0	0	0	0.860807	0.187871	0.423112	0.0161722	0	0	0	0.037896	0	0.114754	0.172584	0.304838	0.109524	0.621643	0	0	0.0467062	0	0
Q9BV81	Light	Parental	ER membrane protein complex subunit 6 OS=Homo sapiens GN=EMC6 PE=1 SV=1 - [EMC6_HUMAN]	0	0	0	0	0	0	0	0	0	0	0	0	1	0	0	0	0	0	0	0	0	0
Q9BV81	Heavy	MRM2 KO	ER membrane protein complex subunit 6 OS=Homo sapiens GN=EMC6 PE=1 SV=1 - [EMC6_HUMAN]	0	0	0	0	0	0	0	0	0	0	0	0	0	0	0.781972	0	0	0	0	0	0	0
P55084	Light	Parental	Trifunctional enzyme subunit beta, mitochondrial OS=Homo sapiens GN=HADHB PE=1 SV=3 - [ECHB_HUMAN]	0	0	0.0360783	1	0.618248	0.592701	0.187392	0.415328	0.19854	0.216589	0.0995355	0	0.0726609	0.0678832	0.0523026	0.0315594	0.0409356	0.000403782	0	0.00706038	0	0
P55084	Heavy	MRM2 KO	Trifunctional enzyme subunit beta, mitochondrial OS=Homo sapiens GN=HADHB PE=1 SV=3 - [ECHB_HUMAN]	0	0	0	0	0.552953	0.515063	0.16576	0.363902	0.180425	0.202522	0.0930325	0	0.0618646	0.0589184	0.0435965	0.0273125	0.0375713	0.000482084	0	0.00625946	0	0
O00258	Light	Parental	Tail-anchored protein insertion receptor WRB OS=Homo sapiens GN=WRB PE=1 SV=2 - [WRB_HUMAN]	0.149186	0	0	0	0	0	0	0	0	0	0	0	0	0	0	0	0	0	0	0	0	0
O00258	Heavy	MRM2 KO	Tail-anchored protein insertion receptor WRB OS=Homo sapiens GN=WRB PE=1 SV=2 - [WRB_HUMAN]	1	0	0	0	0	0	0	0	0	0	0	0	0	0	0	0	0	0	0	0	0	0
Q5J8M3	Light	Parental	ER membrane protein complex subunit 4 OS=Homo sapiens GN=EMC4 PE=1 SV=2 - [EMC4_HUMAN]	0	0	0	0	0	0.10242	0	0.249661	0	0.382962	0.0998064	0	0.0859535	1	0.253049	0.442691	0	0	0	0	0	0
Q5J8M3	Heavy	MRM2 KO	ER membrane protein complex subunit 4 OS=Homo sapiens GN=EMC4 PE=1 SV=2 - [EMC4_HUMAN]	0	0	0	0	0	0	0	0	0	0.0967473	0	0	0	0	0	0.239206	0	0	0	0	0	0
Q9NQ50	Light	Parental	39S ribosomal protein L40, mitochondrial OS=Homo sapiens GN=MRPL40 PE=1 SV=1 - [RM40_HUMAN]	0	0	0	0	0	0	0.0150516	0.0970303	0.0671078	0	0.018286	0	0	0.0382828	0.00530665	0	0.0210749	0	0	0.00400581	0	0
Q9NQ50	Heavy	MRM2 KO	39S ribosomal protein L40, mitochondrial OS=Homo sapiens GN=MRPL40 PE=1 SV=1 - [RM40_HUMAN]	0	0	0	0	0	0	0.0316979	0.154971	1	0.29009	0.0266559	0	0	0.0273338	0.0197676	0	0.0152905	0	0	0	0	0
P38646	Light	Parental	Stress-70 protein, mitochondrial OS=Homo sapiens GN=HSPA9 PE=1 SV=2 - [GRP75_HUMAN]	0.753631	0.0264796	0.00860439	0.425805	0.264027	0.0480775	0.0297921	0.0682996	0.0263401	0.0795785	0.00674452	0.0018049	0.00502991	0.00398462	0.00642552	0.00428653	0.0343492	0.000200797	0.000174907	0.00122273	0	0.000187098
P38646	Heavy	MRM2 KO	Stress-70 protein, mitochondrial OS=Homo sapiens GN=HSPA9 PE=1 SV=2 - [GRP75_HUMAN]	1	0.0391341	0.0102108	0.545713	0.31444	0.0502706	0.0402734	0.0783253	0.0299915	0.0856736	0.00856736	0.00229621	0.00526631	0.00138678	0.00652236	0.00434064	0.0355739	0.000160923	0	0.00118542	7.95215e-05	0
Q9BW92	Light	Parental	Threonine--tRNA ligase, mitochondrial OS=Homo sapiens GN=TARS2 PE=1 SV=1 - [SYTM_HUMAN]	0	0	0	0.560442	0	0.0464438	0	0.0618748	0	0.0458155	0	0	0	0	0	0	0.0135486	0	0	0	0	0
Q9BW92	Heavy	MRM2 KO	Threonine--tRNA ligase, mitochondrial OS=Homo sapiens GN=TARS2 PE=1 SV=1 - [SYTM_HUMAN]	0.207439	0	0	1	0.555667	0	0.0439055	0.0590349	0	0.055994	0.0194798	0	0	0	0	0	0.0127721	0	0	0	0	0
Q03468	Light	Parental	DNA excision repair protein ERCC-6 OS=Homo sapiens GN=ERCC6 PE=1 SV=1 - [ERCC6_HUMAN]	0	0	0	1	0.742954	0.683932	0.240665	0.746085	0.493857	0.689472	0.380631	0	0.365936	0.474825	0.362322	0.216213	0.315105	0	0	0.111997	0	0
Q03468	Heavy	MRM2 KO	DNA excision repair protein ERCC-6 OS=Homo sapiens GN=ERCC6 PE=1 SV=1 - [ERCC6_HUMAN]	0	0	0	0	0	0	0	0.575042	0.372922	0.527102	0.284992	0	0.267887	0	0	0.153794	0	0	0	0.0797639	0	0
Q9HAV7	Light	Parental	GrpE protein homolog 1, mitochondrial OS=Homo sapiens GN=GRPEL1 PE=1 SV=2 - [GRPE1_HUMAN]	0.801166	0.0148954	0	0	0.0365787	0	0.0116832	0	0.0943778	0.0206616	0.0174597	0	0	0	0	0	0.0441207	0.000630099	0	0	0	0
Q9HAV7	Heavy	MRM2 KO	GrpE protein homolog 1, mitochondrial OS=Homo sapiens GN=GRPEL1 PE=1 SV=2 - [GRPE1_HUMAN]	1	0.019784	0.0226123	0.136476	0.0461776	0	0.0193624	0.0413781	0.0412753	0.0395955	0.0260336	0	0	0	0	0	0.0482688	0.000271169	0	0	0	0
Q4VC31	Light	Parental	Coiled-coil domain-containing protein 58 OS=Homo sapiens GN=CCDC58 PE=1 SV=1 - [CCD58_HUMAN]	0.965568	0	0	0	0	0	0	0	0	0	0	0	0	0	0	0	0	0	0	0	0	0
Q4VC31	Heavy	MRM2 KO	Coiled-coil domain-containing protein 58 OS=Homo sapiens GN=CCDC58 PE=1 SV=1 - [CCD58_HUMAN]	1	0	0	0	0	0	0	0	0	0	0	0	0	0	0	0	0	0	0	0	0	0
P05107	Light	Parental	Integrin beta-2 OS=Homo sapiens GN=ITGB2 PE=1 SV=2 - [ITB2_HUMAN]	0	0	0.425876	0	0	0	0	0	0	0	0	0	0	0	0	0	0	0	0	0	0	0
P05107	Heavy	MRM2 KO	Integrin beta-2 OS=Homo sapiens GN=ITGB2 PE=1 SV=2 - [ITB2_HUMAN]	0	0.0202992	0.539892	1	0.570081	0	0	0	0	0	0	0	0	0	0	0	0	0	0	0	0	0
Q8NEJ0	Light	Parental	Dual specificity protein phosphatase 18 OS=Homo sapiens GN=DUSP18 PE=1 SV=1 - [DUS18_HUMAN]	0.609712	0	0	1	0.23885	0.0889329	0.0236038	0.212013	0.0620064	0	0.0431693	0	0.00555527	0.0043246	0.012869	0.00298658	0	0	0	0	0	0
Q8NEJ0	Heavy	MRM2 KO	Dual specificity protein phosphatase 18 OS=Homo sapiens GN=DUSP18 PE=1 SV=1 - [DUS18_HUMAN]	0	0	0	0	0.342492	0.165623	0.0397827	0.303003	0.0753227	0.247923	0	0	0	0.0080984	0.0197188	0	0	0	0	0	0	0
P10515	Light	Parental	Dihydrolipoyllysine-residue acetyltransferase component of pyruvate dehydrogenase complex, mitochondrial OS=Homo sapiens GN=DLAT PE=1 SV=3 - [ODP2_HUMAN]	0	0	0	0	0	0.0675239	0.0306927	0.168312	0	0.409076	0.502707	0.0120462	0.563137	0.489889	0.294506	0.196338	0.13535	0.00299443	0	0.0200637	0	0
P10515	Heavy	MRM2 KO	Dihydrolipoyllysine-residue acetyltransferase component of pyruvate dehydrogenase complex, mitochondrial OS=Homo sapiens GN=DLAT PE=1 SV=3 - [ODP2_HUMAN]	0	0	0	0.062293	0.0650398	0.245303	0.113615	0.594984	0.453185	1	0.732086	0.0171338	0.556529	0.467914	0.280812	0.170382	0.142277	0	0	0.0187898	0	0
P22033	Light	Parental	Methylmalonyl-CoA mutase, mitochondrial OS=Homo sapiens GN=MUT PE=1 SV=4 - [MUTA_HUMAN]	0.3292	0	0	1	0.237341	0.00908966	0.0257781	0.0991412	0.0485057	0	0.0398145	0	0	0	0	0	0	0	0	0	0	0
P22033	Heavy	MRM2 KO	Methylmalonyl-CoA mutase, mitochondrial OS=Homo sapiens GN=MUT PE=1 SV=4 - [MUTA_HUMAN]	0.428719	0	0	0	0.169461	0	0	0.0755411	0	0.0880797	0	0	0	0	0	0	0.0155376	0	0	0	0	0
P04040	Light	Parental	Catalase OS=Homo sapiens GN=CAT PE=1 SV=3 - [CATA_HUMAN]	0	0	0	0.95822	1	0	0.179625	0	0	0	0	0	0	0	0	0	0	0	0	0	0	0
P04040	Heavy	MRM2 KO	Catalase OS=Homo sapiens GN=CAT PE=1 SV=3 - [CATA_HUMAN]	0	0	0	0.859824	0.751135	0.0580684	0.147593	0	0.129307	0	0	0	0	0	0	0	0	0	0	0	0	0
P05141	Light	Parental	ADP/ATP translocase 2 OS=Homo sapiens GN=SLC25A5 PE=1 SV=7 - [ADT2_HUMAN]	0.628707	0.055132	0.0178673	0.373324	0.147935	0.0778605	0.0395735	0.163846	0.0531754	0.195735	0.0758294	0.0160325	0.0354435	0.0991198	0.156195	0.0579689	0.2522	0.00926879	0	0.0228301	0.000349018	0
P05141	Heavy	MRM2 KO	ADP/ATP translocase 2 OS=Homo sapiens GN=SLC25A5 PE=1 SV=7 - [ADT2_HUMAN]	1	0.0835477	0	0.738659	0.281313	0.133311	0.0669262	0.272173	0.120515	0.327353	0.131821	0.0344821	0.0646919	0.17434	0.276913	0.107651	0.438456	0.0228097	0.0114353	0.05	0.000784022	0
P30049	Light	Parental	ATP synthase subunit delta, mitochondrial OS=Homo sapiens GN=ATP5D PE=1 SV=2 - [ATPD_HUMAN]	0	0	0	0	0	0	0	0	0.015667	0.0208469	0.565743	0.461955	0	0.00484559	0.538364	0.108532	0.15858	0.0347978	0.0920726	0.167622	0.0131296	0.0276918
P30049	Heavy	MRM2 KO	ATP synthase subunit delta, mitochondrial OS=Homo sapiens GN=ATP5D PE=1 SV=2 - [ATPD_HUMAN]	0	0.133365	0	0.0690226	0.0148265	0.561286	0	0.832856	0.225088	0.0666667	1	0.956065	0.293855	0.360395	0.680675	0.140178	0.419612	0.0359758	0.2156	0.056829	0.0429799	0.0317765
Q8N4C6	Light	Parental	Ninein OS=Homo sapiens GN=NIN PE=1 SV=4 - [NIN_HUMAN]	0	0	0	0	0	0	0	0	0	0	0	0	0.0127431	0	0	0	0.0389762	0	0	0	0	0
Q8N4C6	Heavy	MRM2 KO	Ninein OS=Homo sapiens GN=NIN PE=1 SV=4 - [NIN_HUMAN]	1	0	0	0	0	0	0	0	0	0	0	0	0.0149951	0	0	0.0103362	0.0464243	0	0	0	0	0
P61006	Light	Parental	Ras-related protein Rab-8A OS=Homo sapiens GN=RAB8A PE=1 SV=1 - [RAB8A_HUMAN]	1	0	0	0	0	0	0	0	0	0	0	0	0	0	0	0	0	0	0	0	0	0
P61006	Heavy	MRM2 KO	Ras-related protein Rab-8A OS=Homo sapiens GN=RAB8A PE=1 SV=1 - [RAB8A_HUMAN]	0.903401	0	0	0	0	0	0	0	0	0	0	0	0	0	0	0	0	0	0	0	0	0
Q02952	Light	Parental	A-kinase anchor protein 12 OS=Homo sapiens GN=AKAP12 PE=1 SV=4 - [AKA12_HUMAN]	1	0	0	0.196414	0	0	0	0	0	0	0	0	0	0	0	0	0	0	0	0	0	0
Q02952	Heavy	MRM2 KO	A-kinase anchor protein 12 OS=Homo sapiens GN=AKAP12 PE=1 SV=4 - [AKA12_HUMAN]	0.937242	0	0	0	0	0	0	0	0	0	0	0	0	0	0	0	0	0	0	0	0	0
Q8IVF4	Light	Parental	Dynein heavy chain 10, axonemal OS=Homo sapiens GN=DNAH10 PE=1 SV=4 - [DYH10_HUMAN]	0	0	0	0	0	0	0	0	0	0	0	0.0137778	0	0	0	0	0	0.000551832	0	0	0	0
Q8IVF4	Heavy	MRM2 KO	Dynein heavy chain 10, axonemal OS=Homo sapiens GN=DNAH10 PE=1 SV=4 - [DYH10_HUMAN]	0	0	0	0	0	0	0	1	0	0	0	0.0232312	0	0	0	0	0	0.00123724	0	0	0	0
Q8IZ81	Light	Parental	ELMO domain-containing protein 2 OS=Homo sapiens GN=ELMOD2 PE=1 SV=1 - [ELMD2_HUMAN]	1	0	0	0	0	0	0	0	0	0	0	0	0	0	0	0	0	0	0	0	0	0
Q8IZ81	Heavy	MRM2 KO	ELMO domain-containing protein 2 OS=Homo sapiens GN=ELMOD2 PE=1 SV=1 - [ELMD2_HUMAN]	0.772336	0	0	0	0	0	0	0	0	0	0	0	0	0	0	0	0.0679225	0	0	0	0	0
O15121	Light	Parental	Sphingolipid delta(4)-desaturase DES1 OS=Homo sapiens GN=DEGS1 PE=1 SV=1 - [DEGS1_HUMAN]	0	0	0	0	0	0	0	0	0.541973	0	0	0	0	1	0.700774	0	0	0	0	0.306383	0	0
O15121	Heavy	MRM2 KO	Sphingolipid delta(4)-desaturase DES1 OS=Homo sapiens GN=DEGS1 PE=1 SV=1 - [DEGS1_HUMAN]	0	0	0	0	0	0	0	0	0	0	0	0	0.105551	0	0.394004	0	0	0	0	0.146267	0	0
Q8IYS2	Light	Parental	Uncharacterized protein KIAA2013 OS=Homo sapiens GN=KIAA2013 PE=2 SV=1 - [K2013_HUMAN]	0	0	0	0	0	0.602641	0.0952701	0.72437	0.669868	0.934934	0.606242	0	0.614406	0.806483	0.668667	0.597119	0.615606	0	0	0.237671	0	0
Q8IYS2	Heavy	MRM2 KO	Uncharacterized protein KIAA2013 OS=Homo sapiens GN=KIAA2013 PE=2 SV=1 - [K2013_HUMAN]	0	0	0	0	0.30012	0.565906	0.147707	0.802401	0.677551	1	0.67587	0.0130228	0.620888	0.87491	0.72605	0.646579	0.5988	0.0115222	0	0.240336	0	0
Q96EC8	Light	Parental	Protein YIPF6 OS=Homo sapiens GN=YIPF6 PE=2 SV=2 - [YIPF6_HUMAN]	0	0	0	0	0	0	0	0	0	0	0.464863	0	0.563073	0.681798	0	0.508948	0	0	0	0	0	0
Q96EC8	Heavy	MRM2 KO	Protein YIPF6 OS=Homo sapiens GN=YIPF6 PE=2 SV=2 - [YIPF6_HUMAN]	0	0	0	0	0	0	0	0	0	0	0	0	0	0	0	0	1	0	0	0	0	0
Q9BUR5	Light	Parental	Apolipoprotein O OS=Homo sapiens GN=APOO PE=1 SV=1 - [APOO_HUMAN]	1	0	0	0	0	0	0	0	0	0	0	0	0	0.145728	0.137949	0.0901076	0.267211	0	0	0.0569688	0	0
Q9BUR5	Heavy	MRM2 KO	Apolipoprotein O OS=Homo sapiens GN=APOO PE=1 SV=1 - [APOO_HUMAN]	0	0	0	0	0	0	0	0.0789317	0	0.350966	0	0	0	0.496046	0.395047	0.298716	0.517179	0	0	0	0	0
Q96EL3	Light	Parental	39S ribosomal protein L53, mitochondrial OS=Homo sapiens GN=MRPL53 PE=1 SV=1 - [RM53_HUMAN]	0.0958571	0	0	0.122786	0.0520974	0.0402279	0.181201	0.416002	0.292128	0.558778	0.00307354	0	0.00592957	0.0109166	0.00843604	0	0	0	0	0	0	0
Q96EL3	Heavy	MRM2 KO	39S ribosomal protein L53, mitochondrial OS=Homo sapiens GN=MRPL53 PE=1 SV=1 - [RM53_HUMAN]	0.23449	0.0486328	0.0588296	0.350026	0	0.0354531	0.391352	1	0.662351	0.999482	0.0243242	0	0.0106007	0	0	0	0	0	0	0	0	0
P27348;P31946;P62258;P61981;P63104	Light	Parental	14-3-3 protein theta OS=Homo sapiens GN=YWHAQ PE=1 SV=1 - [1433T_HUMAN]|14-3-3 protein beta/alpha OS=Homo sapiens GN=YWHAB PE=1 SV=3 - [1433B_HUMAN]|14-3-3 protein epsilon OS=Homo sapiens GN=YWHAE PE=1 SV=1 - [1433E_HUMAN]|14-3-3 protein gamma OS=Homo sapiens GN=YWHAG PE=1 SV=2 - [1433G_HUMAN]|14-3-3 protein zeta/delta OS=Homo sapiens GN=YWHAZ PE=1 SV=1 - [1433Z_HUMAN]	0.40041	0	0	1	0.342008	0.0992486	0	0.152732	0.0102732	0.149454	0	0	0	0.0140437	0	0.019918	0.106967	0	0	0	0	0
P27348;P31946;P62258;P61981;P63104	Heavy	MRM2 KO	14-3-3 protein theta OS=Homo sapiens GN=YWHAQ PE=1 SV=1 - [1433T_HUMAN]|14-3-3 protein beta/alpha OS=Homo sapiens GN=YWHAB PE=1 SV=3 - [1433B_HUMAN]|14-3-3 protein epsilon OS=Homo sapiens GN=YWHAE PE=1 SV=1 - [1433E_HUMAN]|14-3-3 protein gamma OS=Homo sapiens GN=YWHAG PE=1 SV=2 - [1433G_HUMAN]|14-3-3 protein zeta/delta OS=Homo sapiens GN=YWHAZ PE=1 SV=1 - [1433Z_HUMAN]	0.229098	0	0	0.630874	0.254781	0.0940574	0	0.104167	0.0117213	0.0813525	0.00972678	0	0.00371585	0.00658265	0.0111134	0	0.0464344	0	0	0	0	0
P61019	Light	Parental	Ras-related protein Rab-2A OS=Homo sapiens GN=RAB2A PE=1 SV=1 - [RAB2A_HUMAN]|Ras-related protein Rab-2B OS=Homo sapiens GN=RAB2B PE=1 SV=1 - [RAB2B_HUMAN]	0	0	0	0.942427	0.273251	0	0.0469973	0.185917	0.0930912	0.168379	0.0951284	0	0	0.0457396	0.0728964	0.0128698	0.222675	0	0	0	0	0
P61019	Heavy	MRM2 KO	Ras-related protein Rab-2A OS=Homo sapiens GN=RAB2A PE=1 SV=1 - [RAB2A_HUMAN]|Ras-related protein Rab-2B OS=Homo sapiens GN=RAB2B PE=1 SV=1 - [RAB2B_HUMAN]	0	0	0	1	0	0	0	0.133481	0	0.14535	0.101506	0	0	0.025775	0.0682994	0	0.189194	0	0	0.0319752	0	0
Q9H6U8	Light	Parental	Alpha-1,2-mannosyltransferase ALG9 OS=Homo sapiens GN=ALG9 PE=1 SV=2 - [ALG9_HUMAN]	0	0	0	0	0	0	0	1	0.283194	0	0	0	0	0	0.922642	0	0.851843	0	0	0	0	0
Q9H6U8	Heavy	MRM2 KO	Alpha-1,2-mannosyltransferase ALG9 OS=Homo sapiens GN=ALG9 PE=1 SV=2 - [ALG9_HUMAN]	0	0	0	0	0	0	0	0	0	0.504637	0	0	0	0.297444	0	0	0	0	0	0	0	0
P61020	Light	Parental	Ras-related protein Rab-5B OS=Homo sapiens GN=RAB5B PE=1 SV=1 - [RAB5B_HUMAN]	0.899586	0	0	0	0	0	0	0	0	0	0	0	0	0	0	0	0	0	0	0	0	0
P61020	Heavy	MRM2 KO	Ras-related protein Rab-5B OS=Homo sapiens GN=RAB5B PE=1 SV=1 - [RAB5B_HUMAN]	1	0	0	0	0	0	0	0	0	0	0	0	0	0	0	0	0	0	0	0	0	0
Q16181	Light	Parental	Septin-7 OS=Homo sapiens GN=SEPT7 PE=1 SV=2 - [SEPT7_HUMAN]	0	0	1	0.857764	0	0	0.0526244	0	0	0	0	0	0	0	0	0	0	0	0	0	0	0
Q16181	Heavy	MRM2 KO	Septin-7 OS=Homo sapiens GN=SEPT7 PE=1 SV=2 - [SEPT7_HUMAN]	0	0	0.824585	0.548681	0	0	0	0	0	0	0	0	0	0	0	0	0	0	0	0	0	0
A5PLN7	Light	Parental	Protein FAM149A OS=Homo sapiens GN=FAM149A PE=2 SV=2 - [F149A_HUMAN]	0	0.0413212	0.153123	0	0	0.00788143	0	0	0.028607	0	0	0.000782062	0	0.00155611	0.00497927	0.00100193	0.0229409	0.000105528	0	0.000647457	0	0
A5PLN7	Heavy	MRM2 KO	Protein FAM149A OS=Homo sapiens GN=FAM149A PE=2 SV=2 - [F149A_HUMAN]	1	0.0350332	0.134867	0.24848	0.190299	0	0.0313571	0.0282891	0.0250829	0.0255113	0.0231205	0.00070702	0.00338308	0	0	0	0.0169154	0	8.13571e-05	0	0	0
Q9P2E9	Light	Parental	Ribosome-binding protein 1 OS=Homo sapiens GN=RRBP1 PE=1 SV=4 - [RRBP1_HUMAN]	0.921287	0.0133209	0.0971847	0.0994542	0.0709566	0	0	0.0114536	0.00950589	0.0108791	0.010586	0	0	0	0	0	0.0151278	0	0	0	0	0
Q9P2E9	Heavy	MRM2 KO	Ribosome-binding protein 1 OS=Homo sapiens GN=RRBP1 PE=1 SV=4 - [RRBP1_HUMAN]	1	0	0.111261	0.110112	0.0819592	0	0.0167021	0	0.0139816	0	0.00973571	0	0	0	0	0	0.0154841	0	0	0	0	0
Q9UJZ1	Light	Parental	Stomatin-like protein 2, mitochondrial OS=Homo sapiens GN=STOML2 PE=1 SV=1 - [STML2_HUMAN]	0.25245	0	0	0	0.0274306	0.111045	0.150998	0.450091	0.0621208	0.300493	0.126497	0.00454239	0.028027	0.0148483	0.0500648	0	0.134198	0.000624579	0.00284677	0.00501945	0	0
Q9UJZ1	Heavy	MRM2 KO	Stomatin-like protein 2, mitochondrial OS=Homo sapiens GN=STOML2 PE=1 SV=1 - [STML2_HUMAN]	0.292196	0	0	0.26938	0.0482499	0.58854	0.271195	1	0.125305	0.555354	0.227768	0.0156132	0.00543687	0.0692248	0.094685	0	0.227482	0.00278195	0.00415867	0.00884885	0.000435312	0.000830179
O14967	Light	Parental	Calmegin OS=Homo sapiens GN=CLGN PE=1 SV=1 - [CLGN_HUMAN]	0	0	0	0	1	0	0	0.997953	0.350716	0	0	0	0	0	0.252764	0	0.615148	0	0	0	0	0
O14967	Heavy	MRM2 KO	Calmegin OS=Homo sapiens GN=CLGN PE=1 SV=1 - [CLGN_HUMAN]	0	0	0	0	0	0	0.0495548	0	0	0	0	0	0	0	0	0	0	0	0	0	0	0
Q9BTZ2	Light	Parental	Dehydrogenase/reductase SDR family member 4 OS=Homo sapiens GN=DHRS4 PE=1 SV=3 - [DHRS4_HUMAN]	1	0	0.0210011	0.268373	0	0	0	0	0	0	0	0	0	0	0	0	0	0	0	0	0	0
Q9BTZ2	Heavy	MRM2 KO	Dehydrogenase/reductase SDR family member 4 OS=Homo sapiens GN=DHRS4 PE=1 SV=3 - [DHRS4_HUMAN]	0.948426	0	0.227911	0.270042	0.114372	0	0	0.0197497	0.00696625	0.018229	0	0	0	0	0	0	0.0283997	0	0	0	0	0
Q12981	Light	Parental	Vesicle transport protein SEC20 OS=Homo sapiens GN=BNIP1 PE=1 SV=3 - [SEC20_HUMAN]	0	0	0	0	0	1	0	0.966209	0	0.74076	0	0	0.405808	0	0	0	0.32038	0	0	0	0	0
Q12981	Heavy	MRM2 KO	Vesicle transport protein SEC20 OS=Homo sapiens GN=BNIP1 PE=1 SV=3 - [SEC20_HUMAN]	0	0	0	0	0	0	0	0	0	0.855861	0	0	0	0.499683	0	0.366526	0	0	0	0	0	0
Q6YN16	Light	Parental	Hydroxysteroid dehydrogenase-like protein 2 OS=Homo sapiens GN=HSDL2 PE=1 SV=1 - [HSDL2_HUMAN]	0.964585	0.0148097	0.230539	0.377831	0.0630677	0	0	0.0283891	0	0.0280097	0.00646315	0	0	0	0	0	0.0181097	0	0	0	0	0
Q6YN16	Heavy	MRM2 KO	Hydroxysteroid dehydrogenase-like protein 2 OS=Homo sapiens GN=HSDL2 PE=1 SV=1 - [HSDL2_HUMAN]	1	0.087053	0.280901	0.396114	0.080936	0	0	0.0336668	0	0.0315281	0.0099931	0	0	0	0	0	0.0280212	0	0	0	0	0
P43003	Light	Parental	Excitatory amino acid transporter 1 OS=Homo sapiens GN=SLC1A3 PE=1 SV=1 - [EAA1_HUMAN]	0	0	0.257865	1	0	0	0	0	0	0	0	0	0	0	0	0	0	0	0	0	0	0
P43003	Heavy	MRM2 KO	Excitatory amino acid transporter 1 OS=Homo sapiens GN=SLC1A3 PE=1 SV=1 - [EAA1_HUMAN]	0	0	0	0	0	0.0610487	0	0	0	0	0	0	0	0	0	0	0	0	0	0	0	0
O43920	Light	Parental	NADH dehydrogenase [ubiquinone] iron-sulfur protein 5 OS=Homo sapiens GN=NDUFS5 PE=1 SV=3 - [NDUS5_HUMAN]	1	0	0	0.567617	0	0	0	0	0	0	0	0	0	0	0	0	0	0	0	0.136369	0	0
O43920	Heavy	MRM2 KO	NADH dehydrogenase [ubiquinone] iron-sulfur protein 5 OS=Homo sapiens GN=NDUFS5 PE=1 SV=3 - [NDUS5_HUMAN]	0.935909	0	0	0.466115	0	0	0	0	0	0	0	0	0	0	0	0	0	0	0	0	0	0
P62424	Light	Parental	60S ribosomal protein L7a OS=Homo sapiens GN=RPL7A PE=1 SV=2 - [RL7A_HUMAN]	0	0	0	0	0	0	0	0	0	0	0	0	0.37446	1	0.823812	0.49736	0	0	0	0.576092	0	0
P62424	Heavy	MRM2 KO	60S ribosomal protein L7a OS=Homo sapiens GN=RPL7A PE=1 SV=2 - [RL7A_HUMAN]	0	0	0	0	0	0	0	0	0	0	0	0	0.291359	0	0.568411	0	0	0	0	0.480557	0	0
P34931;P08107	Light	Parental	Heat shock 70 kDa protein 1-like OS=Homo sapiens GN=HSPA1L PE=1 SV=2 - [HS71L_HUMAN]|Heat shock 70 kDa protein 1A/1B OS=Homo sapiens GN=HSPA1A PE=1 SV=5 - [HSP71_HUMAN]	0.390826	0.0291514	0.169748	1	0.620872	0.222913	0.170275	0.241284	0.225206	0.197385	0.136468	0.00207064	0.0872706	0.0970183	0.078211	0.0661468	0.100757	0.00208761	0	0.0256422	0	0
P34931;P08107	Heavy	MRM2 KO	Heat shock 70 kDa protein 1-like OS=Homo sapiens GN=HSPA1L PE=1 SV=2 - [HS71L_HUMAN]|Heat shock 70 kDa protein 1A/1B OS=Homo sapiens GN=HSPA1A PE=1 SV=5 - [HSP71_HUMAN]	0.713991	0	0	0.547706	0.330734	0.129106	0.0954128	0.133463	0.12617	0.117454	0.0766743	0	0.0487156	0.0529817	0.0461009	0.0391743	0.0649312	0	0	0.0144518	0	0
Q13438	Light	Parental	Protein OS-9 OS=Homo sapiens GN=OS9 PE=1 SV=1 - [OS9_HUMAN]	0	0	0	0	0	0	0	0	0	0	0	0	0	0	0.666527	0.219068	0	0	0	0	0	0
Q13438	Heavy	MRM2 KO	Protein OS-9 OS=Homo sapiens GN=OS9 PE=1 SV=1 - [OS9_HUMAN]	0	0	0	0	0	0	0	0.546829	0.361865	1	0.711046	0	0.594288	0	0.709366	0.286728	0.575388	0	0	0.221462	0	0
P62072	Light	Parental	Mitochondrial import inner membrane translocase subunit Tim10 OS=Homo sapiens GN=TIMM10 PE=1 SV=1 - [TIM10_HUMAN]	0	0	0.405442	0	0	0	0	0	0	0	0	0	0	0	0	0	0	0	0	0	0	0
P62072	Heavy	MRM2 KO	Mitochondrial import inner membrane translocase subunit Tim10 OS=Homo sapiens GN=TIMM10 PE=1 SV=1 - [TIM10_HUMAN]	0	0	1	0	0	0	0	0	0.320591	0	0	0	0	0	0	0	0	0	0	0	0	0
O75414	Light	Parental	Nucleoside diphosphate kinase 6 OS=Homo sapiens GN=NME6 PE=1 SV=3 - [NDK6_HUMAN]	0	0	0	0.212792	0	0	0	0	0	0	0	0	0	0	0	0	0	0	0	0	0	0
O75414	Heavy	MRM2 KO	Nucleoside diphosphate kinase 6 OS=Homo sapiens GN=NME6 PE=1 SV=3 - [NDK6_HUMAN]	1	0	0	0	0	0	0	0	0	0	0	0	0	0	0	0	0	0	0	0	0	0
Q9NS69	Light	Parental	Mitochondrial import receptor subunit TOM22 homolog OS=Homo sapiens GN=TOMM22 PE=1 SV=3 - [TOM22_HUMAN]	0.318729	0	0	0.246142	0.196181	0.244965	0.0948077	0.379022	0.199712	0.460241	0.219069	0	0.32893	0.450039	0.343186	0.379545	0.495161	0.0117329	0	0.0907272	0	0
Q9NS69	Heavy	MRM2 KO	Mitochondrial import receptor subunit TOM22 homolog OS=Homo sapiens GN=TOMM22 PE=1 SV=3 - [TOM22_HUMAN]	0.851033	0	0	0.520795	0.405048	0.497253	0.185849	0.786293	0.459325	0.942584	0.44677	0	0.64452	0.871044	0.699843	0.749804	1	0.0273738	0	0.181271	0	0
Q14677	Light	Parental	Clathrin interactor 1 OS=Homo sapiens GN=CLINT1 PE=1 SV=1 - [EPN4_HUMAN]	1	0	0	0	0	0	0	0	0	0	0	0	0	0	0	0	0	0	0	0	0	0
Q14677	Heavy	MRM2 KO	Clathrin interactor 1 OS=Homo sapiens GN=CLINT1 PE=1 SV=1 - [EPN4_HUMAN]	0.68846	0	0	0	0	0	0	0	0	0	0	0	0	0	0	0	0	0	0	0	0	0
P20338	Light	Parental	Ras-related protein Rab-4A OS=Homo sapiens GN=RAB4A PE=1 SV=3 - [RAB4A_HUMAN]	0.902797	0	0	0	0	0	0	0	0	0	0	0	0	0	0	0	0	0	0	0	0	0
P20338	Heavy	MRM2 KO	Ras-related protein Rab-4A OS=Homo sapiens GN=RAB4A PE=1 SV=3 - [RAB4A_HUMAN]	1	0	0	0	0	0	0	0	0	0	0	0	0	0	0	0	0	0	0	0	0	0
Q8N766	Light	Parental	ER membrane protein complex subunit 1 OS=Homo sapiens GN=EMC1 PE=1 SV=1 - [EMC1_HUMAN]	0	0	0	0	0.0791142	0.61122	0.170315	0.693898	0.483268	0.842126	0	0	0.659252	1	0.561024	0.634252	0.727362	0	0	0.224803	0	0
Q8N766	Heavy	MRM2 KO	ER membrane protein complex subunit 1 OS=Homo sapiens GN=EMC1 PE=1 SV=1 - [EMC1_HUMAN]	0	0	0	0	0	0	0.0514764	0.199213	0.144902	0	0.0650197	0	0.235827	0.256299	0.277953	0.312402	0.27185	0	0	0.112244	0	0
Q6UXV4	Light	Parental	Apolipoprotein O-like OS=Homo sapiens GN=APOOL PE=1 SV=1 - [APOOL_HUMAN]	0	0	0	0	0	0	0	0	0	0	0	0	0.188334	0.292579	0.306993	0.256618	0	0	0	0.172208	0	0
Q6UXV4	Heavy	MRM2 KO	Apolipoprotein O-like OS=Homo sapiens GN=APOOL PE=1 SV=1 - [APOOL_HUMAN]	0	0	0	0	0	0.351695	0	0.610774	0	0.276061	0	0	0.634677	0.455583	1	0.939707	0.887977	0	0	0.51873	0	0
Q9BQ95	Light	Parental	Evolutionarily conserved signaling intermediate in Toll pathway, mitochondrial OS=Homo sapiens GN=ECSIT PE=1 SV=1 - [ECSIT_HUMAN]	0	0	0	0.201838	0	0.0686933	0	0.0200778	0.0211264	0.0275244	0.0244256	0	0	0	0	0	0.0200542	0	0	0	0	0
Q9BQ95	Heavy	MRM2 KO	Evolutionarily conserved signaling intermediate in Toll pathway, mitochondrial OS=Homo sapiens GN=ECSIT PE=1 SV=1 - [ECSIT_HUMAN]	0	0	0.0310004	1	0.250265	0.200778	0.108672	0.216684	0.0857429	0.0501826	0.0313185	0	0	0	0	0	0	0	0	0	0	0
Q86TM6	Light	Parental	E3 ubiquitin-protein ligase synoviolin OS=Homo sapiens GN=SYVN1 PE=1 SV=2 - [SYVN1_HUMAN]	0	0	0	0	0	0	0	0	0	0	0	0	0	1	0.592642	0.630769	0	0	0	0	0	0
Q86TM6	Heavy	MRM2 KO	E3 ubiquitin-protein ligase synoviolin OS=Homo sapiens GN=SYVN1 PE=1 SV=2 - [SYVN1_HUMAN]	0	0	0	0	0	0	0	0.707692	0.368227	0.750167	0.571906	0	0.618395	0.853512	0.685953	0.563545	0.50602	0	0	0.107358	0	0
Q8NF37	Light	Parental	Lysophosphatidylcholine acyltransferase 1 OS=Homo sapiens GN=LPCAT1 PE=1 SV=2 - [PCAT1_HUMAN]	1	0	0	0.673884	0.227679	0.0413839	0.0571652	0.184397	0	0.0691295	0	0	0.00330804	0.00389509	0	0	0.0891741	0	0	0	0	0
Q8NF37	Heavy	MRM2 KO	Lysophosphatidylcholine acyltransferase 1 OS=Homo sapiens GN=LPCAT1 PE=1 SV=2 - [PCAT1_HUMAN]	0.280134	0	0	0.202366	0	0.0357366	0	0.10846	0	0	0	0	0	0	0	0	0.068817	0	0	0	0	0
P50454	Light	Parental	Serpin H1 OS=Homo sapiens GN=SERPINH1 PE=1 SV=2 - [SERPH_HUMAN]	0.588906	0.00964286	0.0212082	0.267021	0.119833	0	0.0233055	0.03769	0.0177508	0.0292629	0.0113906	0	0.00758891	0.00774316	0.00965046	0.00560562	0.0448024	0	0	0	0	0
P50454	Heavy	MRM2 KO	Serpin H1 OS=Homo sapiens GN=SERPINH1 PE=1 SV=2 - [SERPH_HUMAN]	1	0	0	0	0.257751	0	0.047234	0.0749164	0.0483359	0.0794073	0.030228	0	0.0197492	0.0207447	0.00127508	0.0108131	0.0957447	0	0	0.00323708	0	0
Q6IE36	Light	Parental	Ovostatin homolog 2 OS=Homo sapiens GN=OVOS2 PE=2 SV=2 - [OVOS2_HUMAN]	0	0	0	0.662185	0.220728	0.0618949	0.0705006	1	0	0.124679	0.105358	0.00212247	0.0771618	0.111936	0.126727	0.0835126	0	0.000478899	0	0.024307	0	0
Q6IE36	Heavy	MRM2 KO	Ovostatin homolog 2 OS=Homo sapiens GN=OVOS2 PE=2 SV=2 - [OVOS2_HUMAN]	0	0	0	0.823542	0.278651	0.108171	0.116839	0.24969	0.249069	0.238933	0.157096	0.00408978	0.126189	0.164419	0.150952	0.122342	0.29127	0.00163633	0.00304303	0.0341332	0	0
O75489	Light	Parental	NADH dehydrogenase [ubiquinone] iron-sulfur protein 3, mitochondrial OS=Homo sapiens GN=NDUFS3 PE=1 SV=1 - [NDUS3_HUMAN]	0.46235	1	0	0	0	0	0	0.119895	0	0.131732	0.0426165	0.00232786	0.012656	0.0388515	0.0611339	0.0197334	0.0689862	0	0	0.0173015	0	0
O75489	Heavy	MRM2 KO	NADH dehydrogenase [ubiquinone] iron-sulfur protein 3, mitochondrial OS=Homo sapiens GN=NDUFS3 PE=1 SV=1 - [NDUS3_HUMAN]	0	0.0730442	0.163053	0.827718	0.304717	0.159684	0.0370056	0.134867	0	0	0	0.000744213	0	0.0216525	0	0	0.0435834	0	0	0.0110665	0	0
Q9BSH5	Light	Parental	Haloacid dehalogenase-like hydrolase domain-containing protein 3 OS=Homo sapiens GN=HDHD3 PE=1 SV=1 - [HDHD3_HUMAN]	0.0924503	0	0	0	0	0	0	0	0	0	0	0	0	0	0	0	0	0	0	0	0	0
Q9BSH5	Heavy	MRM2 KO	Haloacid dehalogenase-like hydrolase domain-containing protein 3 OS=Homo sapiens GN=HDHD3 PE=1 SV=1 - [HDHD3_HUMAN]	1	0	0	0	0	0	0	0	0	0	0	0	0	0	0	0	0	0	0	0	0	0
P29590	Light	Parental	Protein PML OS=Homo sapiens GN=PML PE=1 SV=3 - [PML_HUMAN]	0	0	0	0	0	0	0	0	0	0	0	0	0	0	0	0	0	0	0.00036622	0	0	0
P29590	Heavy	MRM2 KO	Protein PML OS=Homo sapiens GN=PML PE=1 SV=3 - [PML_HUMAN]	0	0	0	0	0	0	0	1	0.406313	0	0	0	0	0	0	0	0	0	0	0	0	0
Q8TEA8	Light	Parental	D-tyrosyl-tRNA(Tyr) deacylase 1 OS=Homo sapiens GN=DTD1 PE=1 SV=2 - [DTD1_HUMAN]	0.853099	0.193803	0.269013	0	0	0	0	0	0	0	0	0	0	0	0	0	0.00586611	0	0	0	0	0.00508952
Q8TEA8	Heavy	MRM2 KO	D-tyrosyl-tRNA(Tyr) deacylase 1 OS=Homo sapiens GN=DTD1 PE=1 SV=2 - [DTD1_HUMAN]	1	0.26534	0.305356	0	0	0	0	0	0	0	0	0	0	0	0	0	0	0	0	0	0	0.00614384
P00367	Light	Parental	Glutamate dehydrogenase 1, mitochondrial OS=Homo sapiens GN=GLUD1 PE=1 SV=2 - [DHE3_HUMAN]	0	0	0.0579741	0.73845	0.369418	0.120124	0.0690315	0.0155326	0.00113686	0.00728011	0.00279142	0	0.000445003	0	0	0	0	0	0	0	0	0
P00367	Heavy	MRM2 KO	Glutamate dehydrogenase 1, mitochondrial OS=Homo sapiens GN=GLUD1 PE=1 SV=2 - [DHE3_HUMAN]	0	0.00437657	0.0710226	1	0.515562	0.150396	0.0808815	0.100503	0.0417939	0.0729364	0.0318577	0.000694181	0.0148347	0.00843804	0.00836652	0.0020259	0.0118829	0	0	0	0	0
P32189	Light	Parental	Glycerol kinase OS=Homo sapiens GN=GK PE=1 SV=3 - [GLPK_HUMAN]	0	0	0	0	0	0	0	0	0	0	0	0	0.38984	0.561765	0.649866	0	0	0	0	0.760561	0	0
P32189	Heavy	MRM2 KO	Glycerol kinase OS=Homo sapiens GN=GK PE=1 SV=3 - [GLPK_HUMAN]	0	0	0	0	0	0	0	0	0	0	0	0	0	1	0.680615	0.510963	0.973262	0	0	0.787166	0	0
P62249	Light	Parental	40S ribosomal protein S16 OS=Homo sapiens GN=RPS16 PE=1 SV=2 - [RS16_HUMAN]	0	0	0	0	0	0.189383	0.155642	1	0.263312	0.60609	0.0645009	0	0.0609347	0	0.10609	0	0.142013	0	0	0.0370461	0	0
P62249	Heavy	MRM2 KO	40S ribosomal protein S16 OS=Homo sapiens GN=RPS16 PE=1 SV=2 - [RS16_HUMAN]	0	0	0	0	0	0	0.0749878	0.596808	0.172447	0.375509	0	0	0	0.0788797	0.0645986	0	0	0	0	0	0	0
Q13162	Light	Parental	Peroxiredoxin-4 OS=Homo sapiens GN=PRDX4 PE=1 SV=1 - [PRDX4_HUMAN]	0	0	0.258273	0	0	0	0	0	0	0	0	0	0	0	0	0	0	0	0	0	0	0
Q13162	Heavy	MRM2 KO	Peroxiredoxin-4 OS=Homo sapiens GN=PRDX4 PE=1 SV=1 - [PRDX4_HUMAN]	0	0.227664	1	0	0	0	0	0	0	0	0	0	0	0	0	0	0	0	0	0	0	0
Q9NX62	Light	Parental	Inositol monophosphatase 3 OS=Homo sapiens GN=IMPAD1 PE=1 SV=1 - [IMPA3_HUMAN]	0.742734	0	0	0	0	0	0	0	0	0.0332024	0	0	0.00508827	0	0	0	0.0787944	0	0	0	0	0
Q9NX62	Heavy	MRM2 KO	Inositol monophosphatase 3 OS=Homo sapiens GN=IMPAD1 PE=1 SV=1 - [IMPA3_HUMAN]	1	0	0	0	0	0	0	0.0493488	0	0	0	0	0	0	0	0	0.0991927	0	0	0	0	0
P49419	Light	Parental	Alpha-aminoadipic semialdehyde dehydrogenase OS=Homo sapiens GN=ALDH7A1 PE=1 SV=5 - [AL7A1_HUMAN]	0.246566	0	0.351925	0.911698	0.332528	0.0350642	0.0532302	0.0534189	0.0526038	0.0427472	0.0198943	0	0	0	0	0	0	0	0	0	0	0
P49419	Heavy	MRM2 KO	Alpha-aminoadipic semialdehyde dehydrogenase OS=Homo sapiens GN=ALDH7A1 PE=1 SV=5 - [AL7A1_HUMAN]	0.181811	0	0.352906	1	0.354113	0.00563245	0.0583849	0.00694415	0.0539321	0	0	0	0	0	0	0	0	0	0	0	0	0
Q6PI48	Light	Parental	Aspartate--tRNA ligase, mitochondrial OS=Homo sapiens GN=DARS2 PE=1 SV=1 - [SYDM_HUMAN]	0.210241	0	0	0.7182	0.221787	0.0238487	0.0365623	0.0547032	0.0192107	0	0.0196217	0	0	0	0	0	0	0	0	0	0	0
Q6PI48	Heavy	MRM2 KO	Aspartate--tRNA ligase, mitochondrial OS=Homo sapiens GN=DARS2 PE=1 SV=1 - [SYDM_HUMAN]	0.318982	0	0.103457	1	0.330267	0.0440248	0.0598956	0.0919113	0.0352185	0.0654925	0.0267384	0	0	0	0.00457926	0	0.0109263	0	0	0	0	0
Q8N4Q0	Light	Parental	Zinc-binding alcohol dehydrogenase domain-containing protein 2 OS=Homo sapiens GN=ZADH2 PE=1 SV=1 - [ZADH2_HUMAN]	1	0	0	0	0.219237	0	0	0	0	0	0	0	0	0	0	0	0	0	0	0	0	0
Q8N4Q0	Heavy	MRM2 KO	Zinc-binding alcohol dehydrogenase domain-containing protein 2 OS=Homo sapiens GN=ZADH2 PE=1 SV=1 - [ZADH2_HUMAN]	0	0	0	0	0.209407	0	0	0	0	0	0	0	0	0	0	0	0.076839	0	0	0	0	0
P57105	Light	Parental	Synaptojanin-2-binding protein OS=Homo sapiens GN=SYNJ2BP PE=1 SV=2 - [SYJ2B_HUMAN]	0.801157	0	0	0.552341	0.233351	0.322725	0.131194	0.340347	0.147291	0.307522	0.163651	0	0	0.10363	0	0	0.205892	0	0	0	0	0
P57105	Heavy	MRM2 KO	Synaptojanin-2-binding protein OS=Homo sapiens GN=SYNJ2BP PE=1 SV=2 - [SYJ2B_HUMAN]	1	0	0.0460705	0.194161	0	0.383903	0.154129	0.462704	0.187691	0.379169	0.22141	0	0.0768543	0.127775	0.179695	0.0842714	0.285113	0	0	0.0518727	0	0
Q9Y6M5	Light	Parental	Zinc transporter 1 OS=Homo sapiens GN=SLC30A1 PE=1 SV=3 - [ZNT1_HUMAN]	0	0	0	0	0	0	0	0.409003	0.12932	0.299559	0.145666	0	0.0503972	0.0799647	0.0813063	0.0468667	0	0	0	0	0	0
Q9Y6M5	Heavy	MRM2 KO	Zinc transporter 1 OS=Homo sapiens GN=SLC30A1 PE=1 SV=3 - [ZNT1_HUMAN]	0	0	0	0	0	0	0	1	0	0	0.220124	0	0	0	0	0	0	0	0	0	0	0
O75208	Light	Parental	Ubiquinone biosynthesis protein COQ9, mitochondrial OS=Homo sapiens GN=COQ9 PE=1 SV=1 - [COQ9_HUMAN]	1	0.653952	0.0771143	0	0	0	0	0	0	0	0	0	0	0	0	0	0.021018	0	0	0	0	0
O75208	Heavy	MRM2 KO	Ubiquinone biosynthesis protein COQ9, mitochondrial OS=Homo sapiens GN=COQ9 PE=1 SV=1 - [COQ9_HUMAN]	0	0.355123	0	0	0.0684598	0	0	0	0	0	0	0	0	0	0	0	0.0721294	0	0	0	0	0
P22061	Light	Parental	Protein-L-isoaspartate(D-aspartate) O-methyltransferase OS=Homo sapiens GN=PCMT1 PE=1 SV=4 - [PIMT_HUMAN]	0.579346	0	0	0	0.163975	0.618421	0.245415	0.448764	0	0.211124	0	0	0.0708533	0	0	0	0.0254386	0	0	0	0	0
P22061	Heavy	MRM2 KO	Protein-L-isoaspartate(D-aspartate) O-methyltransferase OS=Homo sapiens GN=PCMT1 PE=1 SV=4 - [PIMT_HUMAN]	0	0	0	0	0.326156	1	0.386364	0.758373	0.300439	0.336922	0.114494	0	0	0	0	0	0	0	0	0	0	0
Q9BYD3	Light	Parental	39S ribosomal protein L4, mitochondrial OS=Homo sapiens GN=MRPL4 PE=1 SV=1 - [RM04_HUMAN]	0	0	0	0	0	0.0626063	0.101297	0.451105	0.133525	0.342687	0.172194	0	0	0.0295493	0.0712585	0	0	0	0	0	0	0
Q9BYD3	Heavy	MRM2 KO	39S ribosomal protein L4, mitochondrial OS=Homo sapiens GN=MRPL4 PE=1 SV=1 - [RM04_HUMAN]	0	0	0	0.169303	0.0586522	0.0987245	0.18801	1	0.642219	0.664966	0.253401	0.00665179	0.082483	0.0710672	0.0580145	0.0147895	0.044409	0.000678359	0	0.00651998	0	0
O95573	Light	Parental	Long-chain-fatty-acid--CoA ligase 3 OS=Homo sapiens GN=ACSL3 PE=1 SV=3 - [ACSL3_HUMAN]	1	0	0	0	0.204828	0	0.0303514	0.0902733	0.0372737	0.0834931	0.0468939	0	0.0260135	0.0232162	0.0239865	0.0186439	0.0600284	0	0	0	0	0
O95573	Heavy	MRM2 KO	Long-chain-fatty-acid--CoA ligase 3 OS=Homo sapiens GN=ACSL3 PE=1 SV=3 - [ACSL3_HUMAN]	0.819666	0	0	0	0.129002	0.0493433	0.00362797	0.0559815	0.0216649	0.0486688	0.031175	0	0.0160596	0	0.0170359	0	0.0465744	0	0	0	0	0
Q9HC36	Light	Parental	RNA methyltransferase-like protein 1 OS=Homo sapiens GN=RNMTL1 PE=1 SV=2 - [RMTL1_HUMAN]	0	0	0	0	0	0	0	0.610187	0	0.368527	0	0	0	0.0787356	0.117441	0	0.079138	0	0	0	0	0
Q9HC36	Heavy	MRM2 KO	RNA methyltransferase-like protein 1 OS=Homo sapiens GN=RNMTL1 PE=1 SV=2 - [RMTL1_HUMAN]	0	0	0	0	0	0.109923	0	1	0.089103	0.705708	0.0904797	0	0.0645346	0.139045	0.17738	0.0531823	0.156942	0	0	0.0398602	0	0
P50416	Light	Parental	Carnitine O-palmitoyltransferase 1, liver isoform OS=Homo sapiens GN=CPT1A PE=1 SV=2 - [CPT1A_HUMAN]	0	0.0650907	0.211939	0.292932	0.092531	0	0.0329131	0.0381948	0.0152531	0.0350239	0.0120344	0	0	0	0	0	0.0141834	0	0	0	0	0
P50416	Heavy	MRM2 KO	Carnitine O-palmitoyltransferase 1, liver isoform OS=Homo sapiens GN=CPT1A PE=1 SV=2 - [CPT1A_HUMAN]	1	0.0910697	0	0.495606	0.211843	0	0.0443171	0.0477077	0.0273639	0.0568672	0.0241547	0	0.0110602	0.0129799	0	0.00729226	0.0209933	0	0	0	0	0
O75521	Light	Parental	Enoyl-CoA delta isomerase 2, mitochondrial OS=Homo sapiens GN=ECI2 PE=1 SV=4 - [ECI2_HUMAN]	0.612857	0	0.0947881	0.560941	0.292436	0.0254715	0.046664	0	0.0334618	0.0265666	0.0171994	0	0	0	0	0	0.0283107	0	0	0	0	0
O75521	Heavy	MRM2 KO	Enoyl-CoA delta isomerase 2, mitochondrial OS=Homo sapiens GN=ECI2 PE=1 SV=4 - [ECI2_HUMAN]	1	0	0.14786	0.888055	0.452444	0.0479416	0.0807544	0	0.060799	0.0521598	0.034638	0	0.00881768	0	0	0	0.0483066	0	0	0	0	0
O00469	Light	Parental	Procollagen-lysine,2-oxoglutarate 5-dioxygenase 2 OS=Homo sapiens GN=PLOD2 PE=1 SV=2 - [PLOD2_HUMAN]	0	0.0259238	0.0632312	0.577051	0.274151	0.0844242	0.0234466	0.0425269	0.0348384	0	0	0	0	0	0	0	0	0	0	0	0	0
O00469	Heavy	MRM2 KO	Procollagen-lysine,2-oxoglutarate 5-dioxygenase 2 OS=Homo sapiens GN=PLOD2 PE=1 SV=2 - [PLOD2_HUMAN]	0	0	0.363297	1	0.559818	0.186993	0.0681442	0.178045	0.0919635	0.10522	0.0208699	0	0	0.0106545	0	0	0	0	0	0	0	0
P07099	Light	Parental	Epoxide hydrolase 1 OS=Homo sapiens GN=EPHX1 PE=1 SV=1 - [HYEP_HUMAN]	1	0.0152877	0.0610867	0.457684	0.253047	0.104942	0.0199898	0.122766	0.066503	0.0817536	0.0475457	0	0.0235105	0	0.0265234	0.0111087	0.0275728	0	0	0	0	0
P07099	Heavy	MRM2 KO	Epoxide hydrolase 1 OS=Homo sapiens GN=EPHX1 PE=1 SV=1 - [HYEP_HUMAN]	0.689404	0	0	0.282498	0.162932	0	0.00982735	0.0598003	0.0341232	0.0567874	0.0334292	0	0	0	0	0	0	0	0	0	0	0
Q9UJ83	Light	Parental	2-hydroxyacyl-CoA lyase 1 OS=Homo sapiens GN=HACL1 PE=1 SV=2 - [HACL1_HUMAN]	0	0	0.683633	1	0.565369	0	0	0	0	0	0	0	0	0	0	0	0	0	0	0	0	0
Q9UJ83	Heavy	MRM2 KO	2-hydroxyacyl-CoA lyase 1 OS=Homo sapiens GN=HACL1 PE=1 SV=2 - [HACL1_HUMAN]	0	0	0.284098	0.50316	0.413673	0	0	0	0	0	0	0	0	0	0	0	0	0	0	0	0	0
Q9GZT3	Light	Parental	SRA stem-loop-interacting RNA-binding protein, mitochondrial OS=Homo sapiens GN=SLIRP PE=1 SV=1 - [SLIRP_HUMAN]	0	0	0.0650904	0.649513	0.359295	0.341354	0.116226	0.270839	0.171998	0.154427	0.0573482	0	0.0281224	0.0280946	0.0211544	0.0113213	0.00200046	0	0	0.00682893	0	0
Q9GZT3	Heavy	MRM2 KO	SRA stem-loop-interacting RNA-binding protein, mitochondrial OS=Homo sapiens GN=SLIRP PE=1 SV=1 - [SLIRP_HUMAN]	0.123783	0	0	1	0.620306	0.67223	0.224664	0.516458	0.319981	0.259898	0.0939268	0.000165554	0.0470561	0.0376634	0.0283264	0.0119147	0	0	0	0.00460501	0	0
Q9Y266	Light	Parental	Nuclear migration protein nudC OS=Homo sapiens GN=NUDC PE=1 SV=1 - [NUDC_HUMAN]	1	0	0	0	0	0	0	0	0	0	0	0	0	0	0	0	0	0	0	0	0	0
Q9Y266	Heavy	MRM2 KO	Nuclear migration protein nudC OS=Homo sapiens GN=NUDC PE=1 SV=1 - [NUDC_HUMAN]	0.621988	0	0	0	0	0	0	0	0	0	0	0	0	0	0	0	0	0	0	0	0	0
P82921	Light	Parental	28S ribosomal protein S21, mitochondrial OS=Homo sapiens GN=MRPS21 PE=1 SV=2 - [RT21_HUMAN]	0	0	0	0	0.155777	0.80939	0.230194	0.570425	0.236913	0.280517	0.1395	0	0.0563115	0.0605004	0	0	0	0	0	0	0	0
P82921	Heavy	MRM2 KO	28S ribosomal protein S21, mitochondrial OS=Homo sapiens GN=MRPS21 PE=1 SV=2 - [RT21_HUMAN]	0	0	0	0	0.132246	1	0.291819	0.727298	0.29941	0.339612	0.121394	0.0032668	0.0595727	0.0677537	0.0453472	0.0251645	0.0306719	0	0	0	0	0
P50897	Light	Parental	Palmitoyl-protein thioesterase 1 OS=Homo sapiens GN=PPT1 PE=1 SV=1 - [PPT1_HUMAN]	0.817526	0	0	0.155223	0.0227766	0	0	0	0	0	0	0	0	0	0	0	0.0178969	0	0	0	0	0
P50897	Heavy	MRM2 KO	Palmitoyl-protein thioesterase 1 OS=Homo sapiens GN=PPT1 PE=1 SV=1 - [PPT1_HUMAN]	1	0.0310515	0	0.197869	0.0339072	0	0	0	0	0	0	0	0	0	0	0	0.0295567	0	0	0	0	0
Q8N4V1	Light	Parental	Membrane magnesium transporter 1 OS=Homo sapiens GN=MMGT1 PE=1 SV=1 - [MMGT1_HUMAN]	0	0	0	0	0	0	0	0.90481	0	1	0.466785	0	0.443624	0.792568	0.661491	0.451769	0.726903	0	0	0.367269	0	0
Q8N4V1	Heavy	MRM2 KO	Membrane magnesium transporter 1 OS=Homo sapiens GN=MMGT1 PE=1 SV=1 - [MMGT1_HUMAN]	0	0	0	0	0	0	0	0	0	0	0	0	0	0	0.382031	0	0	0	0	0	0	0
P62244	Light	Parental	40S ribosomal protein S15a OS=Homo sapiens GN=RPS15A PE=1 SV=2 - [RS15A_HUMAN]	0	0	0	0	0	0	0	0.0285895	0	0.015443	0	0	0.00591863	0.00697408	0.00509102	0.00558107	0	0	0	0.000998192	0	0
P62244	Heavy	MRM2 KO	40S ribosomal protein S15a OS=Homo sapiens GN=RPS15A PE=1 SV=2 - [RS15A_HUMAN]	0	0	0	0.223629	0.127486	1	0	0	0	0	0	0	0	0	0	0	0	0.000328029	0	0	0	0
O15320	Light	Parental	Cutaneous T-cell lymphoma-associated antigen 5 OS=Homo sapiens GN=CTAGE5 PE=1 SV=4 - [CTGE5_HUMAN]	0	0	0	1	0.594138	0	0	0	0	0	0	0	0	0	0	0	0	0	0	0	0	0
O15320	Heavy	MRM2 KO	Cutaneous T-cell lymphoma-associated antigen 5 OS=Homo sapiens GN=CTAGE5 PE=1 SV=4 - [CTGE5_HUMAN]	0	0	0	0.881769	0.451813	0.247988	0	0	0	0	0	0	0	0	0	0	0	0	0	0	0	0
Q9BYC8	Light	Parental	39S ribosomal protein L32, mitochondrial OS=Homo sapiens GN=MRPL32 PE=1 SV=1 - [RM32_HUMAN]	0	0	0	0	0	0	0	0	0	0	0	0	0.0582335	0	0	0	0	0	0	0	0	0
Q9BYC8	Heavy	MRM2 KO	39S ribosomal protein L32, mitochondrial OS=Homo sapiens GN=MRPL32 PE=1 SV=1 - [RM32_HUMAN]	0	0	0	0	0	0	0	1	0.830836	0.700999	0.24613	0	0	0	0.0463233	0	0	0	0	0	0	0
Q13084	Light	Parental	39S ribosomal protein L28, mitochondrial OS=Homo sapiens GN=MRPL28 PE=1 SV=4 - [RM28_HUMAN]	0	0	0	0	0	0.107278	0.18345	0.543037	0.331281	0.396081	0.167005	0	0.104199	0.0988104	0.0460812	0	0	0	0	0	0	0
Q13084	Heavy	MRM2 KO	39S ribosomal protein L28, mitochondrial OS=Homo sapiens GN=MRPL28 PE=1 SV=4 - [RM28_HUMAN]	0	0	0	0	0.0650805	0.0743527	0.272953	1	0.53254	0.585374	0.183625	0	0.0796011	0.0750875	0.0281001	0	0.0357593	0	0	0	0	0
Q9BZ76	Light	Parental	Contactin-associated protein-like 3 OS=Homo sapiens GN=CNTNAP3 PE=2 SV=3 - [CNTP3_HUMAN]	0	0	0	0	0	0	0.0998819	1	0.336031	0	0	0	0	0	0.180685	0.0576964	0	0	0	0	0	0
Q9BZ76	Heavy	MRM2 KO	Contactin-associated protein-like 3 OS=Homo sapiens GN=CNTNAP3 PE=2 SV=3 - [CNTP3_HUMAN]	0	0	0	0	0.291258	0	0	0	0	0	0	0	0	0	0	0	0	0	0	0	0	0
Q06830	Light	Parental	Peroxiredoxin-1 OS=Homo sapiens GN=PRDX1 PE=1 SV=1 - [PRDX1_HUMAN]	0	0	0	1	0.496459	0	0	0	0	0.070683	0	0	0	0	0	0	0	0	0	0	0	0
Q06830	Heavy	MRM2 KO	Peroxiredoxin-1 OS=Homo sapiens GN=PRDX1 PE=1 SV=1 - [PRDX1_HUMAN]	0.644604	0	0	0.74317	0.368212	0	0.0376307	0	0.0425464	0	0.0250169	0	0	0	0	0	0	0	0	0	0	0
Q13057	Light	Parental	Bifunctional coenzyme A synthase OS=Homo sapiens GN=COASY PE=1 SV=4 - [COASY_HUMAN]	0	0	0	0	0	0.461846	0.124534	0	0.162334	0.212555	0	0.0026961	0	0	0.0449867	0.0324933	0	0	0	0	0	0
Q13057	Heavy	MRM2 KO	Bifunctional coenzyme A synthase OS=Homo sapiens GN=COASY PE=1 SV=4 - [COASY_HUMAN]	0.127063	0	0	0.0125643	0	1	0	0	0	0	0	0	0	0.0870009	0.0608252	0.0378305	0	0	0	0	0	0
P82909	Light	Parental	28S ribosomal protein S36, mitochondrial OS=Homo sapiens GN=MRPS36 PE=1 SV=2 - [RT36_HUMAN]	1	0.0329858	0.39658	0.243745	0.237281	0.32256	0.434529	0.3995	0.515847	0.170767	0.110592	0	0.0352585	0	0.0141827	0.00795455	0	0	0	0	0	0
P82909	Heavy	MRM2 KO	28S ribosomal protein S36, mitochondrial OS=Homo sapiens GN=MRPS36 PE=1 SV=2 - [RT36_HUMAN]	0.447039	0	0.184383	0.184237	0.251668	0.329024	0.309008	0.399917	0.481443	0.174687	0.101209	0	0.0390951	0	0.0187886	0	0	0	0	0	0	0
Q99766	Light	Parental	ATP synthase subunit s, mitochondrial OS=Homo sapiens GN=ATP5S PE=1 SV=3 - [ATP5S_HUMAN]	0.8288	0	0	0	0	0	0	0	0	0	0	0	0	0	0	0	0	0	0	0	0	0
Q99766	Heavy	MRM2 KO	ATP synthase subunit s, mitochondrial OS=Homo sapiens GN=ATP5S PE=1 SV=3 - [ATP5S_HUMAN]	1	0	0	0	0	0	0	0	0	0	0	0	0	0	0	0	0	0	0	0	0	0
Q9NYL4	Light	Parental	Peptidyl-prolyl cis-trans isomerase FKBP11 OS=Homo sapiens GN=FKBP11 PE=1 SV=1 - [FKB11_HUMAN]	1	0	0	0.467694	0	0	0	0.180766	0	0.189729	0	0	0	0.281326	0.0945845	0	0.249953	0	0	0.0389542	0	0
Q9NYL4	Heavy	MRM2 KO	Peptidyl-prolyl cis-trans isomerase FKBP11 OS=Homo sapiens GN=FKBP11 PE=1 SV=1 - [FKB11_HUMAN]	0	0	0	0	0	0	0	0.174697	0.045098	0	0	0	0.0192437	0.254248	0.0819048	0	0.243791	0.00866667	0	0.0369374	0	0
P61619;Q9H9S3	Light	Parental	Protein transport protein Sec61 subunit alpha isoform 1 OS=Homo sapiens GN=SEC61A1 PE=1 SV=2 - [S61A1_HUMAN]|Protein transport protein Sec61 subunit alpha isoform 2 OS=Homo sapiens GN=SEC61A2 PE=2 SV=3 - [S61A2_HUMAN]	1	0	0	0.761246	0	0	0	0.239051	0.19822	0.187939	0	0	0	0.0893228	0	0	0	0	0	0	0	0
P61619;Q9H9S3	Heavy	MRM2 KO	Protein transport protein Sec61 subunit alpha isoform 1 OS=Homo sapiens GN=SEC61A1 PE=1 SV=2 - [S61A1_HUMAN]|Protein transport protein Sec61 subunit alpha isoform 2 OS=Homo sapiens GN=SEC61A2 PE=2 SV=3 - [S61A2_HUMAN]	0	0	0	0.223529	0.0281463	0.0221799	0	0.0591696	0	0.0386802	0.0247257	0	0.0240237	0.0164261	0.0203164	0	0	0	0	0.0201631	0	0
P78347	Light	Parental	General transcription factor II-I OS=Homo sapiens GN=GTF2I PE=1 SV=2 - [GTF2I_HUMAN]	0	0	0	0.323336	0.151819	0.461846	0.124534	0.396406	0.162334	0.212555	0.0955634	0.0026961	0.0632209	0.0625998	0.0449867	0.0324933	0.0402972	0	0	0.00744011	0	0
P78347	Heavy	MRM2 KO	General transcription factor II-I OS=Homo sapiens GN=GTF2I PE=1 SV=2 - [GTF2I_HUMAN]	0.0178971	0	0	0.50976	0.323381	1	0.261446	0.814552	0.320275	0.387533	0	0	0.0993345	0.0870009	0.0608252	0.0378305	0	0	0	0	0	0
Q53H12	Light	Parental	Acylglycerol kinase, mitochondrial OS=Homo sapiens GN=AGK PE=1 SV=2 - [AGK_HUMAN]	0.805092	0	0	0.491994	0.333717	0	0	0	0	0	0	0	0	0	0	0	0	0	0	0	0	0
Q53H12	Heavy	MRM2 KO	Acylglycerol kinase, mitochondrial OS=Homo sapiens GN=AGK PE=1 SV=2 - [AGK_HUMAN]	0	0	0	1	0.53139	0.387283	0.0502477	0	0	0.381177	0.145605	0	0.241332	0.370003	0.277272	0.195945	0.351342	0.00487962	0	0.10311	0	0
Q9BRR6	Light	Parental	ADP-dependent glucokinase OS=Homo sapiens GN=ADPGK PE=1 SV=1 - [ADPGK_HUMAN]	0.85471	0	0	0.28682	0	0.0428129	0.0400044	0.0537152	0.0318222	0.0456435	0.0277311	0	0	0.0193145	0	0	0	0	0	0	0	0
Q9BRR6	Heavy	MRM2 KO	ADP-dependent glucokinase OS=Homo sapiens GN=ADPGK PE=1 SV=1 - [ADPGK_HUMAN]	1	0	0	0.328395	0.140071	0	0.0495356	0	0	0	0	0	0	0	0	0	0	0	0	0	0	0
O95573;O60488	Light	Parental	Long-chain-fatty-acid--CoA ligase 3 OS=Homo sapiens GN=ACSL3 PE=1 SV=3 - [ACSL3_HUMAN]|Long-chain-fatty-acid--CoA ligase 4 OS=Homo sapiens GN=ACSL4 PE=1 SV=2 - [ACSL4_HUMAN]	1	0	0.0733544	0	0.104383	0.0392601	0	0	0.0420597	0.0790368	0.0224463	0	0	0.00885686	0.0156674	0	0.0416097	0	0	0	0	0
O95573;O60488	Heavy	MRM2 KO	Long-chain-fatty-acid--CoA ligase 3 OS=Homo sapiens GN=ACSL3 PE=1 SV=3 - [ACSL3_HUMAN]|Long-chain-fatty-acid--CoA ligase 4 OS=Homo sapiens GN=ACSL4 PE=1 SV=2 - [ACSL4_HUMAN]	0.855857	0	0	0.303116	0.0416931	0.00453424	0	0.0798367	0.030295	0	0.0130212	0	0	0	0.0100517	0	0.0121446	0	0	0	0	0
Q09666	Light	Parental	Neuroblast differentiation-associated protein AHNAK OS=Homo sapiens GN=AHNAK PE=1 SV=2 - [AHNK_HUMAN]	0	0.272309	0.136427	0	0	0	0	0	0	0	0	0	0	0	0	0	0	0	0	0	0	0
Q09666	Heavy	MRM2 KO	Neuroblast differentiation-associated protein AHNAK OS=Homo sapiens GN=AHNAK PE=1 SV=2 - [AHNK_HUMAN]	1	0.187129	0	0	0	0	0	0	0	0	0	0	0	0	0	0	0	0	0	0	0	0
Q7Z2K6	Light	Parental	Endoplasmic reticulum metallopeptidase 1 OS=Homo sapiens GN=ERMP1 PE=1 SV=2 - [ERMP1_HUMAN]	0	0	0	0	0	0.654952	0	0.931842	0	1	0.519649	0	0.691693	0.912141	0.63525	0.626198	0.661342	0	0	0.159798	0	0
Q7Z2K6	Heavy	MRM2 KO	Endoplasmic reticulum metallopeptidase 1 OS=Homo sapiens GN=ERMP1 PE=1 SV=2 - [ERMP1_HUMAN]	0	0	0	0	0	0	0	0	0.472417	0	0	0	0.525719	0	0	0.521086	0.504526	0	0	0	0	0
P61313	Light	Parental	60S ribosomal protein L15 OS=Homo sapiens GN=RPL15 PE=1 SV=2 - [RL15_HUMAN]	0	0	0	0	0	0	0	0	0	0	0	0	0	0	0.541138	0	0.32095	0	0	0.20714	0	0
P61313	Heavy	MRM2 KO	60S ribosomal protein L15 OS=Homo sapiens GN=RPL15 PE=1 SV=2 - [RL15_HUMAN]	0	0	0	0	0	0	0	0	0	0	0	0	0	0	0	0.342153	0	0	0	1	0	0
O75879	Light	Parental	Glutamyl-tRNA(Gln) amidotransferase subunit B, mitochondrial OS=Homo sapiens GN=PET112 PE=1 SV=1 - [GATB_HUMAN]	0.669709	0	0	0.897319	0.187051	0	0.0304735	0.0391443	0	0	0	0	0	0	0	0	0	0	0	0	0	0
O75879	Heavy	MRM2 KO	Glutamyl-tRNA(Gln) amidotransferase subunit B, mitochondrial OS=Homo sapiens GN=PET112 PE=1 SV=1 - [GATB_HUMAN]	0.516771	0	0	1	0.291786	0	0.0383514	0.039903	0	0.0516315	0	0	0	0	0	0	0	0	0	0	0	0
Q9UFH2	Light	Parental	Dynein heavy chain 17, axonemal OS=Homo sapiens GN=DNAH17 PE=1 SV=2 - [DYH17_HUMAN]	0	0	0	0	0	0	0.0372435	0.267887	0	0.411814	0.202163	0	0.377149	0.450915	0.342901	0.356905	0.326678	0.00434969	0	0.0610233	0	0
Q9UFH2	Heavy	MRM2 KO	Dynein heavy chain 17, axonemal OS=Homo sapiens GN=DNAH17 PE=1 SV=2 - [DYH17_HUMAN]	0	0	0	0	0	0	0	0.622851	0	0.896145	0	0	0.842901	1	0	0	0.790349	0	0	0	0	0
Q9NSE4	Light	Parental	Isoleucine--tRNA ligase, mitochondrial OS=Homo sapiens GN=IARS2 PE=1 SV=2 - [SYIM_HUMAN]	0.815121	0.0666243	0.179331	0.845616	0.113278	0.0259848	0.0371876	0.0706057	0.0439856	0.0296908	0.0220669	0	0	0	0	0	0.0217704	0	0	0	0	0
Q9NSE4	Heavy	MRM2 KO	Isoleucine--tRNA ligase, mitochondrial OS=Homo sapiens GN=IARS2 PE=1 SV=2 - [SYIM_HUMAN]	1	0.0714951	0.276366	0.917196	0.132465	0	0.02554	0.0760906	0.0416561	0.043795	0	0	0	0	0	0	0.0222787	0	0	0	0	0
Q96C01	Light	Parental	Protein FAM136A OS=Homo sapiens GN=FAM136A PE=1 SV=1 - [F136A_HUMAN]	1	0.0558745	0	0	0	0	0.00837529	0	0.0309332	0	0	0	0	0	0	0	0.0183115	0	0	0	0	0
Q96C01	Heavy	MRM2 KO	Protein FAM136A OS=Homo sapiens GN=FAM136A PE=1 SV=1 - [F136A_HUMAN]	0.91138	0.0720208	0.161262	0	0.03095	0	0.00808828	0	0.0237831	0	0	0	0	0	0	0	0	0	0	0	0	0
Q8NBN7	Light	Parental	Retinol dehydrogenase 13 OS=Homo sapiens GN=RDH13 PE=1 SV=2 - [RDH13_HUMAN]	1	0	0	0.206312	0	0	0	0	0	0	0	0	0	0	0	0	0.0230966	0	0	0	0	0
Q8NBN7	Heavy	MRM2 KO	Retinol dehydrogenase 13 OS=Homo sapiens GN=RDH13 PE=1 SV=2 - [RDH13_HUMAN]	0.509862	0	0	0.130671	0	0	0	0	0	0	0	0	0	0	0	0	0	0	0	0	0	0
Q8N2U0	Light	Parental	Transmembrane protein 256 OS=Homo sapiens GN=TMEM256 PE=2 SV=1 - [TM256_HUMAN]	0	0	0	0	0	0	0	0	0	0	0	0	0.0562528	0.479705	0	0	0.424887	0	0	0	0	0
Q8N2U0	Heavy	MRM2 KO	Transmembrane protein 256 OS=Homo sapiens GN=TMEM256 PE=2 SV=1 - [TM256_HUMAN]	0	0	0	0	0	0	0	1	0	0	0	0	0.0798753	0.446088	0	0	0.888889	0	0	0	0	0
P05386	Light	Parental	60S acidic ribosomal protein P1 OS=Homo sapiens GN=RPLP1 PE=1 SV=1 - [RLA1_HUMAN]	0	0	0	0	0	0	0	0	0	0	0	0	0	0.433705	0.719192	0.06437	1	0	0	0	0	0
P05386	Heavy	MRM2 KO	60S acidic ribosomal protein P1 OS=Homo sapiens GN=RPLP1 PE=1 SV=1 - [RLA1_HUMAN]	0	0	0	0	0	0	0	0	0	0	0	0	0	0	0.52387	0	0	0	0	0	0	0
P05141;P12236	Light	Parental	ADP/ATP translocase 2 OS=Homo sapiens GN=SLC25A5 PE=1 SV=7 - [ADT2_HUMAN]|ADP/ATP translocase 3 OS=Homo sapiens GN=SLC25A6 PE=1 SV=4 - [ADT3_HUMAN]	0.524235	0.0192567	0.00473766	0.402311	0.150906	0.0793254	0.0332542	0.198626	0.0536415	0.221924	0.0653966	0.00245034	0.0207808	0.0896939	0.12742	0.0361087	0.283948	0.00613117	0.00279513	0.00888819	0	0.00010456
P05141;P12236	Heavy	MRM2 KO	ADP/ATP translocase 2 OS=Homo sapiens GN=SLC25A5 PE=1 SV=7 - [ADT2_HUMAN]|ADP/ATP translocase 3 OS=Homo sapiens GN=SLC25A6 PE=1 SV=4 - [ADT3_HUMAN]	1	0.0360337	0.0278513	0.779513	0.307308	0.173704	0.0686446	0.437726	0.11268	0.494191	0.146596	0.00549969	0.0496315	0.196002	0.279325	0.0797626	0.585197	0.0136914	0.00621424	0.0245534	0	0.00064772
Q7Z434	Light	Parental	Mitochondrial antiviral-signaling protein OS=Homo sapiens GN=MAVS PE=1 SV=2 - [MAVS_HUMAN]	1	0.09995	0	0	0.0265551	0	0	0	0	0	0	0	0.0173495	0	0	0	0	0	0	0	0	0
Q7Z434	Heavy	MRM2 KO	Mitochondrial antiviral-signaling protein OS=Homo sapiens GN=MAVS PE=1 SV=2 - [MAVS_HUMAN]	0.891831	0.126355	0.137697	0.25331	0	0	0	0	0	0	0	0	0	0	0	0	0	0	0	0	0	0
P30048	Light	Parental	Thioredoxin-dependent peroxide reductase, mitochondrial OS=Homo sapiens GN=PRDX3 PE=1 SV=3 - [PRDX3_HUMAN]	0.549376	0.0167531	0.0655524	0.387416	0.196254	0.016926	0.0192699	0.0319885	0.035658	0.0273679	0.0200672	0.000476177	0.00559366	0.00337272	0.00458021	0.00193276	0.020682	0.000156772	7.3804e-05	0.00055879	0	0
P30048	Heavy	MRM2 KO	Thioredoxin-dependent peroxide reductase, mitochondrial OS=Homo sapiens GN=PRDX3 PE=1 SV=3 - [PRDX3_HUMAN]	0.236984	0.00661768	0.0253122	1	0.0849183	0	0.00914601	0.0538713	0.0536984	0.0555812	0.0321902	0.000174063	0.00781556	0	0.00914505	0.00331124	0.011172	0.000212008	0	0.000860038	0	0
Q8IVF5	Light	Parental	T-lymphoma invasion and metastasis-inducing protein 2 OS=Homo sapiens GN=TIAM2 PE=2 SV=4 - [TIAM2_HUMAN]	0	0.214414	1	0	0	0	0	0	0	0	0	0	0	0	0	0	0	0	0	0	0	0
Q8IVF5	Heavy	MRM2 KO	T-lymphoma invasion and metastasis-inducing protein 2 OS=Homo sapiens GN=TIAM2 PE=2 SV=4 - [TIAM2_HUMAN]	0	0	0	0	0	0	0	0	0	0	0	0	0	0	0	0	0.0786405	0	0	0	0	0
A4D1E9	Light	Parental	GTP-binding protein 10 OS=Homo sapiens GN=GTPBP10 PE=1 SV=1 - [GTPBA_HUMAN]	0	0	0	0	0	0.0804269	0.0702376	0.429319	0.216754	0.236367	0.0745872	0	0.0354209	0.0376279	0	0	0	0	0	0	0	0
A4D1E9	Heavy	MRM2 KO	GTP-binding protein 10 OS=Homo sapiens GN=GTPBP10 PE=1 SV=1 - [GTPBA_HUMAN]	0	0	0	0	0	0.146073	0.147483	1	0.513492	0.532823	0.182239	0.00561015	0.084857	0.0964156	0.0574305	0.040435	0	0	0	0	0	0
Q14204	Light	Parental	Cytoplasmic dynein 1 heavy chain 1 OS=Homo sapiens GN=DYNC1H1 PE=1 SV=5 - [DYHC1_HUMAN]	0	0	0	0	0.761029	0.896468	0.382061	0.532964	0.190135	0.180205	0.0798307	0	0.0581638	0.0434478	0.0243204	0.0126762	0.0141641	0	0	0	0	0
Q14204	Heavy	MRM2 KO	Cytoplasmic dynein 1 heavy chain 1 OS=Homo sapiens GN=DYNC1H1 PE=1 SV=5 - [DYHC1_HUMAN]	0	0	0	0.975745	0.737587	1	0.39313	0.652287	0.293016	0.303598	0.123067	0	0.0764285	0.06028	0.0385154	0.017874	0	0	0	0	0	0
Q6P161	Light	Parental	39S ribosomal protein L54, mitochondrial OS=Homo sapiens GN=MRPL54 PE=1 SV=1 - [RM54_HUMAN]	0.263526	0	0	0	0	0.0340272	0.0557865	0.304765	0.465066	0.206628	0.107273	0	0	0	0	0	0.0279864	0	0	0	0	0
Q6P161	Heavy	MRM2 KO	39S ribosomal protein L54, mitochondrial OS=Homo sapiens GN=MRPL54 PE=1 SV=1 - [RM54_HUMAN]	0.282121	0	0	0	0	0	0	0.696883	1	0.325116	0.159549	0.00242064	0.0526335	0.0317055	0	0	0	0	0	0.00281584	0	0
Q5JTJ3	Light	Parental	Cytochrome c oxidase assembly factor 6 homolog OS=Homo sapiens GN=COA6 PE=1 SV=1 - [COA6_HUMAN]	0.607003	0	0	0	0	0	0	0	0	0	0	0	0	0	0	0	0	0	0	0	0	0
Q5JTJ3	Heavy	MRM2 KO	Cytochrome c oxidase assembly factor 6 homolog OS=Homo sapiens GN=COA6 PE=1 SV=1 - [COA6_HUMAN]	1	0	0	0	0	0	0	0	0	0	0	0	0	0	0	0	0	0	0	0	0	0
Q96EL2	Light	Parental	28S ribosomal protein S24, mitochondrial OS=Homo sapiens GN=MRPS24 PE=1 SV=1 - [RT24_HUMAN]	0	0	0	0	0	0.702638	0.206612	0.508741	0.216465	0.220598	0.103783	0	0.0519866	0.0613954	0.0382867	0.0127209	0.0356961	0	0	0	0	0
Q96EL2	Heavy	MRM2 KO	28S ribosomal protein S24, mitochondrial OS=Homo sapiens GN=MRPS24 PE=1 SV=1 - [RT24_HUMAN]	0	0	0	0	0.0107454	1	0.257311	0.801653	0.355213	0.29609	0.143468	0	0.0577082	0.0659727	0.054164	0.0166879	0	0	0	0	0	0
P04843	Light	Parental	Dolichyl-diphosphooligosaccharide--protein glycosyltransferase subunit 1 OS=Homo sapiens GN=RPN1 PE=1 SV=1 - [RPN1_HUMAN]	0.312077	0.0182323	0.117748	1	0.594995	0.109979	0.229644	0.601957	0.243467	0.569166	0.330744	0.00876904	0.215619	0.353244	0.30895	0.114923	0.295732	0.00147008	0.00574715	0.0961961	0	0.00108163
P04843	Heavy	MRM2 KO	Dolichyl-diphosphooligosaccharide--protein glycosyltransferase subunit 1 OS=Homo sapiens GN=RPN1 PE=1 SV=1 - [RPN1_HUMAN]	0.0188477	0	0.071012	0.783372	0.494198	0.0865907	0.19433	0.0978206	0.207648	0.45959	0.277469	0.00878216	0.183836	0.297952	0.250832	0.0929271	0.224296	0.00170417	0.00452931	0.0737766	0	0
P08754;Q5JWF2	Light	Parental	Guanine nucleotide-binding protein subunit alpha-12 OS=Homo sapiens GN=GNA12 PE=1 SV=4 - [GNA12_HUMAN]|Guanine nucleotide-binding protein G(k) subunit alpha OS=Homo sapiens GN=GNAI3 PE=1 SV=3 - [GNAI3_HUMAN]|Guanine nucleotide-binding protein G(s) subunit alpha isoforms XLas OS=Homo sapiens GN=GNAS PE=1 SV=2 - [GNAS1_HUMAN]|Guanine nucleotide-binding protein G(t) subunit alpha-3 OS=Homo sapiens G…	0	0	0	0	0	0	0.0697443	0	0	0	0	0	0	0	0	0	0	0	0	0	0	0
P08754;Q5JWF2	Heavy	MRM2 KO	Guanine nucleotide-binding protein subunit alpha-12 OS=Homo sapiens GN=GNA12 PE=1 SV=4 - [GNA12_HUMAN]|Guanine nucleotide-binding protein G(k) subunit alpha OS=Homo sapiens GN=GNAI3 PE=1 SV=3 - [GNAI3_HUMAN]|Guanine nucleotide-binding protein G(s) subunit alpha isoforms XLas OS=Homo sapiens GN=GNAS PE=1 SV=2 - [GNAS1_HUMAN]|Guanine nucleotide-binding protein G(t) subunit alpha-3 OS=Homo sapiens G…	1	0	0	0	0.213068	0	0	0	0.130185	0.154545	0.108381	0	0.0737216	0.102131	0.0825994	0.034233	0	0	0	0.0528764	0	0
Q5T1C6	Light	Parental	Acyl-coenzyme A thioesterase THEM4 OS=Homo sapiens GN=THEM4 PE=1 SV=1 - [THEM4_HUMAN]	0.783407	0	0	0	0	0	0	0	0	0	0	0	0	0	0	0	0.12962	0	0	0	0	0
Q5T1C6	Heavy	MRM2 KO	Acyl-coenzyme A thioesterase THEM4 OS=Homo sapiens GN=THEM4 PE=1 SV=1 - [THEM4_HUMAN]	1	0	0	0	0	0	0	0	0	0	0	0	0	0	0	0	0.190928	0	0	0	0	0
Q9BQS8	Light	Parental	FYVE and coiled-coil domain-containing protein 1 OS=Homo sapiens GN=FYCO1 PE=1 SV=3 - [FYCO1_HUMAN]	0	0	0	0.798266	1	0.793931	0.160173	0.410983	0.410405	0.646532	0.188324	0	0.228988	0.367919	0	0	0.115434	0	0	0	0	0
Q9BQS8	Heavy	MRM2 KO	FYVE and coiled-coil domain-containing protein 1 OS=Homo sapiens GN=FYCO1 PE=1 SV=3 - [FYCO1_HUMAN]	0	0	0	0	0.0904913	0.0380925	0	0.0804335	0	0	0	0	0	0	0	0	0.953468	0	0	0	0	0
P61586	Light	Parental	Transforming protein RhoA OS=Homo sapiens GN=RHOA PE=1 SV=1 - [RHOA_HUMAN]	0.972395	0	0	0	0	0	0	0	0	0	0	0	0	0	0	0	0	0	0	0	0	0
P61586	Heavy	MRM2 KO	Transforming protein RhoA OS=Homo sapiens GN=RHOA PE=1 SV=1 - [RHOA_HUMAN]	1	0	0	0.118344	0	0	0	0	0	0	0	0	0	0	0	0	0	0	0	0.0110151	0	0
Q8WTV0	Light	Parental	Scavenger receptor class B member 1 OS=Homo sapiens GN=SCARB1 PE=1 SV=1 - [SCRB1_HUMAN]	0	0	0	0	0	0	0	0	0	0	0	0	0.0240459	0	0	0.0235485	0.248929	0	0	0	0	0
Q8WTV0	Heavy	MRM2 KO	Scavenger receptor class B member 1 OS=Homo sapiens GN=SCARB1 PE=1 SV=1 - [SCRB1_HUMAN]	1	0	0	0	0	0	0	0	0	0	0	0	0	0	0	0	0	0	0	0	0	0
Q9HAU5	Light	Parental	Regulator of nonsense transcripts 2 OS=Homo sapiens GN=UPF2 PE=1 SV=1 - [RENT2_HUMAN]	1	0	0	0	0	0	0.0355674	0	0	0	0	0	0	0	0	0	0	0	0	0	0	0
Q9HAU5	Heavy	MRM2 KO	Regulator of nonsense transcripts 2 OS=Homo sapiens GN=UPF2 PE=1 SV=1 - [RENT2_HUMAN]	0.770863	0	0	0	0	0.144489	0	0.322272	0.0864541	0.263192	0	0	0	0	0	0	0	0	0	0	0	0
Q8WVX9	Light	Parental	Fatty acyl-CoA reductase 1 OS=Homo sapiens GN=FAR1 PE=1 SV=1 - [FACR1_HUMAN]	0.496736	0	0	1	0.75443	0.356543	0.153435	0.406435	0	0.40286	0.21977	0	0.211222	0.274635	0.215574	0.185887	0.233758	0	0	0.0488654	0	0
Q8WVX9	Heavy	MRM2 KO	Fatty acyl-CoA reductase 1 OS=Homo sapiens GN=FAR1 PE=1 SV=1 - [FACR1_HUMAN]	0	0.0408455	0	0	0	0	0.047078	0	0	0	0.0925707	0	0.0896177	0.118527	0.0855455	0.0677339	0.0784271	0	0	0.0186975	0	0
A2RRP1	Light	Parental	Neuroblastoma-amplified sequence OS=Homo sapiens GN=NBAS PE=1 SV=2 - [NBAS_HUMAN]	0	0	0	0	0	0	0	0.261077	0.120918	0.48323	0	0	0.125684	0	0.375816	0.115887	0	0	0	0.0773169	0	0
A2RRP1	Heavy	MRM2 KO	Neuroblastoma-amplified sequence OS=Homo sapiens GN=NBAS PE=1 SV=2 - [NBAS_HUMAN]	0	0	0	0	0	0	0	0.545543	0.252957	1	0.325154	0	0	0	0.798941	0.230627	0.772021	0.0366372	0	0.180583	0	0
P50213	Light	Parental	Isocitrate dehydrogenase [NAD] subunit alpha, mitochondrial OS=Homo sapiens GN=IDH3A PE=1 SV=1 - [IDH3A_HUMAN]	0.226232	0	0.0147785	0.928323	0.369238	0.132852	0.00629169	0.0605774	0.0090891	0.0172673	0	0	0	0	0	0	0.0034659	0	0	0	0	0
P50213	Heavy	MRM2 KO	Isocitrate dehydrogenase [NAD] subunit alpha, mitochondrial OS=Homo sapiens GN=IDH3A PE=1 SV=1 - [IDH3A_HUMAN]	0.216575	0	0.00767048	1	0.440717	0.073768	0.00620707	0.0586361	0.0123046	0	0	0	0	0	0	0	0	0	0	0	0	0
Q99807	Light	Parental	Ubiquinone biosynthesis protein COQ7 homolog OS=Homo sapiens GN=COQ7 PE=1 SV=3 - [COQ7_HUMAN]	0	0	0	0	0	0	0	0	0	0	0	0	0	0	0	0	0.670735	0	0	0	0	0
Q99807	Heavy	MRM2 KO	Ubiquinone biosynthesis protein COQ7 homolog OS=Homo sapiens GN=COQ7 PE=1 SV=3 - [COQ7_HUMAN]	0.913731	0	0.272455	0.139029	0.552566	0	0.235451	0.217753	0.0823301	0.158696	0.177226	0	0	0	0.0614424	0	1	0.0312067	0	0	0	0
P42166;P42167	Light	Parental	Lamina-associated polypeptide 2, isoform alpha OS=Homo sapiens GN=TMPO PE=1 SV=2 - [LAP2A_HUMAN]|Lamina-associated polypeptide 2, isoforms beta/gamma OS=Homo sapiens GN=TMPO PE=1 SV=2 - [LAP2B_HUMAN]	1	0	0.0591338	0.0930703	0	0	0.0118248	0	0.0169682	0.0149259	0.0177863	0	0.0092743	0.00943407	0.0126218	0	0.0487007	0	0	0	0	0
P42166;P42167	Heavy	MRM2 KO	Lamina-associated polypeptide 2, isoform alpha OS=Homo sapiens GN=TMPO PE=1 SV=2 - [LAP2A_HUMAN]|Lamina-associated polypeptide 2, isoforms beta/gamma OS=Homo sapiens GN=TMPO PE=1 SV=2 - [LAP2B_HUMAN]	0.829644	0	0	0.10487	0.039153	0	0.01236	0	0.0109201	0.0106372	0.0140289	0	0.00696824	0.00687969	0.00873917	0.00281617	0.0359192	0	0	0	0	0
Q96CW1	Light	Parental	AP-2 complex subunit mu OS=Homo sapiens GN=AP2M1 PE=1 SV=2 - [AP2M1_HUMAN]	0	0	0	1	0.284367	0.0827251	0	0.0702555	0.0470803	0	0	0	0	0	0	0	0	0	0	0	0	0
Q96CW1	Heavy	MRM2 KO	AP-2 complex subunit mu OS=Homo sapiens GN=AP2M1 PE=1 SV=2 - [AP2M1_HUMAN]	0	0	0	0.483273	0.0943431	0	0	0	0.0154075	0	0	0	0	0	0	0	0	0	0	0	0	0
P31930	Light	Parental	Cytochrome b-c1 complex subunit 1, mitochondrial OS=Homo sapiens GN=UQCRC1 PE=1 SV=3 - [QCR1_HUMAN]	0.30759	0.0503226	0	0	0.0651044	0.0554839	0.0188425	0.0685769	0.0423624	0.0728083	0.0306641	0	0.0287856	0.0451992	0.066167	0.0305408	0.0935579	0.0123719	0	0	0	0
P31930	Heavy	MRM2 KO	Cytochrome b-c1 complex subunit 1, mitochondrial OS=Homo sapiens GN=UQCRC1 PE=1 SV=3 - [QCR1_HUMAN]	1	0.148861	0.114896	0.570019	0.181499	0.0962049	0.0266319	0.0934725	0.0532353	0.0818216	0.026888	0.0112429	0	0	0.0229412	0.00969639	0.0671537	0	0	0	0	0
Q9Y3C8	Light	Parental	Ubiquitin-fold modifier-conjugating enzyme 1 OS=Homo sapiens GN=UFC1 PE=1 SV=3 - [UFC1_HUMAN]	1	0	0	0	0	0	0	0	0	0	0	0	0	0	0	0	0	0	0	0	0	0
Q9Y3C8	Heavy	MRM2 KO	Ubiquitin-fold modifier-conjugating enzyme 1 OS=Homo sapiens GN=UFC1 PE=1 SV=3 - [UFC1_HUMAN]	0.468848	0	0	0	0	0	0	0	0	0	0	0	0	0	0	0	0	0	0	0	0	0
Q9BT09	Light	Parental	Protein canopy homolog 3 OS=Homo sapiens GN=CNPY3 PE=1 SV=1 - [CNPY3_HUMAN]	0.272459	0	0	0	0	0	0	0	0	0	0	0	0	0	0	0	0	0	0	0	0	0
Q9BT09	Heavy	MRM2 KO	Protein canopy homolog 3 OS=Homo sapiens GN=CNPY3 PE=1 SV=1 - [CNPY3_HUMAN]	1	0	0	0	0	0	0	0	0	0	0	0	0	0	0	0	0	0	0	0	0	0
Q9NR77	Light	Parental	Peroxisomal membrane protein 2 OS=Homo sapiens GN=PXMP2 PE=1 SV=3 - [PXMP2_HUMAN]	0	0	0	0	0	0	0	0	0	0	0	0	0	0.417014	0.280038	0.204902	1	0	0	0	0	0
Q9NR77	Heavy	MRM2 KO	Peroxisomal membrane protein 2 OS=Homo sapiens GN=PXMP2 PE=1 SV=3 - [PXMP2_HUMAN]	0	0	0	0	0	0	0	0	0	0	0	0	0	0	0.970362	0	0	0	0	0	0	0
Q14974	Light	Parental	Importin subunit beta-1 OS=Homo sapiens GN=KPNB1 PE=1 SV=2 - [IMB1_HUMAN]	0.671643	0	0	1	0.405552	0.0867286	0.135368	0.142336	0.0666888	0	0	0	0.0140677	0	0	0	0.0201504	0	0	0	0	0
Q14974	Heavy	MRM2 KO	Importin subunit beta-1 OS=Homo sapiens GN=KPNB1 PE=1 SV=2 - [IMB1_HUMAN]	0.129728	0	0.0219752	0.582393	0.192546	0.0555408	0.0534063	0.0594006	0	0	0.00599425	0	0	0	0	0	0	0	0	0	0	0
O75027	Light	Parental	ATP-binding cassette sub-family B member 7, mitochondrial OS=Homo sapiens GN=ABCB7 PE=1 SV=2 - [ABCB7_HUMAN]	0.61447	0	0	0.062884	0.145986	0	0	0	0	0	0	0	0	0	0	0	0	0	0	0	0	0
O75027	Heavy	MRM2 KO	ATP-binding cassette sub-family B member 7, mitochondrial OS=Homo sapiens GN=ABCB7 PE=1 SV=2 - [ABCB7_HUMAN]	1	0	0	0.574827	0	0.00652626	0.00725966	0.0103196	0.00517839	0.00701189	0	0	0.0243831	0	0	0	0.00156987	0	0	0	0	0
P52815	Light	Parental	39S ribosomal protein L12, mitochondrial OS=Homo sapiens GN=MRPL12 PE=1 SV=2 - [RM12_HUMAN]	0.516696	0.0208082	0.0895204	0.225933	0.0824778	0.0725933	0.0731705	0.265719	0.330018	0.198224	0.0875488	0	0.0289609	0.041421	0.0304085	0.0221403	0.0410213	0	0	0.00765542	0	0
P52815	Heavy	MRM2 KO	39S ribosomal protein L12, mitochondrial OS=Homo sapiens GN=MRPL12 PE=1 SV=2 - [RM12_HUMAN]	1	0.0471581	0.200444	0.482948	0.16714	0.107993	0.143606	0.640231	0.760746	0.377975	0.146714	0.00296092	0.0372114	0.0487211	0.0350799	0.0237567	0.0476465	0	0	0.00519094	0	0
Q96SZ6	Light	Parental	CDK5 regulatory subunit-associated protein 1 OS=Homo sapiens GN=CDK5RAP1 PE=1 SV=2 - [CK5P1_HUMAN]	0	0	0	1	0.0388689	0	0	0	0	0	0	0	0	0	0	0	0	0	0	0	0	0
Q96SZ6	Heavy	MRM2 KO	CDK5 regulatory subunit-associated protein 1 OS=Homo sapiens GN=CDK5RAP1 PE=1 SV=2 - [CK5P1_HUMAN]	0.326992	0	0	0.91491	0.237069	0	0.190566	0	0	0.111774	0	0	0	0	0	0	0	0	0	0	0	0
O75477	Light	Parental	Erlin-1 OS=Homo sapiens GN=ERLIN1 PE=1 SV=1 - [ERLN1_HUMAN]	0	0	0	0	0	0	0	0	0	0.465909	0.334131	0	0.651316	1	0.76236	0.810407	0.809609	0	0	0.23445	0	0
O75477	Heavy	MRM2 KO	Erlin-1 OS=Homo sapiens GN=ERLIN1 PE=1 SV=1 - [ERLN1_HUMAN]	0	0	0	0	0	0	0	0	0.0657695	0.270734	0.23764	0	0.481858	0.836922	0.592105	0.622209	0.666268	0	0	0.177372	0	0
O75127	Light	Parental	Pentatricopeptide repeat-containing protein 1, mitochondrial OS=Homo sapiens GN=PTCD1 PE=1 SV=2 - [PTCD1_HUMAN]	1	0	0	0	0	0.062922	0	0.166535	0.0525469	0.130503	0.0174432	0	0.00679171	0	0	0	0.0532873	0	0	0	0	0
O75127	Heavy	MRM2 KO	Pentatricopeptide repeat-containing protein 1, mitochondrial OS=Homo sapiens GN=PTCD1 PE=1 SV=2 - [PTCD1_HUMAN]	0.427838	0	0	0	0	0	0	0	0	0	0.0227246	0	0	0	0	0	0	0	0	0	0	0
Q92508	Light	Parental	Piezo-type mechanosensitive ion channel component 1 OS=Homo sapiens GN=PIEZO1 PE=1 SV=4 - [PIEZ1_HUMAN]	0	0	0	0	0	0	0	0	0	0	0	0.609106	0	0	0	0	0	0	0.014181	0	0	0.337479
Q92508	Heavy	MRM2 KO	Piezo-type mechanosensitive ion channel component 1 OS=Homo sapiens GN=PIEZO1 PE=1 SV=4 - [PIEZ1_HUMAN]	0	0	0	0	0	0	0	0	0	0	0	1	0	0	0	0	0	0	0	0	0.0182066	0.461577
O60313	Light	Parental	Dynamin-like 120 kDa protein, mitochondrial OS=Homo sapiens GN=OPA1 PE=1 SV=3 - [OPA1_HUMAN]	0.182489	0	0	0	0	0.010601	0	0.0369622	0.0127114	0	0.0147931	0	0	0	0	0	0.00821063	0	0	0	0	0
O60313	Heavy	MRM2 KO	Dynamin-like 120 kDa protein, mitochondrial OS=Homo sapiens GN=OPA1 PE=1 SV=3 - [OPA1_HUMAN]	0.38574	0	0.0436689	1	0.437509	0.104822	0.0966944	0.118167	0.0581888	0.117839	0.047152	0	0.0148614	0	0.0143696	0	0.0263625	0	0	0	0	0
Q6NVY1	Light	Parental	3-hydroxyisobutyryl-CoA hydrolase, mitochondrial OS=Homo sapiens GN=HIBCH PE=1 SV=2 - [HIBCH_HUMAN]	1	0	0	0.228562	0.0834851	0	0.0145564	0.0214588	0	0.0194791	0.0113275	0	0	0	0.00821723	0	0.0576329	0	0	0	0	0
Q6NVY1	Heavy	MRM2 KO	3-hydroxyisobutyryl-CoA hydrolase, mitochondrial OS=Homo sapiens GN=HIBCH PE=1 SV=2 - [HIBCH_HUMAN]	0.966864	0	0	0.204213	0.0232797	0	0	0	0	0	0	0	0	0	0	0	0.0518315	0	0	0	0	0
P11586	Light	Parental	C-1-tetrahydrofolate synthase, cytoplasmic OS=Homo sapiens GN=MTHFD1 PE=1 SV=3 - [C1TC_HUMAN]	0	0	0	1	0	0	0	0	0	0	0	0	0	0	0	0	0	0	0	0	0	0
P11586	Heavy	MRM2 KO	C-1-tetrahydrofolate synthase, cytoplasmic OS=Homo sapiens GN=MTHFD1 PE=1 SV=3 - [C1TC_HUMAN]	0	0	0	0	0	0	0.219755	0.0714017	0	0.0671684	0	0	0	0	0	0	0	0	0	0	0	0
Q4G148	Light	Parental	Glucoside xylosyltransferase 1 OS=Homo sapiens GN=GXYLT1 PE=1 SV=2 - [GXLT1_HUMAN]	0.787642	0	0	0.30738	0	0	0	0	0	0	0	0	0	0	0	0	0	0	0	0	0	0
Q4G148	Heavy	MRM2 KO	Glucoside xylosyltransferase 1 OS=Homo sapiens GN=GXYLT1 PE=1 SV=2 - [GXLT1_HUMAN]	1	0	0	0	0.299111	0	0	0	0	0	0	0	0	0	0	0	0	0	0	0	0	0
Q5VTU8	Light	Parental	ATP synthase subunit epsilon-like protein, mitochondrial OS=Homo sapiens GN=ATP5EP2 PE=3 SV=1 - [AT5EL_HUMAN]	0.0924188	0	0	0.134386	0.0995487	0.288989	0.0665523	0.380505	0.176083	0.370126	0.128249	0.00398285	0.0812635	0.168051	0.118953	0.0931408	0.108394	0.00175181	0.000738177	0	0.000364531	0.000750181
Q5VTU8	Heavy	MRM2 KO	ATP synthase subunit epsilon-like protein, mitochondrial OS=Homo sapiens GN=ATP5EP2 PE=3 SV=1 - [AT5EL_HUMAN]	0.272473	0	0	0.379061	0.226805	0.86426	0.209747	1	0.434657	0.809567	0.271209	0.00812996	0.162365	0.295307	0.203069	0.145397	0.168682	0	0	0.0284567	0	0
P08195	Light	Parental	4F2 cell-surface antigen heavy chain OS=Homo sapiens GN=SLC3A2 PE=1 SV=3 - [4F2_HUMAN]	1	0	0	0.445315	0	0	0.0423228	0.100891	0.040684	0.073103	0.02342	0	0.0253224	0.0245315	0.0363377	0.0126576	0.0453865	0	0	0	0	0
P08195	Heavy	MRM2 KO	4F2 cell-surface antigen heavy chain OS=Homo sapiens GN=SLC3A2 PE=1 SV=3 - [4F2_HUMAN]	0	0.0178233	0.102209	0.675454	0.206733	0.0888137	0.0414678	0.131528	0.0493766	0.113181	0.0332953	0	0.0216886	0	0.0374065	0	0	0	0	0	0	0
Q9P258	Light	Parental	Protein RCC2 OS=Homo sapiens GN=RCC2 PE=1 SV=2 - [RCC2_HUMAN]	1	0	0	0	0	0	0	0	0	0	0	0	0	0	0	0	0	0	0	0	0	0
Q9P258	Heavy	MRM2 KO	Protein RCC2 OS=Homo sapiens GN=RCC2 PE=1 SV=2 - [RCC2_HUMAN]	0	0	0.0950386	0	0	0	0	0	0	0	0	0	0	0	0	0	0	0	0	0	0	0
Q9Y4L1	Light	Parental	Hypoxia up-regulated protein 1 OS=Homo sapiens GN=HYOU1 PE=1 SV=1 - [HYOU1_HUMAN]	0.794648	0	0	0.707264	0.204642	0	0	0	0	0	0	0	0	0	0	0	0	0	0	0	0	0
Q9Y4L1	Heavy	MRM2 KO	Hypoxia up-regulated protein 1 OS=Homo sapiens GN=HYOU1 PE=1 SV=1 - [HYOU1_HUMAN]	0.933916	0	0	1	0.226379	0	0	0.0879301	0.0402348	0.0623703	0.0279519	0	0	0	0	0	0.0321245	0	0	0	0	0
P40429	Light	Parental	60S ribosomal protein L13a OS=Homo sapiens GN=RPL13A PE=1 SV=2 - [RL13A_HUMAN]	0	0	0	0	0	0	0	0	0	0	0	0	0	0.826618	0.607515	0.776369	1	0	0	0	0	0
P40429	Heavy	MRM2 KO	60S ribosomal protein L13a OS=Homo sapiens GN=RPL13A PE=1 SV=2 - [RL13A_HUMAN]	0	0	0	0	0	0	0	0	0	0	0	0	0.293753	0.686736	0.621096	0.674061	0.553191	0	0	0.441421	0	0
Q9NX63	Light	Parental	Coiled-coil-helix-coiled-coil-helix domain-containing protein 3, mitochondrial OS=Homo sapiens GN=CHCHD3 PE=1 SV=1 - [CHCH3_HUMAN]	0.415026	0	0	0.180647	0	0.0763676	0	0.142159	0.155337	0.195867	0.100511	0	0.13506	0.237612	0.14143	0.139995	0.194894	0	0	0.132774	0	0
Q9NX63	Heavy	MRM2 KO	Coiled-coil-helix-coiled-coil-helix domain-containing protein 3, mitochondrial OS=Homo sapiens GN=CHCHD3 PE=1 SV=1 - [CHCH3_HUMAN]	0.803307	0	0	0	0.279844	0	0.132798	0.420861	0.395575	0.544615	0.329929	0	0.725504	1	0.908096	0.806224	0.492098	0	0	0.569171	0	0
Q9UGP8	Light	Parental	Translocation protein SEC63 homolog OS=Homo sapiens GN=SEC63 PE=1 SV=2 - [SEC63_HUMAN]	0	0	0	1	0	0	0.177867	0	0.31003	0.853999	0	0	0	0	0.70165	0.455777	0.79306	0	0	0.199619	0	0
Q9UGP8	Heavy	MRM2 KO	Translocation protein SEC63 homolog OS=Homo sapiens GN=SEC63 PE=1 SV=2 - [SEC63_HUMAN]	0	0	0	0	0	0.214939	0	0	0.092171	0	0.163648	0	0.2416	0.287812	0	0.257258	0.27846	0	0	0.13631	0	0
Q8N4Q1	Light	Parental	Mitochondrial intermembrane space import and assembly protein 40 OS=Homo sapiens GN=CHCHD4 PE=1 SV=1 - [MIA40_HUMAN]	1	0.0906874	0.333137	0.473414	0.272327	0.016745	0.0682873	0.0192568	0.0767626	0.0382638	0.0420975	0	0.0122297	0	0	0	0	0	0	0	0	0
Q8N4Q1	Heavy	MRM2 KO	Mitochondrial intermembrane space import and assembly protein 40 OS=Homo sapiens GN=CHCHD4 PE=1 SV=1 - [MIA40_HUMAN]	0.36369	0	0.140467	0.199031	0	0	0	0.0327996	0.0369418	0.0135341	0.0199912	0	0.011488	0	0	0	0.0200646	0	0	0	0	0
Q5TC12	Light	Parental	ATP synthase mitochondrial F1 complex assembly factor 1 OS=Homo sapiens GN=ATPAF1 PE=1 SV=1 - [ATPF1_HUMAN]	0.469171	0	0	0.0960442	0	0	0.0038453	0	0	0	0.00969282	0	0	0	0	0	0	0	0	0	0	0
Q5TC12	Heavy	MRM2 KO	ATP synthase mitochondrial F1 complex assembly factor 1 OS=Homo sapiens GN=ATPAF1 PE=1 SV=1 - [ATPF1_HUMAN]	1	0	0	0.0346077	0.121215	0	0	0	0	0.0117525	0	0	0	0	0	0	0.0164685	0	0	0	0	0
Q9BUB7	Light	Parental	Transmembrane protein 70, mitochondrial OS=Homo sapiens GN=TMEM70 PE=1 SV=2 - [TMM70_HUMAN]	0	0	0	0	0.313036	0	0.0321108	0	0	0	0	0	0	0	0	0	0.409321	0	0	0	0	0
Q9BUB7	Heavy	MRM2 KO	Transmembrane protein 70, mitochondrial OS=Homo sapiens GN=TMEM70 PE=1 SV=2 - [TMM70_HUMAN]	0.376562	0	0	0	0.674772	0.425194	0	0.699426	0	0.503546	0	0	0	0.336879	0.324215	0	1	0	0	0	0	0
Q9BYD2	Light	Parental	39S ribosomal protein L9, mitochondrial OS=Homo sapiens GN=MRPL9 PE=1 SV=2 - [RM09_HUMAN]	0	0	0	0	0	0.0657425	0.0614603	0.351201	0.152557	0.142083	0.0802218	0	0.064695	0.0624769	0.0286661	0.0457794	0	0	0	0	0	0
Q9BYD2	Heavy	MRM2 KO	39S ribosomal protein L9, mitochondrial OS=Homo sapiens GN=MRPL9 PE=1 SV=2 - [RM09_HUMAN]	0	0	0	0	0	0	0.0816081	1	0.424831	0.526494	0.160628	0	0.101294	0	0.0574861	0.0385705	0	0	0	0	0	0
P78371	Light	Parental	T-complex protein 1 subunit beta OS=Homo sapiens GN=CCT2 PE=1 SV=4 - [TCPB_HUMAN]	0	0	0	0.134613	1	0.839824	0.186341	0.553483	0.343993	0.0329183	0	0	0	0.0628634	0	0	0	0	0	0	0	0
P78371	Heavy	MRM2 KO	T-complex protein 1 subunit beta OS=Homo sapiens GN=CCT2 PE=1 SV=4 - [TCPB_HUMAN]	0	0	0	0	0.471092	0.492156	0.118212	0.195612	0.0668129	0	0	0	0.0168678	0	0	0	0	0	0	0	0	0
P78386	Light	Parental	Keratin, type II cuticular Hb5 OS=Homo sapiens GN=KRT85 PE=1 SV=1 - [KRT85_HUMAN]	0	0	0	0	0	1	0	0	0.929047	0	0	0	0	0	0.167555	0	0	0	0	0	0	0
P78386	Heavy	MRM2 KO	Keratin, type II cuticular Hb5 OS=Homo sapiens GN=KRT85 PE=1 SV=1 - [KRT85_HUMAN]	0	0	0	0	0	0.703031	0	0	0	0.581279	0	0	0	0.19487	0	0	0	0	0	0	0	0
O95140	Light	Parental	Mitofusin-2 OS=Homo sapiens GN=MFN2 PE=1 SV=3 - [MFN2_HUMAN]	0.499838	0	0.0256605	0	0	0	0	0	0	0	0	0	0	0	0	0	0.0153586	0	0	0	0	0
O95140	Heavy	MRM2 KO	Mitofusin-2 OS=Homo sapiens GN=MFN2 PE=1 SV=3 - [MFN2_HUMAN]	1	0	0.0905226	0.340798	0	0.0301525	0.0235054	0.0605323	0.0283414	0.0477442	0.0268484	0	0.0125966	0.00559234	0.0141026	0.00966569	0.029802	0	0	0	0	0
Q9Y4W6	Light	Parental	AFG3-like protein 2 OS=Homo sapiens GN=AFG3L2 PE=1 SV=2 - [AFG32_HUMAN]	0.596442	0	0.136267	0.452247	0.219725	0	0	0	0	0.0885144	0	0	0	0	0	0	0	0	0	0	0	0
Q9Y4W6	Heavy	MRM2 KO	AFG3-like protein 2 OS=Homo sapiens GN=AFG3L2 PE=1 SV=2 - [AFG32_HUMAN]	1	0.0689139	0.296629	0.854557	0.373283	0.162422	0.0848315	0.170974	0.114607	0.15671	0.0823658	0	0.0552122	0.065231	0.0558989	0.0464107	0.0686017	0	0	0.0216792	0	0
Q99798	Light	Parental	Aconitate hydratase, mitochondrial OS=Homo sapiens GN=ACO2 PE=1 SV=2 - [ACON_HUMAN]	1	0.0221725	0.110979	0.442637	0.151467	0	0.024165	0.0336625	0.0238106	0.0315132	0.0170985	0	0	0	0	0	0.0265873	0	0	0	0	0
Q99798	Heavy	MRM2 KO	Aconitate hydratase, mitochondrial OS=Homo sapiens GN=ACO2 PE=1 SV=2 - [ACON_HUMAN]	0.628812	0.016808	0.0874528	0.31397	0.11336	0	0.0204066	0	0	0.00139588	0	0	0	0	0	0	0.0191374	0	0	0	0	0
Q96DV4	Light	Parental	39S ribosomal protein L38, mitochondrial OS=Homo sapiens GN=MRPL38 PE=1 SV=2 - [RM38_HUMAN]	0	0	0	0	0	0.0558449	0.0730933	0.443213	0.182438	0.312835	0.125208	0	0.0389104	0.0534441	0.0671283	0.0284211	0.0609418	0	0	0	0	0
Q96DV4	Heavy	MRM2 KO	39S ribosomal protein L38, mitochondrial OS=Homo sapiens GN=MRPL38 PE=1 SV=2 - [RM38_HUMAN]	0	0	0	0	0	0.0619391	0.133813	1	0.420314	0.580794	0.177488	0	0.0403878	0.0417359	0.0479778	0.0187996	0.0384303	0	0	0.00218837	0	0
P62701	Light	Parental	40S ribosomal protein S4, X isoform OS=Homo sapiens GN=RPS4X PE=1 SV=2 - [RS4X_HUMAN]	0	0	0	0	0	0	1	0.396399	0	0.202411	0	0	0.0857492	0	0	0	0.036863	0	0	0	0	0
P62701	Heavy	MRM2 KO	40S ribosomal protein S4, X isoform OS=Homo sapiens GN=RPS4X PE=1 SV=2 - [RS4X_HUMAN]	0	0	0	0	0	0	0	0.365273	0	0.290235	0	0	0	0	0	0	0	0	0	0	0	0
P49590	Light	Parental	Probable histidine--tRNA ligase, mitochondrial OS=Homo sapiens GN=HARS2 PE=1 SV=1 - [SYHM_HUMAN]	0	0	0	0.541382	0	0	0.1234	0.112372	0	0	0	0	0	0	0	0	0	0	0	0	0	0
P49590	Heavy	MRM2 KO	Probable histidine--tRNA ligase, mitochondrial OS=Homo sapiens GN=HARS2 PE=1 SV=1 - [SYHM_HUMAN]	0	0	0	1	0.608362	0	0.165742	0.243814	0	0.155887	0.0633959	0	0.043494	0.0339377	0.0388865	0	0.0258106	0	0	0	0	0
Q6YP21	Light	Parental	Kynurenine--oxoglutarate transaminase 3 OS=Homo sapiens GN=CCBL2 PE=1 SV=1 - [KAT3_HUMAN]	0.951896	0	0	0.33483	0	0	0	0	0	0	0	0	0	0	0	0	0	0	0	0	0	0
Q6YP21	Heavy	MRM2 KO	Kynurenine--oxoglutarate transaminase 3 OS=Homo sapiens GN=CCBL2 PE=1 SV=1 - [KAT3_HUMAN]	1	0	0	0	0	0	0	0	0	0	0	0	0	0	0	0	0	0	0	0	0	0
Q9NRC6	Light	Parental	Spectrin beta chain, non-erythrocytic 5 OS=Homo sapiens GN=SPTBN5 PE=1 SV=2 - [SPTN5_HUMAN]	0	0	0	0	0	0	0	0	0	0	0	0	0	0.0117803	0	0	0	0	0	0	0	0
Q9NRC6	Heavy	MRM2 KO	Spectrin beta chain, non-erythrocytic 5 OS=Homo sapiens GN=SPTBN5 PE=1 SV=2 - [SPTN5_HUMAN]	0	0	0	0	0	0.537973	0	0	0	0.890436	0.308049	0	0.213826	1	0.647727	0.797254	0.905114	0	0	0.074536	0	0
Q587I9	Light	Parental	Vesicle transport protein SFT2C OS=Homo sapiens GN=SFT2D3 PE=2 SV=1 - [SFT2C_HUMAN]	0.631231	0	0	0	0	0	0	0	0	0	0	0	0	0	0	0	0	0	0	0	0	0
Q587I9	Heavy	MRM2 KO	Vesicle transport protein SFT2C OS=Homo sapiens GN=SFT2D3 PE=2 SV=1 - [SFT2C_HUMAN]	1	0	0	0	0	0	0	0	0	0	0	0	0	0	0	0	0	0	0	0	0	0
Q99729	Light	Parental	Heterogeneous nuclear ribonucleoprotein A/B OS=Homo sapiens GN=HNRNPAB PE=1 SV=2 - [ROAA_HUMAN]	0.342961	0	0	0.593509	0.760243	0.717241	0.568357	0	0.41217	0.271359	0	0	0.0527789	0	0	0	0	0	0	0	0	0
Q99729	Heavy	MRM2 KO	Heterogeneous nuclear ribonucleoprotein A/B OS=Homo sapiens GN=HNRNPAB PE=1 SV=2 - [ROAA_HUMAN]	0	0	0	0	1	0.88073	0.749696	0.668154	0.437323	0.249331	0.186531	0	0	0.0245193	0	0	0	0	0	0	0	0
Q6PI78	Light	Parental	Transmembrane protein 65 OS=Homo sapiens GN=TMEM65 PE=1 SV=2 - [TMM65_HUMAN]	0	0	0	0	0	0	0	0	0	0	0	0	0	0	0	0	0.02417	0	0	0	0	0
Q6PI78	Heavy	MRM2 KO	Transmembrane protein 65 OS=Homo sapiens GN=TMEM65 PE=1 SV=2 - [TMM65_HUMAN]	1	0	0	0.2247	0.06825	0	0	0	0	0	0	0	0	0	0	0	0.1238	0	0	0	0	0
Q9NNW7	Light	Parental	Thioredoxin reductase 2, mitochondrial OS=Homo sapiens GN=TXNRD2 PE=1 SV=3 - [TRXR2_HUMAN]	1	0.0865865	0	0	0	0	0	0	0	0	0	0	0	0	0	0	0	0	0	0	0	0
Q9NNW7	Heavy	MRM2 KO	Thioredoxin reductase 2, mitochondrial OS=Homo sapiens GN=TXNRD2 PE=1 SV=3 - [TRXR2_HUMAN]	0.90107	0.0557932	0	0	0	0	0	0	0	0	0	0	0	0	0	0	0	0	0	0	0	0
O15321	Light	Parental	Transmembrane 9 superfamily member 1 OS=Homo sapiens GN=TM9SF1 PE=2 SV=2 - [TM9S1_HUMAN]	0	0	0	0	0	0	0	0	0	0	0	0	0.795435	0	0	0.654403	0	0	0	0	0	0
O15321	Heavy	MRM2 KO	Transmembrane 9 superfamily member 1 OS=Homo sapiens GN=TM9SF1 PE=2 SV=2 - [TM9S1_HUMAN]	0	0	0	0	0	0	0	0	0	0	0	0	0.540112	0.280872	1	0.590359	0	0	0	0	0	0
P67812	Light	Parental	Signal peptidase complex catalytic subunit SEC11A OS=Homo sapiens GN=SEC11A PE=1 SV=1 - [SC11A_HUMAN]	1	0	0	0	0	0.234869	0	0.534193	0.340512	0.761201	0	0	0	0	0	0.0898286	0.396007	0	0	0.18299	0	0
P67812	Heavy	MRM2 KO	Signal peptidase complex catalytic subunit SEC11A OS=Homo sapiens GN=SEC11A PE=1 SV=1 - [SC11A_HUMAN]	0	0	0	0	0	0.175601	0.0147948	0.545983	0.333595	0.739192	0.187235	0	0	0.288005	0.280459	0.0730703	0.347272	0.0142949	0	0.165383	0	0
Q9BYC9	Light	Parental	39S ribosomal protein L20, mitochondrial OS=Homo sapiens GN=MRPL20 PE=1 SV=1 - [RM20_HUMAN]	0	0	0	0	0	0	0	0.25214	0.284563	0.255664	0.523109	0	0.0486457	0	0.111973	0	0	0	0	0	0	0
Q9BYC9	Heavy	MRM2 KO	39S ribosomal protein L20, mitochondrial OS=Homo sapiens GN=MRPL20 PE=1 SV=1 - [RM20_HUMAN]	0	0	0	0	0	0	0	0.954989	1	0.843621	0	0	0.0433491	0.103111	0	0	0	0	0	0	0	0
P82673	Light	Parental	28S ribosomal protein S35, mitochondrial OS=Homo sapiens GN=MRPS35 PE=1 SV=1 - [RT35_HUMAN]	0	0	0	0	0.187396	0.815717	0.367311	0.644991	0.354507	0.351494	0.148104	0	0.0845845	0.095305	0.0739643	0	0	0	0	0	0	0
P82673	Heavy	MRM2 KO	28S ribosomal protein S35, mitochondrial OS=Homo sapiens GN=MRPS35 PE=1 SV=1 - [RT35_HUMAN]	0	0	0	0	0.161411	1	0.468993	0.805674	0.440372	0.39995	0.178333	0	0.0883254	0.0900829	0.0633944	0.0281697	0.040472	0	0	0	0	0
Q9UII2	Light	Parental	ATPase inhibitor, mitochondrial OS=Homo sapiens GN=ATPIF1 PE=1 SV=1 - [ATIF1_HUMAN]	0.484814	0.5437	1	0	0	0	0	0	0	0	0.00783279	0.0042294	0	0	0	0	0	0	0	0	0.000499919	0.00238368
Q9UII2	Heavy	MRM2 KO	ATPase inhibitor, mitochondrial OS=Homo sapiens GN=ATPIF1 PE=1 SV=1 - [ATIF1_HUMAN]	0.315105	0.34588	0.688368	0	0.0204362	0	0.00268982	0	0.00471729	0	0	0.00962843	0	0	0	0	0	0	0	0	0.000435057	0.00183522
P38606	Light	Parental	V-type proton ATPase catalytic subunit A OS=Homo sapiens GN=ATP6V1A PE=1 SV=2 - [VATA_HUMAN]	0	0	0	0	0	0.423139	0.0655324	1	0.320376	0.902322	0.170777	0	0.0855484	0.296437	0.231345	0	0	0	0	0	0	0
P38606	Heavy	MRM2 KO	V-type proton ATPase catalytic subunit A OS=Homo sapiens GN=ATP6V1A PE=1 SV=2 - [VATA_HUMAN]	0	0	0	0	0	0.272058	0.0591673	0.853483	0.330985	0.665332	0.179944	0	0.0517614	0.244756	0.247398	0.0783427	0.29972	0	0	0.109127	0	0
P61254	Light	Parental	60S ribosomal protein L26 OS=Homo sapiens GN=RPL26 PE=1 SV=1 - [RL26_HUMAN]	0	0	0	0	0	0	0	0.822695	0	0	0	0	0	0	0	0	0	0	0	0	0	0
P61254	Heavy	MRM2 KO	60S ribosomal protein L26 OS=Homo sapiens GN=RPL26 PE=1 SV=1 - [RL26_HUMAN]	0	0	0	0	0	0.324768	0.540153	1	0.781779	0.574468	0.408729	0	0	0.097054	0.213475	0.242881	0.334261	0	0	0	0	0
Q96EY7	Light	Parental	Pentatricopeptide repeat domain-containing protein 3, mitochondrial OS=Homo sapiens GN=PTCD3 PE=1 SV=3 - [PTCD3_HUMAN]	0	0	0	0	0.105168	0.453252	0.0873113	0.667538	0.0884727	0.29878	0.0655052	0.00468641	0.0203542	0.00643438	0.0460221	0.00958188	0	0.000443089	0	0.0079007	0	0
Q96EY7	Heavy	MRM2 KO	Pentatricopeptide repeat domain-containing protein 3, mitochondrial OS=Homo sapiens GN=PTCD3 PE=1 SV=3 - [PTCD3_HUMAN]	0	0	0	0	0.116725	0.641696	0.0729384	1	0.143351	0.434669	0.0809814	0	0.0249332	0.0148693	0.0538618	0.0110337	0	0.000646341	0	0.00599303	0	0
P09001	Light	Parental	39S ribosomal protein L3, mitochondrial OS=Homo sapiens GN=MRPL3 PE=1 SV=1 - [RM03_HUMAN]	0	0	0	0	0	0.0515593	0.0186808	0.405827	0.0521133	0.267337	0.0545343	0	0.0186808	0.0296471	0.0461223	0.0107037	0	0	0	0	0	0
P09001	Heavy	MRM2 KO	39S ribosomal protein L3, mitochondrial OS=Homo sapiens GN=MRPL3 PE=1 SV=1 - [RM03_HUMAN]	0	0	0	0	0	0.0834017	0.0368896	1	0.127924	0.576118	0.0905211	0.00385925	0.0219122	0.0300985	0.0428806	0.00840583	0.0434756	0	0	0	0	0
P12235;P05141;P12236	Light	Parental	ADP/ATP translocase 1 OS=Homo sapiens GN=SLC25A4 PE=1 SV=4 - [ADT1_HUMAN]|ADP/ATP translocase 2 OS=Homo sapiens GN=SLC25A5 PE=1 SV=7 - [ADT2_HUMAN]|ADP/ATP translocase 3 OS=Homo sapiens GN=SLC25A6 PE=1 SV=4 - [ADT3_HUMAN]	0.47316	0	0	0.144427	0.0612986	0.026636	0.017091	0.0390082	0.0232924	0.043226	0.0260736	0.000587679	0.0232822	0.0384714	0.032362	0.0282464	0.0518149	0.000307771	0	0.00764315	0	0
P12235;P05141;P12236	Heavy	MRM2 KO	ADP/ATP translocase 1 OS=Homo sapiens GN=SLC25A4 PE=1 SV=4 - [ADT1_HUMAN]|ADP/ATP translocase 2 OS=Homo sapiens GN=SLC25A5 PE=1 SV=7 - [ADT2_HUMAN]|ADP/ATP translocase 3 OS=Homo sapiens GN=SLC25A6 PE=1 SV=4 - [ADT3_HUMAN]	1	0.0103298	0.0462679	0.315695	0.135174	0.0643149	0.0429448	0.108487	0.0714213	0.113344	0.0674335	0.00189085	0.0582822	0.0950665	0.0789877	0.0695552	0.119479	0.000673824	0.00242817	0.0220731	0.000290133	0.000580266
O75947	Light	Parental	ATP synthase subunit d, mitochondrial OS=Homo sapiens GN=ATP5H PE=1 SV=3 - [ATP5H_HUMAN]	0	0	0	0.0679524	0.0556667	0.315	0.136476	0.404857	0.372857	0.384667	0.183238	0	0.144476	0.211048	0.151143	0.0996667	0.127095	4.36238e-05	0	0.0451476	0	0
O75947	Heavy	MRM2 KO	ATP synthase subunit d, mitochondrial OS=Homo sapiens GN=ATP5H PE=1 SV=3 - [ATP5H_HUMAN]	0	0	0	0.662381	0.498571	0.879048	0.361857	1	0.849048	0.795714	0.359952	0.00949048	0.245905	0.336238	0.234381	0.140286	0.190381	0.00197714	0	0.050381	0	0
P04264	Light	Parental	Keratin, type II cytoskeletal 1 OS=Homo sapiens GN=KRT1 PE=1 SV=6 - [K2C1_HUMAN]	1	0	0	0	0	0.260813	0	0.31993	0	0	0	0	0	0	0.264725	0	0.413823	0	0	0.259726	0	0
P04264	Heavy	MRM2 KO	Keratin, type II cytoskeletal 1 OS=Homo sapiens GN=KRT1 PE=1 SV=6 - [K2C1_HUMAN]	0	0	0	0	0	0.187872	0	0	0	0	0	0	0	0	0	0	0	0	0	0	0	0
Q9NRG7	Light	Parental	Epimerase family protein SDR39U1 OS=Homo sapiens GN=SDR39U1 PE=1 SV=2 - [D39U1_HUMAN]	1	0	0	0.108015	0.0186554	0	0	0	0	0	0	0	0	0	0	0	0.0369473	0	0	0	0	0
Q9NRG7	Heavy	MRM2 KO	Epimerase family protein SDR39U1 OS=Homo sapiens GN=SDR39U1 PE=1 SV=2 - [D39U1_HUMAN]	0.884413	0	0	0.0785584	0	0	0	0	0	0	0	0	0	0	0	0	0.0263477	0	0	0	0	0
O60783	Light	Parental	28S ribosomal protein S14, mitochondrial OS=Homo sapiens GN=MRPS14 PE=1 SV=1 - [RT14_HUMAN]	0	0	0	0	0.0614948	0.765734	0.486233	0.577797	0.28125	0.298514	0.16014	0	0.0834135	0.0826923	0.0603802	0.0272727	0	0	0	0	0	0
O60783	Heavy	MRM2 KO	28S ribosomal protein S14, mitochondrial OS=Homo sapiens GN=MRPS14 PE=1 SV=1 - [RT14_HUMAN]	0	0	0	0	0	1	0.694493	0.83042	0.401005	0.383086	0.177906	0	0.0930944	0.0701049	0.0391171	0	0	0	0	0	0	0
O00165	Light	Parental	HCLS1-associated protein X-1 OS=Homo sapiens GN=HAX1 PE=1 SV=2 - [HAX1_HUMAN]	0	0	0	0.833727	0.826635	0.962963	0.348857	0.826635	0.410875	0.47108	0.0673838	0	0.0819543	0.0838455	0.0690623	0.0496217	0	0	0	0	0	0
O00165	Heavy	MRM2 KO	HCLS1-associated protein X-1 OS=Homo sapiens GN=HAX1 PE=1 SV=2 - [HAX1_HUMAN]	0	0	0	0.609377	0.613081	1	0.394405	0.795902	0.242159	0	0.120883	0	0.0466194	0.0802206	0.0841608	0.058156	0	0	0	0	0	0
Q9Y2J2	Light	Parental	Band 4.1-like protein 3 OS=Homo sapiens GN=EPB41L3 PE=1 SV=2 - [E41L3_HUMAN]	0	0	0	0	0	0	0	0	0	0	0	0	0.0723105	0	0	0	0.0378743	0	0	0	0	0
Q9Y2J2	Heavy	MRM2 KO	Band 4.1-like protein 3 OS=Homo sapiens GN=EPB41L3 PE=1 SV=2 - [E41L3_HUMAN]	1	0.0305545	0.145564	0	0.22024	0.0699538	0.0380407	0.0575601	0	0.05561	0	0	0	0	0	0	0	0	0	0	0	0
O43491	Light	Parental	Band 4.1-like protein 2 OS=Homo sapiens GN=EPB41L2 PE=1 SV=1 - [E41L2_HUMAN]	0.784412	0	0	0.113355	0.0400866	0	0	0	0	0	0	0	0	0	0	0	0.0312625	0	0	0	0	0
O43491	Heavy	MRM2 KO	Band 4.1-like protein 2 OS=Homo sapiens GN=EPB41L2 PE=1 SV=1 - [E41L2_HUMAN]	1	0	0	0.199544	0.0364585	0	0.0671376	0	0	0	0	0	0	0	0	0	0.0309253	0	0	0	0	0
Q9H9J2	Light	Parental	39S ribosomal protein L44, mitochondrial OS=Homo sapiens GN=MRPL44 PE=1 SV=1 - [RM44_HUMAN]	0	0	0	0	0	0	0.006095	0.0596244	0.00522231	0.0265037	0	0	0	0	0	0	0	0	0	0	0	0
Q9H9J2	Heavy	MRM2 KO	39S ribosomal protein L44, mitochondrial OS=Homo sapiens GN=MRPL44 PE=1 SV=1 - [RM44_HUMAN]	0	0	0	0.111323	0.0297708	0.0610052	0.0169705	1	0.131234	0.356255	0.0381663	0	0.010939	0.01934	0.0370616	0	0.0119028	0	0	0	0	0
Q15125	Light	Parental	3-beta-hydroxysteroid-Delta(8),Delta(7)-isomerase OS=Homo sapiens GN=EBP PE=1 SV=3 - [EBP_HUMAN]	0	0	0	0.922448	0	0.354135	0	0.760982	0.318085	1	0.517116	0	0.240412	0.206665	0.602242	0.266949	0.696456	0.0208119	0.0140897	0.149591	0	0.00510148
Q15125	Heavy	MRM2 KO	3-beta-hydroxysteroid-Delta(8),Delta(7)-isomerase OS=Homo sapiens GN=EBP PE=1 SV=3 - [EBP_HUMAN]	0.451681	0	0	0	0.0520751	0.139079	0.0941836	0.380794	0	0.476219	0.239867	0	0.0687973	0	0.302939	0.130627	0.341109	0	0	0.0754923	0	0
Q9H9B4	Light	Parental	Sideroflexin-1 OS=Homo sapiens GN=SFXN1 PE=1 SV=4 - [SFXN1_HUMAN]	0.545591	0.0232927	0.0420169	0.179362	0	0.0525328	0.0119981	0.0684522	0.0280488	0.0799812	0.0439681	0.00117167	0.0407505	0.0680206	0.0585178	0.0301876	0.0829831	0.00112101	0	0.0229081	0	0
Q9H9B4	Heavy	MRM2 KO	Sideroflexin-1 OS=Homo sapiens GN=SFXN1 PE=1 SV=4 - [SFXN1_HUMAN]	1	0	0.105159	0.337523	0.15788	0.0924015	0.0379737	0.138462	0.0573358	0.175328	0.0903659	0.00294278	0.0834803	0.139024	0.125047	0.0609193	0.161163	0.00316229	0	0.0546248	0	0
P45880	Light	Parental	Voltage-dependent anion-selective channel protein 2 OS=Homo sapiens GN=VDAC2 PE=1 SV=2 - [VDAC2_HUMAN]	0	0	0	0	0	0.0605159	0	0.159345	0.0705357	0.22877	0.161151	0.00618651	0.0763889	0.243452	0.297619	0.114226	0.375	0.00314881	0	0.193333	0	0
P45880	Heavy	MRM2 KO	Voltage-dependent anion-selective channel protein 2 OS=Homo sapiens GN=VDAC2 PE=1 SV=2 - [VDAC2_HUMAN]	0.250198	0	0	0.204365	0.105913	0.155317	0.0808929	0.430754	0.186052	0.642262	0.443651	0.0191468	0.210119	0.672024	0.797619	0.307143	1	0.0264881	0.00330159	0.529365	0.000669246	0.00235714
Q08380	Light	Parental	Galectin-3-binding protein OS=Homo sapiens GN=LGALS3BP PE=1 SV=1 - [LG3BP_HUMAN]	0	0	0	1	0.917314	0.441454	0.23596	0.31909	0.0664817	0.22217	0	0	0.0768313	0.0640677	0.0453385	0.0283296	0	0	0	0	0	0
Q08380	Heavy	MRM2 KO	Galectin-3-binding protein OS=Homo sapiens GN=LGALS3BP PE=1 SV=1 - [LG3BP_HUMAN]	0	0	0	0.793563	0.871809	0.471143	0.278579	0.403441	0.283296	0.290788	0.0395117	0	0	0	0	0	0	0	0	0	0	0
O75608	Light	Parental	Acyl-protein thioesterase 1 OS=Homo sapiens GN=LYPLA1 PE=1 SV=1 - [LYPA1_HUMAN]	1	0	0	0	0	0	0	0	0	0	0	0	0	0	0	0	0	0	0	0	0	0
O75608	Heavy	MRM2 KO	Acyl-protein thioesterase 1 OS=Homo sapiens GN=LYPLA1 PE=1 SV=1 - [LYPA1_HUMAN]	0.880829	0	0	0	0	0	0	0	0	0	0	0	0	0	0	0	0	0	0	0	0	0
Q9Y2Z4	Light	Parental	Tyrosine--tRNA ligase, mitochondrial OS=Homo sapiens GN=YARS2 PE=1 SV=2 - [SYYM_HUMAN]	0.350656	0	0	0.676611	0.104057	0	0.0133294	0.0924821	0.0612768	0.139379	0	0	0	0	0	0	0	0	0	0	0	0
Q9Y2Z4	Heavy	MRM2 KO	Tyrosine--tRNA ligase, mitochondrial OS=Homo sapiens GN=YARS2 PE=1 SV=2 - [SYYM_HUMAN]	0.529714	0	0	1	0.135859	0.0579654	0.042321	0.143079	0.0277088	0.22148	0.0342542	0	0.0127387	0	0	0	0	0	0	0	0	0
Q9GZY4	Light	Parental	Cytochrome c oxidase assembly protein 1 homolog OS=Homo sapiens GN=COA1 PE=1 SV=1 - [COA1_HUMAN]	0	0	0	1	0	0	0	0	0	0	0	0	0	0	0	0	0	0	0	0	0	0
Q9GZY4	Heavy	MRM2 KO	Cytochrome c oxidase assembly protein 1 homolog OS=Homo sapiens GN=COA1 PE=1 SV=1 - [COA1_HUMAN]	0	0	0	0	0	0	0	0	0	0	0	0	0	0	0.0330048	0	0	0	0	0	0	0
P18031	Light	Parental	Tyrosine-protein phosphatase non-receptor type 1 OS=Homo sapiens GN=PTPN1 PE=1 SV=1 - [PTN1_HUMAN]	0.962644	0	0	0.550575	0.235441	0.115805	0.0842912	0.28841	0.106801	0	0	0	0.0711877	0.131801	0	0.089023	0.319923	0	0	0	0	0
P18031	Heavy	MRM2 KO	Tyrosine-protein phosphatase non-receptor type 1 OS=Homo sapiens GN=PTPN1 PE=1 SV=1 - [PTN1_HUMAN]	1	0	0	0.290517	0	0.160057	0.0863027	0	0	0	0.0450958	0	0.0848467	0.136877	0.223084	0.0975096	0.389368	0	0	0	0	0
Q5UCC4	Light	Parental	ER membrane protein complex subunit 10 OS=Homo sapiens GN=EMC10 PE=1 SV=1 - [EMC10_HUMAN]	0	0	0	0	0	0	0	0	0	1	0.535113	0	0.22262	0.171822	0	0.230869	0.841637	0	0	0	0	0
Q5UCC4	Heavy	MRM2 KO	ER membrane protein complex subunit 10 OS=Homo sapiens GN=EMC10 PE=1 SV=1 - [EMC10_HUMAN]	0	0	0	0	0	0	0	0	0	0	0	0	0.111364	0.436557	0.454467	0	0.360795	0	0	0	0	0
P20340	Light	Parental	Ras-related protein Rab-6A OS=Homo sapiens GN=RAB6A PE=1 SV=3 - [RAB6A_HUMAN]	1	0	0	0.236622	0	0	0	0	0.0333873	0	0.0202426	0	0	0.0320802	0.0264542	0.0160304	0.0628276	0	0	0.00700744	0	0
P20340	Heavy	MRM2 KO	Ras-related protein Rab-6A OS=Homo sapiens GN=RAB6A PE=1 SV=3 - [RAB6A_HUMAN]	0.789389	0	0	0	0	0.0353284	0	0.0677774	0	0.0475251	0.019835	0	0	0.0322614	0.023989	0.0169492	0.0545131	0	0	0.00390165	0	0
Q9NQC3	Light	Parental	Reticulon-4 OS=Homo sapiens GN=RTN4 PE=1 SV=2 - [RTN4_HUMAN]	1	0.0236036	0.393237	0.709768	0	0	0	0	0	0	0	0	0	0	0	0	0.154101	0.00237132	0	0	0	0
Q9NQC3	Heavy	MRM2 KO	Reticulon-4 OS=Homo sapiens GN=RTN4 PE=1 SV=2 - [RTN4_HUMAN]	0.709455	0	0	0	0	0	0	0	0	0	0	0	0	0	0	0	0	0	0	0	0	0
Q9HD34	Light	Parental	LYR motif-containing protein 4 OS=Homo sapiens GN=LYRM4 PE=1 SV=1 - [LYRM4_HUMAN]	0.311924	0	0.208163	0.697288	0.0304248	0	0	0	0	0	0	0	0	0	0	0	0	0	0	0	0	0
Q9HD34	Heavy	MRM2 KO	LYR motif-containing protein 4 OS=Homo sapiens GN=LYRM4 PE=1 SV=1 - [LYRM4_HUMAN]	1	0	0.254222	0.35261	0	0	0	0	0	0	0	0	0	0	0	0	0	0	0	0	0	0
P05165	Light	Parental	Propionyl-CoA carboxylase alpha chain, mitochondrial OS=Homo sapiens GN=PCCA PE=1 SV=4 - [PCCA_HUMAN]	0	0	0	0.509964	0.361233	0.180344	0.0561779	0.0902454	0	0.0302706	0	0	0.00991399	0	0	0	0	0	0	0	0	0
P05165	Heavy	MRM2 KO	Propionyl-CoA carboxylase alpha chain, mitochondrial OS=Homo sapiens GN=PCCA PE=1 SV=4 - [PCCA_HUMAN]	0	0	0	1	0.734005	0.380323	0.122236	0.148815	0.056975	0.0594923	0	0	0	0	0	0	0	0	0	0	0	0
Q01105	Light	Parental	Protein SET OS=Homo sapiens GN=SET PE=1 SV=3 - [SET_HUMAN]	0.385248	0	0	0	0	0	0	0	0	0	0	0	0	0	0	0	0	0	0	0	0	0
Q01105	Heavy	MRM2 KO	Protein SET OS=Homo sapiens GN=SET PE=1 SV=3 - [SET_HUMAN]	1	0	0	0	0	0	0	0	0	0	0	0	0	0	0	0	0	0	0	0	0	0
Q86V85	Light	Parental	Integral membrane protein GPR180 OS=Homo sapiens GN=GPR180 PE=2 SV=1 - [GP180_HUMAN]	0	0	0	0	0	0.449622	0.121251	0.451348	0	0	0.720388	0	0	1	0.622869	0.762244	0.726429	0	0	0	0	0
Q86V85	Heavy	MRM2 KO	Integral membrane protein GPR180 OS=Homo sapiens GN=GPR180 PE=2 SV=1 - [GP180_HUMAN]	0	0	0	0	0	0	0	0.663862	0.535707	0.809277	0.648328	0	0.521683	0.874865	0.628695	0.657821	0	0	0	0	0	0
P10620	Light	Parental	Microsomal glutathione S-transferase 1 OS=Homo sapiens GN=MGST1 PE=1 SV=1 - [MGST1_HUMAN]	0	0	0	0	0	0	0	0	0	0	0	0	0	0.732993	0	0	0.883625	0	0	0	0	0
P10620	Heavy	MRM2 KO	Microsomal glutathione S-transferase 1 OS=Homo sapiens GN=MGST1 PE=1 SV=1 - [MGST1_HUMAN]	0	0	0	0	0	0	0	0	0	0	0	0	0	1	0.819728	0.337464	0	0	0	0	0	0
P63010;Q10567	Light	Parental	AP-2 complex subunit beta OS=Homo sapiens GN=AP2B1 PE=1 SV=1 - [AP2B1_HUMAN]|AP-1 complex subunit beta-1 OS=Homo sapiens GN=AP1B1 PE=1 SV=2 - [AP1B1_HUMAN]	0	0	0	0	1	0.339261	0	0.383609	0	0	0	0	0	0	0	0	0	0	0	0	0	0
P63010;Q10567	Heavy	MRM2 KO	AP-2 complex subunit beta OS=Homo sapiens GN=AP2B1 PE=1 SV=1 - [AP2B1_HUMAN]|AP-1 complex subunit beta-1 OS=Homo sapiens GN=AP1B1 PE=1 SV=2 - [AP1B1_HUMAN]	0	0	0	0	0.777391	0	0	0.148522	0	0	0	0	0	0	0	0	0	0	0	0	0	0
O75410	Light	Parental	Transforming acidic coiled-coil-containing protein 1 OS=Homo sapiens GN=TACC1 PE=1 SV=2 - [TACC1_HUMAN]	0	0	0	0	0	0	0	0	0.513346	0	0	0	0	0	0	0	0	0	0	0	0	0
O75410	Heavy	MRM2 KO	Transforming acidic coiled-coil-containing protein 1 OS=Homo sapiens GN=TACC1 PE=1 SV=2 - [TACC1_HUMAN]	0	0	0	0	0	0	0	1	0	0	0	0	0	0	0	0	0	0	0	0	0	0
P82932	Light	Parental	28S ribosomal protein S6, mitochondrial OS=Homo sapiens GN=MRPS6 PE=1 SV=3 - [RT06_HUMAN]	0	0	0	0	0.181463	0.810976	0.589024	0.720122	0.399573	0.368963	0.161951	0	0.0715244	0.102561	0.030878	0.0321585	0.0455488	0	0	0	0	0
P82932	Heavy	MRM2 KO	28S ribosomal protein S6, mitochondrial OS=Homo sapiens GN=MRPS6 PE=1 SV=3 - [RT06_HUMAN]	0.0615244	0	0	0.234756	0.245854	1	0.718293	0.927439	0.528354	0.412378	0.149695	0	0.0584329	0.077622	0.031872	0	0.039378	0	0	0	0	0
Q16513	Light	Parental	Serine/threonine-protein kinase N2 OS=Homo sapiens GN=PKN2 PE=1 SV=1 - [PKN2_HUMAN]	0	0	0	0	0	0	0	0	0	0.370767	0.547607	0.00845085	0.388317	0.304375	0.217962	0.0710757	0	0.00263613	0	0	0	0
Q16513	Heavy	MRM2 KO	Serine/threonine-protein kinase N2 OS=Homo sapiens GN=PKN2 PE=1 SV=1 - [PKN2_HUMAN]	0	0	0	0	0	0.186413	0.105816	0.420535	0.280494	1	0.75965	0.00959856	0.391045	0.375914	0.259084	0.0456047	0	0	0	0.00482244	0	0
Q02809	Light	Parental	Procollagen-lysine,2-oxoglutarate 5-dioxygenase 1 OS=Homo sapiens GN=PLOD1 PE=1 SV=2 - [PLOD1_HUMAN]	0	0	0	0.727723	0.440303	0.236342	0.119336	0.0880315	0.0506115	0	0	0	0.0140012	0	0	0	0	0	0	0	0	0
Q02809	Heavy	MRM2 KO	Procollagen-lysine,2-oxoglutarate 5-dioxygenase 1 OS=Homo sapiens GN=PLOD1 PE=1 SV=2 - [PLOD1_HUMAN]	0	0	0	1	0.56523	0.388468	0.199854	0.14339	0.0815667	0	0	0	0.0235352	0	0	0	0	0	0	0	0	0
Q8TC12	Light	Parental	Retinol dehydrogenase 11 OS=Homo sapiens GN=RDH11 PE=1 SV=2 - [RDH11_HUMAN]	1	0	0	0.463105	0.215525	0.0453091	0.0369861	0.0693819	0.0316962	0.0711548	0.0337183	0	0.0193915	0.0268471	0.0251653	0.0174892	0.104264	0	0	0	0	0
Q8TC12	Heavy	MRM2 KO	Retinol dehydrogenase 11 OS=Homo sapiens GN=RDH11 PE=1 SV=2 - [RDH11_HUMAN]	0.721131	0	0	0.294538	0.142789	0.0281169	0.0285577	0.0584571	0	0.041035	0.0246095	0	0	0.0200335	0	0	0.0832295	0	0	0	0	0
Q99623	Light	Parental	Prohibitin-2 OS=Homo sapiens GN=PHB2 PE=1 SV=2 - [PHB2_HUMAN]	0	0	0	0	0.0069563	0.0951157	0.0547644	0.274722	0.222793	0.430677	0.28329	0.00464096	0.328192	0.464353	0.361954	0.347558	0.323565	0.00590488	0.000901457	0.0896315	0	0
Q99623	Heavy	MRM2 KO	Prohibitin-2 OS=Homo sapiens GN=PHB2 PE=1 SV=2 - [PHB2_HUMAN]	0	0	0	0	0	0.160326	0.0955441	0.470094	0.390746	0.880891	0.59066	0.0131534	0.708569	1	0.779863	0.746615	0.704627	0.0106855	0.00347729	0.216024	0.000270437	0
O15258	Light	Parental	Protein RER1 OS=Homo sapiens GN=RER1 PE=1 SV=1 - [RER1_HUMAN]	0	0	0	0	0	0.700593	0	0.91565	0.513419	0.975253	0.142837	0	0	0.761241	0.736145	0.619728	0.870687	0	0	0.20481	0	0
O15258	Heavy	MRM2 KO	Protein RER1 OS=Homo sapiens GN=RER1 PE=1 SV=1 - [RER1_HUMAN]	0	0	0	0	0	0.716277	0.330359	1	0.598118	0.997909	0	0	0.702684	0.80969	0.704775	0.66504	0.881143	0	0	0.218857	0	0
Q96L58	Light	Parental	Beta-1,3-galactosyltransferase 6 OS=Homo sapiens GN=B3GALT6 PE=2 SV=2 - [B3GT6_HUMAN]	0	0	0	0	0	0	0	0	0	0	0	0	0	0	0	0.617472	0	0	0	0	0	0
Q96L58	Heavy	MRM2 KO	Beta-1,3-galactosyltransferase 6 OS=Homo sapiens GN=B3GALT6 PE=2 SV=2 - [B3GT6_HUMAN]	0	0	0	0	0	0	0	0	0	0	0	0	0	0	0	1	0	0	0	0	0	0
Q9P2X0	Light	Parental	Dolichol-phosphate mannosyltransferase subunit 3 OS=Homo sapiens GN=DPM3 PE=1 SV=2 - [DPM3_HUMAN]	1	0	0	0.301685	0	0	0	0	0	0	0	0	0.0114432	0.0279848	0.0257774	0.018742	0.0611678	0.00160907	0	0	0	0
Q9P2X0	Heavy	MRM2 KO	Dolichol-phosphate mannosyltransferase subunit 3 OS=Homo sapiens GN=DPM3 PE=1 SV=2 - [DPM3_HUMAN]	0.91906	0	0	0	0	0.0248754	0.0207999	0.0509376	0.017821	0.0488013	0.0162948	0	0.00582958	0.020686	0.0215381	0.0169523	0.0478282	0.00131735	0	0	0	0
Q53GQ0	Light	Parental	Estradiol 17-beta-dehydrogenase 12 OS=Homo sapiens GN=HSD17B12 PE=1 SV=2 - [DHB12_HUMAN]	1	0	0	0.414018	0.151057	0	0.0136314	0	0.0313353	0.0496314	0.0303444	0	0.0209547	0.0255468	0.0257523	0.0160242	0.0772205	0	0	0	0	0
Q53GQ0	Heavy	MRM2 KO	Estradiol 17-beta-dehydrogenase 12 OS=Homo sapiens GN=HSD17B12 PE=1 SV=2 - [DHB12_HUMAN]	0	0	0	0.30997	0	0	0	0.0477704	0	0	0	0	0	0	0	0	0.0443263	0	0	0	0	0
Q9NRG9	Light	Parental	Aladin OS=Homo sapiens GN=AAAS PE=1 SV=1 - [AAAS_HUMAN]	0	0	0	1	0.493161	0	0	0	0	0	0	0	0	0	0	0	0	0	0	0	0	0
Q9NRG9	Heavy	MRM2 KO	Aladin OS=Homo sapiens GN=AAAS PE=1 SV=1 - [AAAS_HUMAN]	0.923665	0	0	0.820268	0.423886	0	0	0.237829	0	0.204883	0.100868	0	0	0	0	0	0	0	0	0	0	0
O96011	Light	Parental	Peroxisomal membrane protein 11B OS=Homo sapiens GN=PEX11B PE=1 SV=1 - [PX11B_HUMAN]	1	0	0	0	0	0	0	0	0	0	0	0	0	0	0	0	0	0	0	0	0	0
O96011	Heavy	MRM2 KO	Peroxisomal membrane protein 11B OS=Homo sapiens GN=PEX11B PE=1 SV=1 - [PX11B_HUMAN]	0.608923	0	0	0	0	0	0	0	0	0	0	0	0	0	0	0	0	0	0	0	0	0
Q00059	Light	Parental	Transcription factor A, mitochondrial OS=Homo sapiens GN=TFAM PE=1 SV=1 - [TFAM_HUMAN]	0.86196	0	0.0633094	0.375135	0	0	0.0113085	0	0.0883993	0.0816996	0.0446043	0	0	0.0857464	0	0.0366367	0.0848022	0	0	0.122302	0	0
Q00059	Heavy	MRM2 KO	Transcription factor A, mitochondrial OS=Homo sapiens GN=TFAM PE=1 SV=1 - [TFAM_HUMAN]	1	0	0.117401	0.0918165	0.263849	0.230171	0.0218885	0.211826	0.189928	0.179766	0.0863309	0	0.0778777	0.134397	0.153372	0.0673561	0.210342	0	0	0.197032	0	0
P60660	Light	Parental	Myosin light polypeptide 6 OS=Homo sapiens GN=MYL6 PE=1 SV=2 - [MYL6_HUMAN]	0.107996	0.0919591	0.447801	1	0.216926	0.162417	0.100444	0.251133	0.106086	0.244425	0	0	0	0	0	0	0.00107552	0	0	0	0	0
P60660	Heavy	MRM2 KO	Myosin light polypeptide 6 OS=Homo sapiens GN=MYL6 PE=1 SV=2 - [MYL6_HUMAN]	0.0433985	0.0563305	0.442115	0.921368	0.195513	0	0	0.254376	0.107241	0.148156	0.00423812	0	0	0	0	0	0	0	0	0	0	0
Q9NP92	Light	Parental	28S ribosomal protein S30, mitochondrial OS=Homo sapiens GN=MRPS30 PE=1 SV=2 - [RT30_HUMAN]	0	0	0	0	0	0.0906853	0.152186	0.460221	0.0455494	0.327688	0.167901	0	0.0908822	0.100276	0.0740646	0.0534069	0.0576211	0	0	0.0148405	0	0
Q9NP92	Heavy	MRM2 KO	28S ribosomal protein S30, mitochondrial OS=Homo sapiens GN=MRPS30 PE=1 SV=2 - [RT30_HUMAN]	0	0	0	0	0	0.109393	0.217605	1	0.694762	0.584679	0.235723	0	0.00944072	0.0838716	0.0600433	0.0390508	0.0477156	0	0	0	0	0
P06493;O94921	Light	Parental	Cyclin-dependent kinase 1 OS=Homo sapiens GN=CDK1 PE=1 SV=3 - [CDK1_HUMAN]|Cyclin-dependent kinase 2 OS=Homo sapiens GN=CDK2 PE=1 SV=2 - [CDK2_HUMAN]|Cyclin-dependent kinase 14 OS=Homo sapiens GN=CDK14 PE=1 SV=3 - [CDK14_HUMAN]	0.620599	0	0	0.855119	0.332052	0	0	0	0	0	0	0	0	0	0	0	0	0	0	0	0	0
P06493;O94921	Heavy	MRM2 KO	Cyclin-dependent kinase 1 OS=Homo sapiens GN=CDK1 PE=1 SV=3 - [CDK1_HUMAN]|Cyclin-dependent kinase 2 OS=Homo sapiens GN=CDK2 PE=1 SV=2 - [CDK2_HUMAN]|Cyclin-dependent kinase 14 OS=Homo sapiens GN=CDK14 PE=1 SV=3 - [CDK14_HUMAN]	0.660259	0	0	1	0.427155	0.355524	0.163577	0.324363	0.115702	0.259207	0.111514	0	0.0361392	0	0	0	0.0504856	0	0	0	0	0
P05387	Light	Parental	60S acidic ribosomal protein P2 OS=Homo sapiens GN=RPLP2 PE=1 SV=1 - [RLA2_HUMAN]	0	0	0	0	0	0	0	0	0	0	0	0	0.191188	0.337644	0.682471	0.231753	1	0	0	0	0	0
P05387	Heavy	MRM2 KO	60S acidic ribosomal protein P2 OS=Homo sapiens GN=RPLP2 PE=1 SV=1 - [RLA2_HUMAN]	0	0	0	0	0	0	0	0	0	0	0	0	0.121408	0.25364	0.541667	0.196839	0.7591	0	0	0.442577	0	0
Q5JPH6	Light	Parental	Probable glutamate--tRNA ligase, mitochondrial OS=Homo sapiens GN=EARS2 PE=1 SV=2 - [SYEM_HUMAN]	0	0	0	0.706058	0	0.0282274	0	0	0	0.0507944	0	0	0	0	0	0	0.0415343	0	0	0	0	0
Q5JPH6	Heavy	MRM2 KO	Probable glutamate--tRNA ligase, mitochondrial OS=Homo sapiens GN=EARS2 PE=1 SV=2 - [SYEM_HUMAN]	0	0	0	1	0.271748	0.0340169	0.0396177	0.103923	0.0278302	0.0506455	0	0	0	0	0	0	0.0485104	0	0	0	0	0
Q92791	Light	Parental	Synaptonemal complex protein SC65 OS=Homo sapiens GN=LEPREL4 PE=1 SV=1 - [SC65_HUMAN]	0	0	0	0	0	0.55697	0	0	0	0	0	0	0	0	0	0	0	0	0	0	0	0
Q92791	Heavy	MRM2 KO	Synaptonemal complex protein SC65 OS=Homo sapiens GN=LEPREL4 PE=1 SV=1 - [SC65_HUMAN]	0	0	0	0	1	0.625716	0	0.310025	0	0	0	0	0	0	0	0	0	0	0	0	0	0
A0FGR8	Light	Parental	Extended synaptotagmin-2 OS=Homo sapiens GN=ESYT2 PE=1 SV=1 - [ESYT2_HUMAN]	0	0	0	0	0	0	0	0	0	0	0	0	0	0	0.64532	0.461263	0.767577	0	0	0	0	0
A0FGR8	Heavy	MRM2 KO	Extended synaptotagmin-2 OS=Homo sapiens GN=ESYT2 PE=1 SV=1 - [ESYT2_HUMAN]	0	0	0	0	0	1	0	0	0	0	0	0	0	0	0	0	0	0	0	0	0	0
Q5TEU4	Light	Parental	NADH dehydrogenase [ubiquinone] 1 alpha subcomplex assembly factor 5 OS=Homo sapiens GN=NDUFAF5 PE=1 SV=1 - [NDUF5_HUMAN]	1	0	0	0	0	0	0	0	0	0	0	0	0	0	0	0	0	0	0	0	0	0
Q5TEU4	Heavy	MRM2 KO	NADH dehydrogenase [ubiquinone] 1 alpha subcomplex assembly factor 5 OS=Homo sapiens GN=NDUFAF5 PE=1 SV=1 - [NDUF5_HUMAN]	0.110868	0	0	0	0	0	0	0	0	0	0	0	0	0	0	0	0	0	0	0	0	0
P04439	Light	Parental	HLA class I histocompatibility antigen, A-3 alpha chain OS=Homo sapiens GN=HLA-A PE=1 SV=2 - [1A03_HUMAN]	0	0	0	1	0	0.216965	0.0996799	0.284219	0	0.393086	0.144558	0	0.0569462	0.155922	0.163828	0	0.43694	0	0	0	0	0
P04439	Heavy	MRM2 KO	HLA class I histocompatibility antigen, A-3 alpha chain OS=Homo sapiens GN=HLA-A PE=1 SV=2 - [1A03_HUMAN]	0	0	0	0	0.871639	0.221287	0.104097	0.341549	0.166101	0	0.17628	0.0152817	0.0747439	0.21943	0.198431	0.0330986	0.555058	0.0138252	0	0.0312484	0	0
Q9NP81	Light	Parental	Serine--tRNA ligase, mitochondrial OS=Homo sapiens GN=SARS2 PE=1 SV=1 - [SYSM_HUMAN]	0.276889	0.00570897	0.193338	0.33997	0.117938	0.0257722	0.0350875	0.053182	0.0220394	0.0396725	0.00132527	0	0	0	0	0	0.00648307	0	0	0	0	0
Q9NP81	Heavy	MRM2 KO	Serine--tRNA ligase, mitochondrial OS=Homo sapiens GN=SARS2 PE=1 SV=1 - [SYSM_HUMAN]	0.297879	0.0219725	0.249237	1	0.179271	0.0268478	0.0129215	0	0.0350465	0.0150093	0.0219985	0	0	0	0	0	0.0108299	0	0	0	0	0
Q99808	Light	Parental	Equilibrative nucleoside transporter 1 OS=Homo sapiens GN=SLC29A1 PE=1 SV=3 - [S29A1_HUMAN]	0.524267	0	0	0	0	0	0	0	0	0	0	0	0.0193441	0	0	0	0	0	0	0	0	0
Q99808	Heavy	MRM2 KO	Equilibrative nucleoside transporter 1 OS=Homo sapiens GN=SLC29A1 PE=1 SV=3 - [S29A1_HUMAN]	1	0	0	0	0.109395	0.0595627	0	0	0	0.14087	0.0491831	0	0	0	0	0	0	0	0	0	0	0
Q9NWW5	Light	Parental	Ceroid-lipofuscinosis neuronal protein 6 OS=Homo sapiens GN=CLN6 PE=1 SV=1 - [CLN6_HUMAN]	1	0	0	0.575221	0	0	0.141721	0	0	0	0.215981	0	0.150442	0.164935	0	0	0	0	0	0.0777992	0	0
Q9NWW5	Heavy	MRM2 KO	Ceroid-lipofuscinosis neuronal protein 6 OS=Homo sapiens GN=CLN6 PE=1 SV=1 - [CLN6_HUMAN]	0	0	0	0	0.162883	0	0.0699628	0.212646	0	0	0	0	0	0.147877	0	0.0377325	0	0	0	0	0	0
Q8NBJ4	Light	Parental	Golgi membrane protein 1 OS=Homo sapiens GN=GOLM1 PE=1 SV=1 - [GOLM1_HUMAN]	1	0.0391391	0	0.234685	0.103725	0.0931291	0	0	0	0	0.284851	0.00994205	0.0881623	0.33957	0.0982616	0.0856788	0.294619	0	0	0.0355795	0	0
Q8NBJ4	Heavy	MRM2 KO	Golgi membrane protein 1 OS=Homo sapiens GN=GOLM1 PE=1 SV=1 - [GOLM1_HUMAN]	0	0.0495695	0	0	0	0	0	0	0	0	0	0.00750166	0.0729553	0.121026	0.0899834	0.0757119	0.100497	0	0	0.0294785	0	0
Q16134	Light	Parental	Electron transfer flavoprotein-ubiquinone oxidoreductase, mitochondrial OS=Homo sapiens GN=ETFDH PE=1 SV=2 - [ETFD_HUMAN]	0.84252	0	0	0	0	0	0	0	0.0181562	0	0	0	0	0	0	0	0	0	0	0	0	0
Q16134	Heavy	MRM2 KO	Electron transfer flavoprotein-ubiquinone oxidoreductase, mitochondrial OS=Homo sapiens GN=ETFDH PE=1 SV=2 - [ETFD_HUMAN]	1	0.0207677	0.0739173	0.297769	0.143701	0	0.0272375	0.0244357	0	0.077231	0.0468504	0	0	0	0	0	0	0	0	0	0	0
P62913	Light	Parental	60S ribosomal protein L11 OS=Homo sapiens GN=RPL11 PE=1 SV=2 - [RL11_HUMAN]	0.948026	0	0.114906	0.794557	0.318215	0.0677617	0.0762687	0.145697	0	0.160235	0.0319931	0	0.127458	0.270409	0.265506	0.231307	0.163398	0	0	0.141947	0	0
P62913	Heavy	MRM2 KO	60S ribosomal protein L11 OS=Homo sapiens GN=RPL11 PE=1 SV=2 - [RL11_HUMAN]	0.82986	0	0.114538	1	0.404021	0.0698701	0	0.139103	0.0465555	0.130081	0.0954401	0	0.0594018	0.190169	0.149669	0.178058	0.0884531	0	0	0.0956117	0	0
P00846	Light	Parental	ATP synthase subunit a OS=Homo sapiens GN=MT-ATP6 PE=1 SV=1 - [ATP6_HUMAN]	0	0	0	0	0.208849	0.874772	0.13353	1	0.119079	0.886746	0.217171	0	0.110493	0.347473	0.343617	0.156505	0.354577	0.0133448	0	0.0261417	0	0
P00846	Heavy	MRM2 KO	ATP synthase subunit a OS=Homo sapiens GN=MT-ATP6 PE=1 SV=1 - [ATP6_HUMAN]	0	0	0	0	0	0.0522833	0	0	0	0	0	0	0	0	0.0185935	0.00852243	0	0	0	0	0	0
Q9NR09	Light	Parental	Baculoviral IAP repeat-containing protein 6 OS=Homo sapiens GN=BIRC6 PE=1 SV=2 - [BIRC6_HUMAN]	0	0	0	0	0.120773	0.604956	0.149125	0.500656	0.149636	0.294606	0.141618	0	0.0785714	0.0774781	0.0727551	0.0244606	0.0636297	0	0	0	0	0
Q9NR09	Heavy	MRM2 KO	Baculoviral IAP repeat-containing protein 6 OS=Homo sapiens GN=BIRC6 PE=1 SV=2 - [BIRC6_HUMAN]	0	0	0	0	0	0	0.290379	1	0	0	0	0	0.120481	0	0	0	0	0	0	0	0	0
Q14697	Light	Parental	Neutral alpha-glucosidase AB OS=Homo sapiens GN=GANAB PE=1 SV=3 - [GANAB_HUMAN]	0.672734	0.0419239	0.205882	0.428858	0.1809	0	0.0560138	0.0372042	0.0257924	0.0342145	0.0176125	0	0	0	0	0	0.0113633	0	0	0	0	0
Q14697	Heavy	MRM2 KO	Neutral alpha-glucosidase AB OS=Homo sapiens GN=GANAB PE=1 SV=3 - [GANAB_HUMAN]	1	0.0616055	0.307197	0.67301	0.288927	0.0304775	0.0887889	0.0563599	0.041218	0.0543668	0.0258478	0	0	0	0	0	0.0181038	0	0	0	0	0
Q8NCW5	Light	Parental	NAD(P)H-hydrate epimerase OS=Homo sapiens GN=APOA1BP PE=1 SV=2 - [NNRE_HUMAN]	1	0	0	0	0	0	0	0	0	0	0	0	0	0	0	0	0.0906936	0	0	0	0	0
Q8NCW5	Heavy	MRM2 KO	NAD(P)H-hydrate epimerase OS=Homo sapiens GN=APOA1BP PE=1 SV=2 - [NNRE_HUMAN]	0.942197	0	0	0.174509	0.0860116	0	0.00587861	0	0	0	0	0	0	0	0	0	0	0	0	0	0	0
Q14141;Q9NVA2;Q92599;Q16181	Light	Parental	Septin-6 OS=Homo sapiens GN=SEPT6 PE=1 SV=4 - [SEPT6_HUMAN]|Septin-11 OS=Homo sapiens GN=SEPT11 PE=1 SV=3 - [SEP11_HUMAN]|Septin-8 OS=Homo sapiens GN=SEPT8 PE=1 SV=4 - [SEPT8_HUMAN]|Septin-7 OS=Homo sapiens GN=SEPT7 PE=1 SV=2 - [SEPT7_HUMAN]	0.221325	0	0	1	0.309006	0	0	0	0	0	0.0359898	0	0	0	0	0	0	0	0	0	0	0
Q14141;Q9NVA2;Q92599;Q16181	Heavy	MRM2 KO	Septin-6 OS=Homo sapiens GN=SEPT6 PE=1 SV=4 - [SEPT6_HUMAN]|Septin-11 OS=Homo sapiens GN=SEPT11 PE=1 SV=3 - [SEP11_HUMAN]|Septin-8 OS=Homo sapiens GN=SEPT8 PE=1 SV=4 - [SEPT8_HUMAN]|Septin-7 OS=Homo sapiens GN=SEPT7 PE=1 SV=2 - [SEPT7_HUMAN]	0	0	0.0381138	0.556075	0	0	0	0	0	0	0	0	0	0	0	0	0	0	0	0	0	0
P61803	Light	Parental	Dolichyl-diphosphooligosaccharide--protein glycosyltransferase subunit DAD1 OS=Homo sapiens GN=DAD1 PE=1 SV=3 - [DAD1_HUMAN]	0	0	0	1	0.338182	0.500087	0.111775	0.63974	0	0.551948	0.115498	0	0.0779567	0.191775	0.280433	0.132035	0.246407	0	0	0	0	0
P61803	Heavy	MRM2 KO	Dolichyl-diphosphooligosaccharide--protein glycosyltransferase subunit DAD1 OS=Homo sapiens GN=DAD1 PE=1 SV=3 - [DAD1_HUMAN]	0	0	0	0.801385	0.26026	0.432208	0	0.569351	0	0.496623	0	0	0.0641472	0.161472	0.248052	0.111775	0.202771	0.00258874	0	0	0	0
Q9H488	Light	Parental	GDP-fucose protein O-fucosyltransferase 1 OS=Homo sapiens GN=POFUT1 PE=1 SV=1 - [OFUT1_HUMAN]	0	0	0	0.103456	0.0751728	0	0	0	0	0	0	0	0	0	0	0	0.0483626	0	0	0	0	0
Q9H488	Heavy	MRM2 KO	GDP-fucose protein O-fucosyltransferase 1 OS=Homo sapiens GN=POFUT1 PE=1 SV=1 - [OFUT1_HUMAN]	1	0	0	0.53429	0	0	0.0157788	0	0	0	0	0	0	0	0	0	0.171026	0	0	0	0	0
Q5T8D3	Light	Parental	Acyl-CoA-binding domain-containing protein 5 OS=Homo sapiens GN=ACBD5 PE=1 SV=1 - [ACBD5_HUMAN]	1	0	0	0	0	0	0	0	0	0	0	0	0.0723883	0.168213	0.120103	0.121478	0.168127	0	0	0	0	0
Q5T8D3	Heavy	MRM2 KO	Acyl-CoA-binding domain-containing protein 5 OS=Homo sapiens GN=ACBD5 PE=1 SV=1 - [ACBD5_HUMAN]	0	0.027689	0	0	0	0	0	0	0	0.0432818	0.0578694	0	0.0572509	0.109364	0.0853522	0	0.0841838	0	0	0	0	0
Q9Y2Q3	Light	Parental	Glutathione S-transferase kappa 1 OS=Homo sapiens GN=GSTK1 PE=1 SV=3 - [GSTK1_HUMAN]	0	0	0.0359038	0.270258	0	0	0	0	0	0	0	0	0	0	0	0	0	0	0	0	0	0
Q9Y2Q3	Heavy	MRM2 KO	Glutathione S-transferase kappa 1 OS=Homo sapiens GN=GSTK1 PE=1 SV=3 - [GSTK1_HUMAN]	1	0.0123152	0.0514782	0.423598	0.0618433	0	0	0	0	0.0143544	0	0	0	0	0	0	0.0371772	0	0	0	0	0
O14745	Light	Parental	Na(+)/H(+) exchange regulatory cofactor NHE-RF1 OS=Homo sapiens GN=SLC9A3R1 PE=1 SV=4 - [NHRF1_HUMAN]	1	0	0	0	0	0	0	0	0	0	0	0	0	0	0	0	0	0	0	0	0	0
O14745	Heavy	MRM2 KO	Na(+)/H(+) exchange regulatory cofactor NHE-RF1 OS=Homo sapiens GN=SLC9A3R1 PE=1 SV=4 - [NHRF1_HUMAN]	0	0.0438817	0	0	0	0	0	0	0	0	0	0	0	0	0	0	0	0	0	0	0	0
Q13492	Light	Parental	Phosphatidylinositol-binding clathrin assembly protein OS=Homo sapiens GN=PICALM PE=1 SV=2 - [PICAL_HUMAN]	0	0	0	0.807933	0	0	0	0	0	0	0	0	0	0	0	0	0	0	0	0	0	0
Q13492	Heavy	MRM2 KO	Phosphatidylinositol-binding clathrin assembly protein OS=Homo sapiens GN=PICALM PE=1 SV=2 - [PICAL_HUMAN]	1	0	0	0	0	0	0	0	0	0	0	0	0	0	0	0	0	0	0	0	0	0
P30519	Light	Parental	Heme oxygenase 2 OS=Homo sapiens GN=HMOX2 PE=1 SV=2 - [HMOX2_HUMAN]	1	0.117822	0.11777	0.0879979	0.0443094	0.00906105	0.0117874	0.0194671	0.0140766	0	0.0171185	0.00313502	0.0114459	0.0140714	0.0131376	0.0098448	0.0499483	0.0019105	0	0.00288929	0	0
P30519	Heavy	MRM2 KO	Heme oxygenase 2 OS=Homo sapiens GN=HMOX2 PE=1 SV=2 - [HMOX2_HUMAN]	0.888257	0.0927315	0	0.182152	0	0	0.0521469	0	0	0	0	0	0	0	0	0	0	0	0	0	0	0
Q15019	Light	Parental	Septin-2 OS=Homo sapiens GN=SEPT2 PE=1 SV=1 - [SEPT2_HUMAN]	0.434822	0	0	0.622333	1	0	0	0	0	0	0	0	0	0	0	0	0	0	0	0	0	0
Q15019	Heavy	MRM2 KO	Septin-2 OS=Homo sapiens GN=SEPT2 PE=1 SV=1 - [SEPT2_HUMAN]	0	0	0	0	0	0	0.0125889	0	0	0	0	0	0	0	0	0	0	0	0	0	0	0
Q5HYK3	Light	Parental	2-methoxy-6-polyprenyl-1,4-benzoquinol methylase, mitochondrial OS=Homo sapiens GN=COQ5 PE=1 SV=2 - [COQ5_HUMAN]	0.870436	0	0	0.343227	0.10318	0	0	0	0	0	0	0	0	0	0	0	0	0	0	0	0	0
Q5HYK3	Heavy	MRM2 KO	2-methoxy-6-polyprenyl-1,4-benzoquinol methylase, mitochondrial OS=Homo sapiens GN=COQ5 PE=1 SV=2 - [COQ5_HUMAN]	1	0	0	0	0.12927	0	0	0	0	0	0	0	0	0	0	0	0	0	0	0	0	0
Q8TCT9	Light	Parental	Minor histocompatibility antigen H13 OS=Homo sapiens GN=HM13 PE=1 SV=1 - [HM13_HUMAN]	1	0	0.0467878	0.588903	0	0.320798	0.145847	0.438676	0.298799	0.452953	0.268916	0.00649578	0.312719	0.411421	0.319273	0.304575	0.337443	0.00745944	0	0.0901038	0	0
Q8TCT9	Heavy	MRM2 KO	Minor histocompatibility antigen H13 OS=Homo sapiens GN=HM13 PE=1 SV=1 - [HM13_HUMAN]	0	0	0	0.345879	0.221577	0.231668	0.107138	0.326736	0.21392	0.341986	0.206424	0	0.232641	0.323491	0.240039	0.230629	0.258566	0.00541856	0	0.0691434	0	0
P40939	Light	Parental	Trifunctional enzyme subunit alpha, mitochondrial OS=Homo sapiens GN=HADHA PE=1 SV=2 - [ECHA_HUMAN]	0.0954545	0	0	0.785234	0.118384	1	0.102327	0.333916	0.0947956	0.321275	0.022539	0.00993007	0.00973911	0.0100834	0.0319527	0.0116003	0.0177784	0	0.00159494	0.00717859	0	0
P40939	Heavy	MRM2 KO	Trifunctional enzyme subunit alpha, mitochondrial OS=Homo sapiens GN=HADHA PE=1 SV=2 - [ECHA_HUMAN]	0	0	0.00930608	0.810113	0.0885826	0.798413	0.00502555	0.266676	0.0753228	0.281737	0.0175498	0.00819527	0.00974045	0.00449704	0.0189887	0.0022028	0.0174018	0	0.000341178	0.00654519	0	0
O43175	Light	Parental	D-3-phosphoglycerate dehydrogenase OS=Homo sapiens GN=PHGDH PE=1 SV=4 - [SERA_HUMAN]	1	0	0	0	0	0	0	0	0	0	0	0	0	0	0	0	0	0	0	0	0	0
O43175	Heavy	MRM2 KO	D-3-phosphoglycerate dehydrogenase OS=Homo sapiens GN=PHGDH PE=1 SV=4 - [SERA_HUMAN]	0	0	0	0	0	0	0	0	0	0	0	0	0	0	0	0	0.0827129	0	0	0	0	0
Q9NVI7;Q5T9A4	Light	Parental	ATPase family AAA domain-containing protein 3A OS=Homo sapiens GN=ATAD3A PE=1 SV=2 - [ATD3A_HUMAN]|ATPase family AAA domain-containing protein 3B OS=Homo sapiens GN=ATAD3B PE=1 SV=1 - [ATD3B_HUMAN]	0	0	0	0.491763	0.352306	0.267998	0.0885914	0.211491	0.0973641	0.135461	0.0563015	0	0.0563427	0.0752059	0.0558484	0.051318	0	0	0	0.020383	0	0
Q9NVI7;Q5T9A4	Heavy	MRM2 KO	ATPase family AAA domain-containing protein 3A OS=Homo sapiens GN=ATAD3A PE=1 SV=2 - [ATD3A_HUMAN]|ATPase family AAA domain-containing protein 3B OS=Homo sapiens GN=ATAD3B PE=1 SV=1 - [ATD3B_HUMAN]	0	0	0	1	0.712109	0.549423	0.178501	0.419275	0.220675	0.311656	0.141722	0	0.123806	0.168946	0.124259	0.110956	0.146582	0	0	0	0	0
P37268	Light	Parental	Squalene synthase OS=Homo sapiens GN=FDFT1 PE=1 SV=1 - [FDFT_HUMAN]	0	0	0	0.838929	0.486609	0.202188	0.133138	0	0	0.298001	0	0	0.0280837	0	0	0	0.279894	0	0	0	0	0
P37268	Heavy	MRM2 KO	Squalene synthase OS=Homo sapiens GN=FDFT1 PE=1 SV=1 - [FDFT_HUMAN]	1	0	0	0	0.727084	0.240853	0.154564	0.252735	0.140853	0.253678	0	0	0	0	0	0	0.187986	0	0	0	0	0
P53701	Light	Parental	Cytochrome c-type heme lyase OS=Homo sapiens GN=HCCS PE=1 SV=1 - [CCHL_HUMAN]	1	0	0	0	0	0	0	0	0	0	0	0	0	0	0	0	0	0	0	0	0	0
P53701	Heavy	MRM2 KO	Cytochrome c-type heme lyase OS=Homo sapiens GN=HCCS PE=1 SV=1 - [CCHL_HUMAN]	0	0	0	0.303059	0	0	0	0	0	0	0	0	0	0	0	0	0	0	0	0	0	0
Q15155;Q5JPE7	Light	Parental	Nodal modulator 1 OS=Homo sapiens GN=NOMO1 PE=1 SV=5 - [NOMO1_HUMAN]|Nodal modulator 2 OS=Homo sapiens GN=NOMO2 PE=1 SV=1 - [NOMO2_HUMAN]	0.765552	0	0	0.353884	0.167819	0	0.0514515	0.102792	0.0690075	0.0839923	0.0496821	0	0.0310755	0	0.0311861	0.027567	0.0429361	0	0	0	0	0
Q15155;Q5JPE7	Heavy	MRM2 KO	Nodal modulator 1 OS=Homo sapiens GN=NOMO1 PE=1 SV=5 - [NOMO1_HUMAN]|Nodal modulator 2 OS=Homo sapiens GN=NOMO2 PE=1 SV=1 - [NOMO2_HUMAN]	1	0.0765552	0.251037	0.442908	0.185541	0.0735693	0.0471109	0.0900746	0.0693392	0.0837158	0.0479403	0	0.0235195	0.0372408	0.0253636	0.0198894	0.0371855	0	0	0.00795687	0	0
Q709F0	Light	Parental	Acyl-CoA dehydrogenase family member 11 OS=Homo sapiens GN=ACAD11 PE=1 SV=2 - [ACD11_HUMAN]	0	0	0	0	0	0	0	0.19213	0	0	0	0	0	0	0.00859048	0	0	0	0	0	0	0
Q709F0	Heavy	MRM2 KO	Acyl-CoA dehydrogenase family member 11 OS=Homo sapiens GN=ACAD11 PE=1 SV=2 - [ACD11_HUMAN]	0	0	0	1	0.45309	0	0.0654513	0.126634	0	0	0	0	0	0	0	0	0	0	0	0	0	0
Q96S66	Light	Parental	Chloride channel CLIC-like protein 1 OS=Homo sapiens GN=CLCC1 PE=1 SV=1 - [CLCC1_HUMAN]	0.0989332	0	0	0.460079	0.186637	0.0845031	0.0683885	0.0960135	0	0.0800674	0.0402134	0	0	0.0196294	0.0193094	0	0.0341044	0	0	0	0	0
Q96S66	Heavy	MRM2 KO	Chloride channel CLIC-like protein 1 OS=Homo sapiens GN=CLCC1 PE=1 SV=1 - [CLCC1_HUMAN]	1	0	0	0.377541	0	0	0	0	0	0	0	0	0	0	0	0	0	0	0	0	0	0
P82650	Light	Parental	28S ribosomal protein S22, mitochondrial OS=Homo sapiens GN=MRPS22 PE=1 SV=1 - [RT22_HUMAN]	0	0	0	0	0	0.614498	0.281534	0.508313	0.121015	0.250055	0.111505	0	0.0375748	0.0669696	0.0586344	0.0253602	0.0340723	0	0	0	0	0
P82650	Heavy	MRM2 KO	28S ribosomal protein S22, mitochondrial OS=Homo sapiens GN=MRPS22 PE=1 SV=1 - [RT22_HUMAN]	0	0	0	0.224119	0.276657	1	0.473953	0.811128	0.210175	0.386167	0.161295	0	0.0571492	0.0702948	0.0621813	0.0238528	0.045378	0	0	0	0	0
Q9BWS9	Light	Parental	Chitinase domain-containing protein 1 OS=Homo sapiens GN=CHID1 PE=1 SV=1 - [CHID1_HUMAN]	0.486963	0	0	0	0	0	0	0	0	0	0	0	0	0	0	0	0	0	0	0	0	0
Q9BWS9	Heavy	MRM2 KO	Chitinase domain-containing protein 1 OS=Homo sapiens GN=CHID1 PE=1 SV=1 - [CHID1_HUMAN]	1	0	0	0.252297	0.123367	0	0	0	0	0	0	0	0	0	0	0	0	0	0	0	0	0
O95563	Light	Parental	Mitochondrial pyruvate carrier 2 OS=Homo sapiens GN=MPC2 PE=1 SV=1 - [MPC2_HUMAN]	0	0	0	0.465384	0	0	0	0	0	0	0	0	0	0	0	0	0.23779	0	0	0	0	0
O95563	Heavy	MRM2 KO	Mitochondrial pyruvate carrier 2 OS=Homo sapiens GN=MPC2 PE=1 SV=1 - [MPC2_HUMAN]	1	0	0	0.764677	0	0	0	0	0	0	0	0	0	0	0	0	0	0	0	0	0	0
P51553	Light	Parental	Isocitrate dehydrogenase [NAD] subunit gamma, mitochondrial OS=Homo sapiens GN=IDH3G PE=1 SV=1 - [IDH3G_HUMAN]	0.122335	0.0352685	0.102023	1	0.109105	0.0330428	0	0	0.00501012	0	0	0	0	0	0	0	0	0	0	0	0	0
P51553	Heavy	MRM2 KO	Isocitrate dehydrogenase [NAD] subunit gamma, mitochondrial OS=Homo sapiens GN=IDH3G PE=1 SV=1 - [IDH3G_HUMAN]	0.247782	0.0411907	0.126615	0.901946	0.138677	0.0300934	0	0.0430272	0.00794553	0.00499689	0.0044	0	0	0	0	0	0	0	0	0	0	0
Q6SZW1	Light	Parental	Sterile alpha and TIR motif-containing protein 1 OS=Homo sapiens GN=SARM1 PE=1 SV=1 - [SARM1_HUMAN]	0	0	0	0	0	0	0	0	0	0	0	0	0	0.299096	0.241344	0	0	0	0	0	0	0
Q6SZW1	Heavy	MRM2 KO	Sterile alpha and TIR motif-containing protein 1 OS=Homo sapiens GN=SARM1 PE=1 SV=1 - [SARM1_HUMAN]	0	0	0	0	0	0	0	0	0	0	0	0	0.516925	1	0.734496	0.38062	0.572481	0	0	0.279457	0	0
Q13064	Light	Parental	Probable E3 ubiquitin-protein ligase makorin-3 OS=Homo sapiens GN=MKRN3 PE=1 SV=1 - [MKRN3_HUMAN]	0	0	0	0	0	0	0	0	0	0	0	0	0	0	0.295795	0.417468	0	0	0	0.420471	0	0
Q13064	Heavy	MRM2 KO	Probable E3 ubiquitin-protein ligase makorin-3 OS=Homo sapiens GN=MKRN3 PE=1 SV=1 - [MKRN3_HUMAN]	0	0	0	0	0	0	0	0	0	0	0	0	0	0	0	0.80268	0	0	0	1	0	0
Q93050	Light	Parental	V-type proton ATPase 116 kDa subunit a isoform 1 OS=Homo sapiens GN=ATP6V0A1 PE=1 SV=3 - [VPP1_HUMAN]	0	0	0	0	0	0	0	0	0	0	0	0	0.217141	0.603949	0.786177	0.0832543	0.435703	0	0	0.174487	0	0
Q93050	Heavy	MRM2 KO	V-type proton ATPase 116 kDa subunit a isoform 1 OS=Homo sapiens GN=ATP6V0A1 PE=1 SV=3 - [VPP1_HUMAN]	0	0	0	0	0	0.451738	0	0	0	1	0.311216	0	0.13515	0	0.558136	0.0738152	0.435466	0	0	0.161216	0	0
P62263	Light	Parental	40S ribosomal protein S14 OS=Homo sapiens GN=RPS14 PE=1 SV=3 - [RS14_HUMAN]	0	0	0	0	0	0.57874	0.496063	1	0.583552	0.58049	0.297725	0	0.184733	0.216273	0.0567804	0.157305	0.0876203	0	0	0.0804024	0	0
P62263	Heavy	MRM2 KO	40S ribosomal protein S14 OS=Homo sapiens GN=RPS14 PE=1 SV=3 - [RS14_HUMAN]	0	0	0	0	0	0	0	0	0	0	0	0	0	0.0853018	0	0	0.066273	0	0	0	0	0
P35579	Light	Parental	Myosin-9 OS=Homo sapiens GN=MYH9 PE=1 SV=4 - [MYH9_HUMAN]	0	0	0.0178294	1	0.360959	0.0506982	0.0753795	0	0.0362477	0.0435641	0.0178203	0	0	0	0	0	0	0	0	0	0	0
P35579	Heavy	MRM2 KO	Myosin-9 OS=Homo sapiens GN=MYH9 PE=1 SV=4 - [MYH9_HUMAN]	0	0	0	0.568002	0.255586	0.0356102	0.0508197	0	0	0.028048	0.0107225	0	0	0	0	0	0	0	0	0	0	0
Q8N0V3	Light	Parental	Putative ribosome-binding factor A, mitochondrial OS=Homo sapiens GN=RBFA PE=1 SV=3 - [RBFA_HUMAN]	0	0	0	0	0	0.583197	0	0.33646	0	0	0	0	0	0	0	0	0	0	0	0	0	0
Q8N0V3	Heavy	MRM2 KO	Putative ribosome-binding factor A, mitochondrial OS=Homo sapiens GN=RBFA PE=1 SV=3 - [RBFA_HUMAN]	0	0	0	0	0	1	0.259176	0.612459	0.251122	0.0882749	0.066252	0	0	0	0	0	0	0	0	0	0	0
Q9NR28	Light	Parental	Diablo homolog, mitochondrial OS=Homo sapiens GN=DIABLO PE=1 SV=1 - [DBLOH_HUMAN]	0.0744042	0.0364284	0	0	0	0	0	0	0	0	0	0	0	0	0	0	0	0	0	0	0	0
Q9NR28	Heavy	MRM2 KO	Diablo homolog, mitochondrial OS=Homo sapiens GN=DIABLO PE=1 SV=1 - [DBLOH_HUMAN]	1	0	0	0.431136	0.348189	0	0.0176137	0	0.114887	0	0.0532652	0	0	0	0	0	0	0	0	0	0	0
O95167	Light	Parental	NADH dehydrogenase [ubiquinone] 1 alpha subcomplex subunit 3 OS=Homo sapiens GN=NDUFA3 PE=1 SV=1 - [NDUA3_HUMAN]	0	0	0	0	0	0	0	0	0	0	0	0	0	0	0	0	1	0	0	0	0	0
O95167	Heavy	MRM2 KO	NADH dehydrogenase [ubiquinone] 1 alpha subcomplex subunit 3 OS=Homo sapiens GN=NDUFA3 PE=1 SV=1 - [NDUA3_HUMAN]	0	0	0	0	0	0	0	0.916484	0	0	0	0	0	0	0	0	0	0	0	0	0	0
Q9BYD1	Light	Parental	39S ribosomal protein L13, mitochondrial OS=Homo sapiens GN=MRPL13 PE=1 SV=1 - [RM13_HUMAN]	0	0	0	0	0	0	0.0982621	0.526886	0.245758	0.364752	0.202801	0.00922511	0.0588837	0.0781844	0.0838683	0.0364343	0.0573502	0	0	0.019448	0	0
Q9BYD1	Heavy	MRM2 KO	39S ribosomal protein L13, mitochondrial OS=Homo sapiens GN=MRPL13 PE=1 SV=1 - [RM13_HUMAN]	0	0	0	0	0	0.089634	0.178614	1	0.537109	0.663464	0.27888	0.0141587	0.0608465	0.0629319	0.0688816	0.0232263	0.0368841	0	0	0.00602944	0	0
Q9BVS5	Light	Parental	tRNA (adenine(58)-N(1))-methyltransferase, mitochondrial OS=Homo sapiens GN=TRMT61B PE=1 SV=2 - [TR61B_HUMAN]	0	0	0	0	1	0	0	0	0	0	0	0	0	0	0	0	0	0	0	0	0	0
Q9BVS5	Heavy	MRM2 KO	tRNA (adenine(58)-N(1))-methyltransferase, mitochondrial OS=Homo sapiens GN=TRMT61B PE=1 SV=2 - [TR61B_HUMAN]	0	0	0	0	0	0	0	0.362033	0.167767	0	0	0	0	0	0	0	0	0	0	0	0	0
P62937	Light	Parental	Peptidyl-prolyl cis-trans isomerase A OS=Homo sapiens GN=PPIA PE=1 SV=2 - [PPIA_HUMAN]	1	0.0276372	0.0964939	0.0641768	0.0339177	0	0.00864329	0	0	0	0	0	0	0	0	0	0	0	0	0	0	0
P62937	Heavy	MRM2 KO	Peptidyl-prolyl cis-trans isomerase A OS=Homo sapiens GN=PPIA PE=1 SV=2 - [PPIA_HUMAN]	0.910823	0.0243598	0.0807927	0.0458765	0.0361966	0	0.00723476	0	0.0124085	0	0	0	0	0	0	0	0.0225152	0	0	0	0	0
O00124	Light	Parental	UBX domain-containing protein 8 OS=Homo sapiens GN=UBXN8 PE=1 SV=2 - [UBXN8_HUMAN]	0	0	0	0	0	0	0	0	0.35558	0.817443	0.36834	0	0	0.529445	0.384184	0	0.186063	0	0	0	0	0
O00124	Heavy	MRM2 KO	UBX domain-containing protein 8 OS=Homo sapiens GN=UBXN8 PE=1 SV=2 - [UBXN8_HUMAN]	0	0	0	0	0	0.294588	0	0	0	1	0	0	0	0.872406	0.591559	0.476584	0.411806	0	0	0	0	0
O75251	Light	Parental	NADH dehydrogenase [ubiquinone] iron-sulfur protein 7, mitochondrial OS=Homo sapiens GN=NDUFS7 PE=1 SV=3 - [NDUS7_HUMAN]	0	0	0	0	0	0	0.0905687	0	0	0	0.180284	0	0.0569194	0.0953081	0.13981	0.0681991	0.164218	0	0	0.0368009	0	0
O75251	Heavy	MRM2 KO	NADH dehydrogenase [ubiquinone] iron-sulfur protein 7, mitochondrial OS=Homo sapiens GN=NDUFS7 PE=1 SV=3 - [NDUS7_HUMAN]	1	0	0	0	0.83128	0.317488	0.17346	0.449858	0.145071	0.289147	0.145924	0	0.0433791	0.0627962	0.0808531	0	0.086019	0	0	0.0163033	0	0
O43292	Light	Parental	Glycosylphosphatidylinositol anchor attachment 1 protein OS=Homo sapiens GN=GPAA1 PE=1 SV=3 - [GPAA1_HUMAN]	0	0	0	0	0	0.365502	0	0.673713	0.363664	1	0.318321	0	0.145159	0.332108	0	0.0537684	0	0	0	0.0528799	0	0
O43292	Heavy	MRM2 KO	Glycosylphosphatidylinositol anchor attachment 1 protein OS=Homo sapiens GN=GPAA1 PE=1 SV=3 - [GPAA1_HUMAN]	0	0	0	0	0	0.281801	0	0.856618	0	0	0	0	0.110631	0.246415	0.328431	0.0747855	0	0	0	0.027886	0	0
Q92552	Light	Parental	28S ribosomal protein S27, mitochondrial OS=Homo sapiens GN=MRPS27 PE=1 SV=3 - [RT27_HUMAN]	0	0	0	0	0.166743	0.671577	0.159194	0.512313	0.193694	0.259379	0.161197	0.00427848	0.0704258	0.0646951	0.0537169	0.038504	0.018847	0.0011015	0	0.0126651	0	0
Q92552	Heavy	MRM2 KO	28S ribosomal protein S27, mitochondrial OS=Homo sapiens GN=MRPS27 PE=1 SV=3 - [RT27_HUMAN]	0	0	0	0	0	1	0.33832	0.833602	0.408976	0.420713	0.192359	0.00853395	0.100759	0.0904948	0.0666283	0.0468354	0	0	0	0.011542	0	0
P16219	Light	Parental	Short-chain specific acyl-CoA dehydrogenase, mitochondrial OS=Homo sapiens GN=ACADS PE=1 SV=1 - [ACADS_HUMAN]	0	0	0.429322	0.857518	0.146724	0	0	0	0	0	0	0	0	0	0	0	0	0	0	0	0	0
P16219	Heavy	MRM2 KO	Short-chain specific acyl-CoA dehydrogenase, mitochondrial OS=Homo sapiens GN=ACADS PE=1 SV=1 - [ACADS_HUMAN]	0	0	0	1	0	0	0	0	0	0	0	0	0	0	0	0	0	0	0	0	0	0
Q9P0L0	Light	Parental	Vesicle-associated membrane protein-associated protein A OS=Homo sapiens GN=VAPA PE=1 SV=3 - [VAPA_HUMAN]	0.269767	0	0	0.529859	0.640137	0.330524	0.640553	0.321785	0.339367	1	0.742717	0	0.300042	0.926238	0.449542	0.294007	0.398564	0.00824698	0	0.286933	0	0
Q9P0L0	Heavy	MRM2 KO	Vesicle-associated membrane protein-associated protein A OS=Homo sapiens GN=VAPA PE=1 SV=3 - [VAPA_HUMAN]	0.919684	0	0	0.58427	0.18789	0.210258	0.0996567	0.253121	0.242821	0.341656	0.217853	0	0.435601	0.604349	0.252081	0.443404	0.288702	0	0	0.166042	0	0
P09972	Light	Parental	Fructose-bisphosphate aldolase C OS=Homo sapiens GN=ALDOC PE=1 SV=2 - [ALDOC_HUMAN]	0.382007	0	0.203847	1	0.296217	0.0282931	0.0622675	0.080248	0.0444135	0.0747817	0.0332532	0	0	0	0	0	0	0	0	0	0	0
P09972	Heavy	MRM2 KO	Fructose-bisphosphate aldolase C OS=Homo sapiens GN=ALDOC PE=1 SV=2 - [ALDOC_HUMAN]	0.336581	0	0.213843	0.954827	0.280779	0.0303303	0.0584588	0.0808301	0.0451601	0.0685056	0.0331899	0	0.0020043	0	0	0	0.0100645	0	0	0	0	0
P01889;P04439	Light	Parental	HLA class I histocompatibility antigen, B-57 alpha chain OS=Homo sapiens GN=HLA-B PE=1 SV=1 - [1B57_HUMAN]|HLA class I histocompatibility antigen, B-7 alpha chain OS=Homo sapiens GN=HLA-B PE=1 SV=3 - [1B07_HUMAN]|HLA class I histocompatibility antigen, A-3 alpha chain OS=Homo sapiens GN=HLA-A PE=1 SV=2 - [1A03_HUMAN]|HLA class I histocompatibility antigen, Cw-12 alpha chain OS=Homo sapiens GN=HLA…	0.624541	0	0	0	0	0	0	0	0.108229	0.100661	0.0696914	0	0.0371051	0.0483101	0.0391256	0	0.0617193	0	0	0	0	0
P01889;P04439	Heavy	MRM2 KO	HLA class I histocompatibility antigen, B-57 alpha chain OS=Homo sapiens GN=HLA-B PE=1 SV=1 - [1B57_HUMAN]|HLA class I histocompatibility antigen, B-7 alpha chain OS=Homo sapiens GN=HLA-B PE=1 SV=3 - [1B07_HUMAN]|HLA class I histocompatibility antigen, A-3 alpha chain OS=Homo sapiens GN=HLA-A PE=1 SV=2 - [1A03_HUMAN]|HLA class I histocompatibility antigen, Cw-12 alpha chain OS=Homo sapiens GN=HLA…	1	0	0.0371785	0	0.215834	0	0.0395298	0	0	0	0	0	0	0	0	0.0147906	0	0	0	0	0	0
Q04837	Light	Parental	Single-stranded DNA-binding protein, mitochondrial OS=Homo sapiens GN=SSBP1 PE=1 SV=1 - [SSBP_HUMAN]	1	0.0197622	0.0586901	0.232638	0.121771	0	0.0197914	0.0251738	0.0295902	0.0311855	0.0189755	0	0.0140102	0.0172667	0.0186242	0.0136334	0.0550311	0	0	0.0186572	0	0
Q04837	Heavy	MRM2 KO	Single-stranded DNA-binding protein, mitochondrial OS=Homo sapiens GN=SSBP1 PE=1 SV=1 - [SSBP_HUMAN]	0.912916	0.0197548	0.0646908	0.261544	0.15719	0.0323271	0.0298207	0.0480424	0.0533846	0.0592389	0.0406879	0.00071094	0.0372119	0.0491035	0.0520673	0.0335821	0.108306	0.00232858	0.000593853	0.0487377	0.000162532	0
P23786	Light	Parental	Carnitine O-palmitoyltransferase 2, mitochondrial OS=Homo sapiens GN=CPT2 PE=1 SV=2 - [CPT2_HUMAN]	0.675811	0	0	0.171091	0.0611209	0.0116873	0.0167699	0.0214602	0.00921534	0.0203687	0.00810029	0	0	0	0	0	0.0208997	0	0	0	0	0
P23786	Heavy	MRM2 KO	Carnitine O-palmitoyltransferase 2, mitochondrial OS=Homo sapiens GN=CPT2 PE=1 SV=2 - [CPT2_HUMAN]	1	0.0109499	0	0.249263	0.0849558	0.0171681	0.0244985	0	0.0196903	0.0323156	0.0130088	0	0.00471239	0.00396755	0.00553835	0	0.0305015	0	0	0	0	0
Q6P1L8	Light	Parental	39S ribosomal protein L14, mitochondrial OS=Homo sapiens GN=MRPL14 PE=1 SV=1 - [RM14_HUMAN]	0	0	0	0	0	0	0.00883208	0.0854399	0.0629899	0.0634051	0.213159	0	0.110563	0.1238	0.0922139	0.0695562	0.0732935	0	0	0.0113029	0	0
Q6P1L8	Heavy	MRM2 KO	39S ribosomal protein L14, mitochondrial OS=Homo sapiens GN=MRPL14 PE=1 SV=1 - [RM14_HUMAN]	0	0	0	0	0	0.111705	0.205087	1	0.664936	0.645731	0.219647	0	0.093252	0.0660784	0.0557488	0.0378147	0.0276668	0	0	0	0	0
P07737	Light	Parental	Profilin-1 OS=Homo sapiens GN=PFN1 PE=1 SV=2 - [PROF1_HUMAN]	1	0	0	0	0	0	0	0	0	0	0	0	0	0	0	0	0	0	0	0	0	0
P07737	Heavy	MRM2 KO	Profilin-1 OS=Homo sapiens GN=PFN1 PE=1 SV=2 - [PROF1_HUMAN]	0.57027	0	0	0	0	0	0	0	0	0	0	0	0	0	0	0	0.0254627	0	0	0	0	0
Q9HDC9	Light	Parental	Adipocyte plasma membrane-associated protein OS=Homo sapiens GN=APMAP PE=1 SV=2 - [APMAP_HUMAN]	1	0	0	0.498891	0.226006	0.0396262	0.0525499	0.0952328	0.0531517	0.0777479	0.0382642	0	0.0186094	0.0220462	0.0207792	0.00907666	0.0637789	0	0	0	0	0
Q9HDC9	Heavy	MRM2 KO	Adipocyte plasma membrane-associated protein OS=Homo sapiens GN=APMAP PE=1 SV=2 - [APMAP_HUMAN]	0.758315	0	0	0.430314	0.200348	0.0638264	0.0452487	0.0812955	0.0483054	0	0.0358093	0	0.0166455	0	0.0161546	0.00799493	0.0549097	0	0	0	0	0
Q96EY8	Light	Parental	Cob(I)yrinic acid a,c-diamide adenosyltransferase, mitochondrial OS=Homo sapiens GN=MMAB PE=1 SV=1 - [MMAB_HUMAN]	0.127856	0.740212	1	0.0511102	0	0	0	0	0	0	0	0	0	0	0	0	0	0	0	0	0	0
Q96EY8	Heavy	MRM2 KO	Cob(I)yrinic acid a,c-diamide adenosyltransferase, mitochondrial OS=Homo sapiens GN=MMAB PE=1 SV=1 - [MMAB_HUMAN]	0.276628	0.622654	0.889306	0.0581251	0	0	0	0	0	0	0	0	0	0	0	0	0	0	0	0	0	0
P62917	Light	Parental	60S ribosomal protein L8 OS=Homo sapiens GN=RPL8 PE=1 SV=2 - [RL8_HUMAN]	0	0	0	0	0	0	0	0	0	0	0	0	0.503502	1	0.89237	0.838555	0.917435	0	0	0.611132	0	0
P62917	Heavy	MRM2 KO	60S ribosomal protein L8 OS=Homo sapiens GN=RPL8 PE=1 SV=2 - [RL8_HUMAN]	0	0	0	0	0	0	0	0	0	0	0	0	0.291191	0.625875	0.584961	0.614449	0.665315	0	0	0.506819	0	0
O95831	Light	Parental	Apoptosis-inducing factor 1, mitochondrial OS=Homo sapiens GN=AIFM1 PE=1 SV=1 - [AIFM1_HUMAN]	1	0.0883585	0.214489	0.598995	0.313987	0.0165327	0.0291709	0.0536181	0.0337688	0.0583668	0.0326131	0.00197906	0	0.00848409	0.00698409	0	0.0350084	0.000739698	0	0.000967337	0	0
O95831	Heavy	MRM2 KO	Apoptosis-inducing factor 1, mitochondrial OS=Homo sapiens GN=AIFM1 PE=1 SV=1 - [AIFM1_HUMAN]	0.948074	0.0807286	0.219263	0.586348	0.297655	0.0215662	0.0330235	0.0526047	0.0245226	0.0557538	0.0401173	0.0030335	0.0111642	0.00781072	0.0122446	0.00296315	0.0374539	0	0	0.00303685	0	0
O43505	Light	Parental	N-acetyllactosaminide beta-1,3-N-acetylglucosaminyltransferase OS=Homo sapiens GN=B3GNT1 PE=1 SV=1 - [B3GN1_HUMAN]	0.938844	0	0	0	0	0	0	0	0	0.386588	0	0	0.142176	0.234374	0.185997	0.0732602	0	0	0	0	0	0
O43505	Heavy	MRM2 KO	N-acetyllactosaminide beta-1,3-N-acetylglucosaminyltransferase OS=Homo sapiens GN=B3GNT1 PE=1 SV=1 - [B3GN1_HUMAN]	0	0	0	0	0.585829	0.507803	0	0	0.421299	0	0	0	0.766343	1	0	0.161577	0	0	0	0	0	0
Q16795	Light	Parental	NADH dehydrogenase [ubiquinone] 1 alpha subcomplex subunit 9, mitochondrial OS=Homo sapiens GN=NDUFA9 PE=1 SV=2 - [NDUA9_HUMAN]	0	0	0	0	0	0.0911707	0	0.184911	0	0	0	0	0	0.13763	0.141124	0.163634	0.20629	0	0	0	0	0
Q16795	Heavy	MRM2 KO	NADH dehydrogenase [ubiquinone] 1 alpha subcomplex subunit 9, mitochondrial OS=Homo sapiens GN=NDUFA9 PE=1 SV=2 - [NDUA9_HUMAN]	0	0	0.0191284	0	0.135882	0	0.0458732	1	0.360469	0.808819	0	0	0.106897	0.169493	0.167746	0	0.260767	0	0	0.0120156	0	0
P62891	Light	Parental	60S ribosomal protein L39 OS=Homo sapiens GN=RPL39 PE=1 SV=2 - [RL39_HUMAN]	1	0.0711019	0.276049	0.443591	0.235195	0.0372751	0	0.100225	0.066042	0.0731634	0.0328523	0	0	0	0	0	0	0	0	0	0	0
P62891	Heavy	MRM2 KO	60S ribosomal protein L39 OS=Homo sapiens GN=RPL39 PE=1 SV=2 - [RL39_HUMAN]	0.792916	0	0.208958	0.415105	0.170202	0	0	0	0	0	0	0	0	0	0	0	0	0	0	0	0	0
Q9Y291	Light	Parental	28S ribosomal protein S33, mitochondrial OS=Homo sapiens GN=MRPS33 PE=1 SV=1 - [RT33_HUMAN]	0	0	0	0	0	0.365435	0.381027	1	0.586976	0.137383	0.0262617	0	0	0.0225235	0	0	0	0	0	0	0	0
Q9Y291	Heavy	MRM2 KO	28S ribosomal protein S33, mitochondrial OS=Homo sapiens GN=MRPS33 PE=1 SV=1 - [RT33_HUMAN]	0	0	0	0	0	0.434941	0.100626	0.357545	0.209142	0.158798	0	0	0	0	0	0	0	0	0	0	0	0
Q7Z4W1	Light	Parental	L-xylulose reductase OS=Homo sapiens GN=DCXR PE=1 SV=2 - [DCXR_HUMAN]	0.913885	0.125656	0.171184	0.366266	0.0533823	0	0	0	0	0	0	0	0	0	0	0	0	0	0	0	0	0
Q7Z4W1	Heavy	MRM2 KO	L-xylulose reductase OS=Homo sapiens GN=DCXR PE=1 SV=2 - [DCXR_HUMAN]	1	0.129662	0.188006	0.44259	0.0539831	0	0.00473075	0.0331553	0.0116689	0.0372497	0	0	0	0	0	0	0	0	0	0	0	0
Q9Y399	Light	Parental	28S ribosomal protein S2, mitochondrial OS=Homo sapiens GN=MRPS2 PE=1 SV=1 - [RT02_HUMAN]	0	0	0	0	0	0.609013	0.0974824	0.474068	0.151888	0.237815	0.0598439	0	0.060851	0.0661883	0.0481118	0	0	0	0	0	0	0
Q9Y399	Heavy	MRM2 KO	28S ribosomal protein S2, mitochondrial OS=Homo sapiens GN=MRPS2 PE=1 SV=1 - [RT02_HUMAN]	0	0	0	0	0.104456	1	0.15433	0.789778	0.221098	0.361531	0.0895519	0	0.0943353	0.0855488	0.0634189	0	0	0	0	0	0	0
P27105	Light	Parental	Erythrocyte band 7 integral membrane protein OS=Homo sapiens GN=STOM PE=1 SV=3 - [STOM_HUMAN]	0	0	0	0	0	0	0	0	0	0	0	0	0	0	0	0.504029	1	0	0	0	0	0
P27105	Heavy	MRM2 KO	Erythrocyte band 7 integral membrane protein OS=Homo sapiens GN=STOM PE=1 SV=3 - [STOM_HUMAN]	0	0	0	0	0	0	0	0	0	0	0	0	0.398535	0	0	0.434066	0	0	0	0	0	0
Q9NX20	Light	Parental	39S ribosomal protein L16, mitochondrial OS=Homo sapiens GN=MRPL16 PE=1 SV=1 - [RM16_HUMAN]	0	0	0	0	0	0.0668605	0.0590495	0.418605	0.221537	0.316229	0.124494	0	0.0842265	0.101264	0.0813701	0.062184	0.0419869	0	0	0.0110743	0	0
Q9NX20	Heavy	MRM2 KO	39S ribosomal protein L16, mitochondrial OS=Homo sapiens GN=MRPL16 PE=1 SV=1 - [RM16_HUMAN]	0	0	0	0	0	0.0941355	0.13731	1	0.526036	0.616026	0.176213	0	0.0882963	0.0951719	0.0290192	0.0183569	0.018185	0	0	0	0	0
P42356	Light	Parental	Phosphatidylinositol 4-kinase alpha OS=Homo sapiens GN=PI4KA PE=1 SV=3 - [PI4KA_HUMAN]	0.712521	0.0113097	0.027397	0.279736	0.0818616	0	0.0236573	0.03743	0.0191433	0.0344481	0.0175783	0	0	0.00348764	0.00560297	0	0.0220758	0.000204942	0	0	0	0
P42356	Heavy	MRM2 KO	Phosphatidylinositol 4-kinase alpha OS=Homo sapiens GN=PI4KA PE=1 SV=3 - [PI4KA_HUMAN]	1	0	0.0397858	0.41911	0.121466	0	0.0357825	0	0	0.0517133	0	0	0	0	0	0	0.0301153	0.000657825	0	0	0	0
Q8TD30	Light	Parental	Alanine aminotransferase 2 OS=Homo sapiens GN=GPT2 PE=1 SV=1 - [ALAT2_HUMAN]	0.632207	0.0483274	0.101294	0	0	0	0.0130526	0	0	0	0	0	0	0	0	0	0.0202555	0	0	0	0	0
Q8TD30	Heavy	MRM2 KO	Alanine aminotransferase 2 OS=Homo sapiens GN=GPT2 PE=1 SV=1 - [ALAT2_HUMAN]	1	0.0908724	0	0	0	0	0.0253824	0	0	0	0	0	0	0	0	0	0.0318877	0	0	0	0	0
Q03518	Light	Parental	Antigen peptide transporter 1 OS=Homo sapiens GN=TAP1 PE=1 SV=2 - [TAP1_HUMAN]	0	0	0	0	0	0	0	0	0	0	0	0	0.326286	0.855949	1	0	0	0	0	0	0	0
Q03518	Heavy	MRM2 KO	Antigen peptide transporter 1 OS=Homo sapiens GN=TAP1 PE=1 SV=2 - [TAP1_HUMAN]	0	0	0	0	0	0	0	0	0	0	0	0	0	0.485742	0	0	0	0	0	0	0	0
Q9UHQ9	Light	Parental	NADH-cytochrome b5 reductase 1 OS=Homo sapiens GN=CYB5R1 PE=1 SV=1 - [NB5R1_HUMAN]	0.820573	0	0	0.351841	0.149766	0	0	0.0814436	0.0501461	0.0838399	0.0437463	0	0.0382525	0.0689947	0.0588545	0.0462887	0.113939	0.00163618	0	0	0	0
Q9UHQ9	Heavy	MRM2 KO	NADH-cytochrome b5 reductase 1 OS=Homo sapiens GN=CYB5R1 PE=1 SV=1 - [NB5R1_HUMAN]	1	0	0	0	0	0	0	0.174284	0	0	0.0963179	0	0	0.117563	0.103857	0	0.153711	0	0	0.0243922	0	0
Q96S52	Light	Parental	GPI transamidase component PIG-S OS=Homo sapiens GN=PIGS PE=1 SV=3 - [PIGS_HUMAN]	0	0	0	0	0.311872	0.667666	0.326689	1	0	0.182572	0.569765	0	0.341506	0.168143	0.562533	0.0938437	0	0	0	0.0525666	0	0
Q96S52	Heavy	MRM2 KO	GPI transamidase component PIG-S OS=Homo sapiens GN=PIGS PE=1 SV=3 - [PIGS_HUMAN]	0	0	0	0	0	0.306756	0	0.932616	0	0.676663	0.213971	0	0.364967	0.204092	0.211854	0.161034	0.384724	0	0	0.0706827	0	0
O95299	Light	Parental	NADH dehydrogenase [ubiquinone] 1 alpha subcomplex subunit 10, mitochondrial OS=Homo sapiens GN=NDUFA10 PE=1 SV=1 - [NDUAA_HUMAN]	0	0	0	0	0	0	0	0	0	0	0	0	0	0.196068	0	0	0	0	0	0	0	0
O95299	Heavy	MRM2 KO	NADH dehydrogenase [ubiquinone] 1 alpha subcomplex subunit 10, mitochondrial OS=Homo sapiens GN=NDUFA10 PE=1 SV=1 - [NDUAA_HUMAN]	0	0	0	1	0.640313	0.6751	0.237729	0.784408	0.398598	0.561941	0.269215	0	0.21133	0.239929	0.178331	0.134057	0	0	0	0	0	0
O75880	Light	Parental	Protein SCO1 homolog, mitochondrial OS=Homo sapiens GN=SCO1 PE=1 SV=1 - [SCO1_HUMAN]	0.741914	0	0.0187789	0.0550627	0.0152145	0.00365875	0	0.00597492	0.00492805	0.00432343	0.00365545	0	0	0	0	0	0	0	0	0	0	0
O75880	Heavy	MRM2 KO	Protein SCO1 homolog, mitochondrial OS=Homo sapiens GN=SCO1 PE=1 SV=1 - [SCO1_HUMAN]	1	0.0436766	0.141716	0.366007	0.120528	0.0502178	0.0124686	0.0486601	0.0533069	0.00858746	0.0366733	0.000981518	0.024495	0.0227657	0.0291551	0.0131221	0.0571551	0	0	0.0204356	0	0
Q8WWH5	Light	Parental	Probable tRNA pseudouridine synthase 1 OS=Homo sapiens GN=TRUB1 PE=1 SV=1 - [TRUB1_HUMAN]	0	0	0.0215769	0	0	0	0	0	0	0	0	0	0	0	0	0	0	0	0	0	0	0
Q8WWH5	Heavy	MRM2 KO	Probable tRNA pseudouridine synthase 1 OS=Homo sapiens GN=TRUB1 PE=1 SV=1 - [TRUB1_HUMAN]	1	0	0	0	0	0	0	0	0	0	0	0	0	0	0	0	0	0	0	0	0	0
P05026	Light	Parental	Sodium/potassium-transporting ATPase subunit beta-1 OS=Homo sapiens GN=ATP1B1 PE=1 SV=1 - [AT1B1_HUMAN]	0	0	0	0	0	0	0	0	0	0	0	0	0	0.347641	0.665696	0.378451	0	0	0	0	0	0
P05026	Heavy	MRM2 KO	Sodium/potassium-transporting ATPase subunit beta-1 OS=Homo sapiens GN=ATP1B1 PE=1 SV=1 - [AT1B1_HUMAN]	0	0	0	0	0	0.700641	0.222423	0.45032	0	1	0	0	0.305533	0.361561	0.648224	0.408096	0.487245	0	0	0.18707	0	0
Q9Y6M9	Light	Parental	NADH dehydrogenase [ubiquinone] 1 beta subcomplex subunit 9 OS=Homo sapiens GN=NDUFB9 PE=1 SV=3 - [NDUB9_HUMAN]	0	0	0	0	0	0	0	0	0	0	0	0	0	0.460276	1	0.259585	0	0	0	0.340587	0	0
Q9Y6M9	Heavy	MRM2 KO	NADH dehydrogenase [ubiquinone] 1 beta subcomplex subunit 9 OS=Homo sapiens GN=NDUFB9 PE=1 SV=3 - [NDUB9_HUMAN]	0	0	0	0	0	0.368653	0	0	0	0	0	0	0	0	0	0	0.286874	0	0	0	0	0
Q9Y6G3	Light	Parental	39S ribosomal protein L42, mitochondrial OS=Homo sapiens GN=MRPL42 PE=1 SV=1 - [RM42_HUMAN]	0	0	0	0	0	0	0	0	0	0	0	0	0	0.0536003	0	0	0	0	0	0	0	0
Q9Y6G3	Heavy	MRM2 KO	39S ribosomal protein L42, mitochondrial OS=Homo sapiens GN=MRPL42 PE=1 SV=1 - [RM42_HUMAN]	0	0	0	0	0	0	0.151811	1	0.170345	0.509587	0.0961653	0	0	0.0245036	0	0.0200554	0	0	0	0	0	0
Q9BRX8	Light	Parental	Redox-regulatory protein FAM213A OS=Homo sapiens GN=FAM213A PE=1 SV=3 - [F213A_HUMAN]	1	0	0	0	0	0	0.00946298	0	0	0	0	0	0	0	0	0	0.0995064	0	0	0	0	0
Q9BRX8	Heavy	MRM2 KO	Redox-regulatory protein FAM213A OS=Homo sapiens GN=FAM213A PE=1 SV=3 - [F213A_HUMAN]	0	0	0	0	0	0	0	0	0	0	0	0	0	0	0	0	0.0680652	0	0	0	0	0
Q9NVJ2	Light	Parental	ADP-ribosylation factor-like protein 8B OS=Homo sapiens GN=ARL8B PE=1 SV=1 - [ARL8B_HUMAN]	1	0	0	0	0	0	0	0	0	0	0	0	0	0	0	0	0.0605242	0	0	0	0	0
Q9NVJ2	Heavy	MRM2 KO	ADP-ribosylation factor-like protein 8B OS=Homo sapiens GN=ARL8B PE=1 SV=1 - [ARL8B_HUMAN]	0	0	0	0.147052	0	0	0	0	0	0	0	0	0	0	0	0	0	0	0	0	0	0
P26038	Light	Parental	Moesin OS=Homo sapiens GN=MSN PE=1 SV=3 - [MOES_HUMAN]	0	0	0	0	0	0	0	0	0	0	0	0	0	0	0	0	0.0466692	0	0	0	0	0
P26038	Heavy	MRM2 KO	Moesin OS=Homo sapiens GN=MSN PE=1 SV=3 - [MOES_HUMAN]	1	0	0	0.382198	0.182542	0	0.0332236	0.0645482	0.0142305	0.0569296	0	0	0	0	0	0	0.114701	0.00121784	0	0	0	0
Q9BW91	Light	Parental	ADP-ribose pyrophosphatase, mitochondrial OS=Homo sapiens GN=NUDT9 PE=1 SV=1 - [NUDT9_HUMAN]	1	0	0	0	0	0	0	0	0	0	0	0	0	0	0	0	0	0	0	0	0	0
Q9BW91	Heavy	MRM2 KO	ADP-ribose pyrophosphatase, mitochondrial OS=Homo sapiens GN=NUDT9 PE=1 SV=1 - [NUDT9_HUMAN]	0.773556	0	0	0	0	0	0	0	0	0	0	0	0	0	0	0	0	0	0	0	0	0
P26641	Light	Parental	Elongation factor 1-gamma OS=Homo sapiens GN=EEF1G PE=1 SV=3 - [EF1G_HUMAN]	0	0	0.0378818	1	0.498611	0.221661	0.039586	0.126193	0.062358	0.0633931	0.0273037	0	0.0114188	0.00845998	0.00675966	0.00188715	0	0	0	0	0	0
P26641	Heavy	MRM2 KO	Elongation factor 1-gamma OS=Homo sapiens GN=EEF1G PE=1 SV=3 - [EF1G_HUMAN]	0.0579652	0	0.0412901	0.897879	0.453547	0.20462	0.0388791	0.121333	0	0.0673189	0.0278717	0	0.0126079	0	0.0079639	0.00200202	0.00873517	0	0	0	0	0
Q9NZJ6	Light	Parental	Hexaprenyldihydroxybenzoate methyltransferase, mitochondrial OS=Homo sapiens GN=COQ3 PE=1 SV=3 - [COQ3_HUMAN]	0.667885	0	0	0	0	0	0	0	0	0	0	0	0	0	0	0	0	0	0	0	0	0
Q9NZJ6	Heavy	MRM2 KO	Hexaprenyldihydroxybenzoate methyltransferase, mitochondrial OS=Homo sapiens GN=COQ3 PE=1 SV=3 - [COQ3_HUMAN]	1	0	0	0	0	0	0	0	0	0	0	0	0	0	0	0	0	0	0	0	0	0
P68133	Light	Parental	Actin, alpha skeletal muscle OS=Homo sapiens GN=ACTA1 PE=1 SV=1 - [ACTS_HUMAN]	0	0	0	1	0	0	0.0299445	0	0	0	0	0	0	0	0	0	0.0142134	0	0	0	0	0
P68133	Heavy	MRM2 KO	Actin, alpha skeletal muscle OS=Homo sapiens GN=ACTA1 PE=1 SV=1 - [ACTS_HUMAN]	0	0	0	0.0591015	0.231609	0	0	0	0	0	0	0	0	0	0	0	0	0	0	0	0	0
Q9NVV4	Light	Parental	Poly(A) RNA polymerase, mitochondrial OS=Homo sapiens GN=MTPAP PE=1 SV=1 - [PAPD1_HUMAN]	0	0	0	0	0.152188	0.378711	0.125137	0.32483	0.129206	0.150539	0.0400264	0	0.032329	0.0163844	0	0.00893116	0	0	0	0	0	0
Q9NVV4	Heavy	MRM2 KO	Poly(A) RNA polymerase, mitochondrial OS=Homo sapiens GN=MTPAP PE=1 SV=1 - [PAPD1_HUMAN]	0	0	0	0	0	1	0	0	0	0	0	0	0.105454	0.093974	0	0	0	0	0	0	0	0
Q96FZ7	Light	Parental	Charged multivesicular body protein 6 OS=Homo sapiens GN=CHMP6 PE=1 SV=3 - [CHMP6_HUMAN]	0	0	0	0	0	0	0	0	0	0	0	0	0	0	0	0	0.123545	0	0	0	0	0
Q96FZ7	Heavy	MRM2 KO	Charged multivesicular body protein 6 OS=Homo sapiens GN=CHMP6 PE=1 SV=3 - [CHMP6_HUMAN]	1	0	0	0	0	0	0	0	0	0	0	0	0	0	0	0	0	0	0	0	0	0
Q96ND0	Light	Parental	Protein FAM210A OS=Homo sapiens GN=FAM210A PE=1 SV=2 - [F210A_HUMAN]	0	0	0	0	0	0	0	0	0	0	0	0	0	0	0	0	0.499445	0	0	0	0	0
Q96ND0	Heavy	MRM2 KO	Protein FAM210A OS=Homo sapiens GN=FAM210A PE=1 SV=2 - [F210A_HUMAN]	0	0	0	0	0	0	0	0	0	0	0	0	0	0	0	0	1	0	0	0	0	0
Q16563	Light	Parental	Synaptophysin-like protein 1 OS=Homo sapiens GN=SYPL1 PE=1 SV=1 - [SYPL1_HUMAN]	0	0	0	0	0	0.340883	0	0.663919	0	0	0.225218	0	0.119011	0	0.350242	0.0750242	1	0	0	0.116925	0	0
Q16563	Heavy	MRM2 KO	Synaptophysin-like protein 1 OS=Homo sapiens GN=SYPL1 PE=1 SV=1 - [SYPL1_HUMAN]	0	0	0	0	0	0	0	0	0	0	0	0	0	0	0	0	0.176916	0	0	0	0	0
Q9UFG5	Light	Parental	UPF0449 protein C19orf25 OS=Homo sapiens GN=C19orf25 PE=1 SV=2 - [CS025_HUMAN]	0	0	0	0	0	0	0	0	0.249604	0	0	0	0	0	0	0	0	0	0	0	0	0
Q9UFG5	Heavy	MRM2 KO	UPF0449 protein C19orf25 OS=Homo sapiens GN=C19orf25 PE=1 SV=2 - [CS025_HUMAN]	0	0	0	0	0	0	0	0	1	0	0	0	0	0	0	0	0	0	0	0	0	0
O43264	Light	Parental	Centromere/kinetochore protein zw10 homolog OS=Homo sapiens GN=ZW10 PE=1 SV=3 - [ZW10_HUMAN]	0	0	0	0	0.590367	1	0	0	0.444886	0.586395	0	0	0	0	0	0	0	0	0	0	0	0
O43264	Heavy	MRM2 KO	Centromere/kinetochore protein zw10 homolog OS=Homo sapiens GN=ZW10 PE=1 SV=3 - [ZW10_HUMAN]	0	0	0	0	0	0	0	0	0	0	0.348113	0	0	0	0	0	0	0	0	0	0	0
P26196	Light	Parental	Probable ATP-dependent RNA helicase DDX6 OS=Homo sapiens GN=DDX6 PE=1 SV=2 - [DDX6_HUMAN]	1	0	0	0.902935	0.320542	0	0	0	0	0	0	0	0	0	0	0	0	0	0	0	0	0
P26196	Heavy	MRM2 KO	Probable ATP-dependent RNA helicase DDX6 OS=Homo sapiens GN=DDX6 PE=1 SV=2 - [DDX6_HUMAN]	0.722348	0	0	0	0	0	0	0	0	0	0	0	0	0	0	0	0	0	0	0	0	0
P36957	Light	Parental	Dihydrolipoyllysine-residue succinyltransferase component of 2-oxoglutarate dehydrogenase complex, mitochondrial OS=Homo sapiens GN=DLST PE=1 SV=4 - [ODO2_HUMAN]	0	0	0	0	0.25801	0.79166	0.745042	1	0.467876	0.374809	0.202238	0	0.0536701	0.0377352	0.0535006	0.0129853	0.0371927	0	0	0.00363621	0	0
P36957	Heavy	MRM2 KO	Dihydrolipoyllysine-residue succinyltransferase component of 2-oxoglutarate dehydrogenase complex, mitochondrial OS=Homo sapiens GN=DLST PE=1 SV=4 - [ODO2_HUMAN]	0	0	0	0	0.387184	0.806747	0.71029	0.94338	0.451263	0.398881	0.200034	0.00579759	0.059027	0.0465333	0.0509069	0.0195118	0.0492795	0	0	0.010039	0	0
Q9UQ90	Light	Parental	Paraplegin OS=Homo sapiens GN=SPG7 PE=1 SV=2 - [SPG7_HUMAN]	0	0	0	0	0	0	0	0	0	0	0	0	0	0.309661	0	0	0	0	0	0	0	0
Q9UQ90	Heavy	MRM2 KO	Paraplegin OS=Homo sapiens GN=SPG7 PE=1 SV=2 - [SPG7_HUMAN]	0	0	0	0	0	0	0	0	0	0.674887	0.528641	0	0.553145	1	0.805525	0.523334	0.545965	0	0	0.268612	0	0
P82933	Light	Parental	28S ribosomal protein S9, mitochondrial OS=Homo sapiens GN=MRPS9 PE=1 SV=2 - [RT09_HUMAN]	0	0	0	0	0.109572	0.699606	0.225788	0.546171	0.268328	0.269172	0.131729	0	0.0628097	0.0752534	0.0561655	0.041723	0.0400056	0	0	0	0	0
P82933	Heavy	MRM2 KO	28S ribosomal protein S9, mitochondrial OS=Homo sapiens GN=MRPS9 PE=1 SV=2 - [RT09_HUMAN]	0	0	0	0.0921171	0.151886	1	0.295327	0.857264	0.431869	0.374718	0.182545	0	0.082911	0.0881475	0.0699887	0.0387387	0.0304617	0	0	0	0	0
O43716	Light	Parental	Glutamyl-tRNA(Gln) amidotransferase subunit C, mitochondrial OS=Homo sapiens GN=GATC PE=1 SV=1 - [GATC_HUMAN]	0.96242	0.0829936	0.266433	0.499045	0.138439	0	0	0	0	0	0	0	0	0	0	0	0	0	0	0	0	0
O43716	Heavy	MRM2 KO	Glutamyl-tRNA(Gln) amidotransferase subunit C, mitochondrial OS=Homo sapiens GN=GATC PE=1 SV=1 - [GATC_HUMAN]	1	0.0886306	0.300987	0.560191	0.149682	0	0	0	0	0	0	0	0	0	0	0	0	0	0	0	0	0
Q96L93	Light	Parental	Kinesin-like protein KIF16B OS=Homo sapiens GN=KIF16B PE=1 SV=2 - [KI16B_HUMAN]	0	0	0	0	0	0	0	0	0	0	0	0	0	0	0	0	0.0608227	0	0	0	0	0
Q96L93	Heavy	MRM2 KO	Kinesin-like protein KIF16B OS=Homo sapiens GN=KIF16B PE=1 SV=2 - [KI16B_HUMAN]	1	0	0	0.179703	0.140189	0	0	0.0839514	0	0	0	0	0	0	0	0	0.0425624	0	0	0	0	0
Q16891	Light	Parental	Mitochondrial inner membrane protein OS=Homo sapiens GN=IMMT PE=1 SV=1 - [IMMT_HUMAN]	0	0	0	0	0	0.278838	0.104962	0.334606	0.262638	0.42201	0.29525	0	0.288295	0.481764	0.436811	0.395759	0.461408	0.0171713	0	0.218405	0	0
Q16891	Heavy	MRM2 KO	Mitochondrial inner membrane protein OS=Homo sapiens GN=IMMT PE=1 SV=1 - [IMMT_HUMAN]	0	0	0	0	0	0.57676	0.0190204	0.110941	0.0915606	0.834182	0.638253	0	0.627226	1	0.895674	0.83715	0.948261	0.0373452	0.00598813	0.452078	0.000926633	0
P11142;P11021;P34931	Light	Parental	Heat shock cognate 71 kDa protein OS=Homo sapiens GN=HSPA8 PE=1 SV=1 - [HSP7C_HUMAN]|78 kDa glucose-regulated protein OS=Homo sapiens GN=HSPA5 PE=1 SV=2 - [GRP78_HUMAN]|Heat shock 70 kDa protein 1-like OS=Homo sapiens GN=HSPA1L PE=1 SV=2 - [HS71L_HUMAN]	0	0	0	0.373584	0	0	0	0	0	0	0	0	0	0.0184527	0	0	0	0	0	0	0	0
P11142;P11021;P34931	Heavy	MRM2 KO	Heat shock cognate 71 kDa protein OS=Homo sapiens GN=HSPA8 PE=1 SV=1 - [HSP7C_HUMAN]|78 kDa glucose-regulated protein OS=Homo sapiens GN=HSPA5 PE=1 SV=2 - [GRP78_HUMAN]|Heat shock 70 kDa protein 1-like OS=Homo sapiens GN=HSPA1L PE=1 SV=2 - [HS71L_HUMAN]	0	0	0	1	0.357554	0	0	0	0	0	0	0	0	0	0	0	0	0	0	0	0	0
Q86UY8	Light	Parental	5'-nucleotidase domain-containing protein 3 OS=Homo sapiens GN=NT5DC3 PE=2 SV=1 - [NT5D3_HUMAN]	0	0	0	1	0.239183	0.0626555	0.0328041	0	0	0	0	0	0	0	0	0	0	0	0	0	0	0
Q86UY8	Heavy	MRM2 KO	5'-nucleotidase domain-containing protein 3 OS=Homo sapiens GN=NT5DC3 PE=2 SV=1 - [NT5D3_HUMAN]	0	0	0	0.421634	0.608264	0.16026	0.112813	0.240761	0	0.152646	0.0348561	0	0	0	0	0	0	0	0	0	0	0
P01889;P10321	Light	Parental	HLA class I histocompatibility antigen, B-7 alpha chain OS=Homo sapiens GN=HLA-B PE=1 SV=3 - [1B07_HUMAN]|HLA class I histocompatibility antigen, Cw-6 alpha chain OS=Homo sapiens GN=HLA-C PE=2 SV=2 - [1C06_HUMAN]|HLA class I histocompatibility antigen, Cw-7 alpha chain OS=Homo sapiens GN=HLA-C PE=1 SV=3 - [1C07_HUMAN]|Putative HLA class I histocompatibility antigen, alpha chain H OS=Homo sapiens …	0.972527	0	0	0	0.508386	0.169809	0.0386061	0.286871	0	0.301619	0	0	0.069491	0.160093	0.120792	0.0206189	0.213187	0	0	0	0	0
P01889;P10321	Heavy	MRM2 KO	HLA class I histocompatibility antigen, B-7 alpha chain OS=Homo sapiens GN=HLA-B PE=1 SV=3 - [1B07_HUMAN]|HLA class I histocompatibility antigen, Cw-6 alpha chain OS=Homo sapiens GN=HLA-C PE=2 SV=2 - [1C06_HUMAN]|HLA class I histocompatibility antigen, Cw-7 alpha chain OS=Homo sapiens GN=HLA-C PE=1 SV=3 - [1C07_HUMAN]|Putative HLA class I histocompatibility antigen, alpha chain H OS=Homo sapiens …	0	0	0	1	0	0	0	0	0	0	0	0	0	0	0	0	0.270445	0	0	0	0	0
P54886	Light	Parental	Delta-1-pyrroline-5-carboxylate synthase OS=Homo sapiens GN=ALDH18A1 PE=1 SV=2 - [P5CS_HUMAN]	0.303993	0.0216458	0.124048	0.679976	0.231789	0.0355684	0.0573301	0.0537336	0.0136422	0.0419994	0.0139165	0	0	0	0	0	0.00212191	0	0	0	0	0
P54886	Heavy	MRM2 KO	Delta-1-pyrroline-5-carboxylate synthase OS=Homo sapiens GN=ALDH18A1 PE=1 SV=2 - [P5CS_HUMAN]	0.392258	0.0285157	0.167632	1	0.362999	0.0661079	0.0917403	0.0887839	0.0539774	0.0616276	0.0203779	0	0.00289576	0.00177842	0.00604694	0	0.0103749	0	0	0	0	0
O14880	Light	Parental	Microsomal glutathione S-transferase 3 OS=Homo sapiens GN=MGST3 PE=1 SV=1 - [MGST3_HUMAN]	0	0	0	0	0	0	0	0	0	0	0	0	0.243419	0.570465	0.256581	0	0.354414	0	0	0	0	0
O14880	Heavy	MRM2 KO	Microsomal glutathione S-transferase 3 OS=Homo sapiens GN=MGST3 PE=1 SV=1 - [MGST3_HUMAN]	0	0	0	0	0	0.206501	0	0.764928	0	1	0.186276	0	0.685474	0.57817	0.595827	0.412199	0.885233	0.0544703	0	0.0850722	0	0
O15228	Light	Parental	Dihydroxyacetone phosphate acyltransferase OS=Homo sapiens GN=GNPAT PE=1 SV=1 - [GNPAT_HUMAN]	1	0	0	0.219804	0	0	0.0150141	0	0	0.190686	0	0	0	0	0	0	0	0	0	0	0	0
O15228	Heavy	MRM2 KO	Dihydroxyacetone phosphate acyltransferase OS=Homo sapiens GN=GNPAT PE=1 SV=1 - [GNPAT_HUMAN]	0.425027	0	0	0	0	0	0	0	0	0.15691	0	0	0	0	0	0	0	0	0	0	0	0
P68104	Light	Parental	Elongation factor 1-alpha 1 OS=Homo sapiens GN=EEF1A1 PE=1 SV=1 - [EF1A1_HUMAN]	0.925185	0	0	1	0.919313	0.356894	0.202044	0	0	0.286211	0.0181405	0	0.0703784	0.0105655	0.0830144	0	0.37886	0.00214224	0	0	0	0
P68104	Heavy	MRM2 KO	Elongation factor 1-alpha 1 OS=Homo sapiens GN=EEF1A1 PE=1 SV=1 - [EF1A1_HUMAN]	0.934754	0	0	0.931057	0.824271	0.299913	0.181796	0.282949	0.132906	0.245542	0.0895607	0	0.0621792	0.0518269	0.0717268	0.022836	0.327969	0.00208504	0	0	0	0
Q96C36	Light	Parental	Pyrroline-5-carboxylate reductase 2 OS=Homo sapiens GN=PYCR2 PE=1 SV=1 - [P5CR2_HUMAN]	0.747094	0	0.138927	0.601192	0.252161	0.109255	0.0763338	0.0507452	0.0682712	0.0632489	0	0	0	0	0	0	0.0470492	0	0	0	0	0
Q96C36	Heavy	MRM2 KO	Pyrroline-5-carboxylate reductase 2 OS=Homo sapiens GN=PYCR2 PE=1 SV=1 - [P5CR2_HUMAN]	0.910432	0.0110999	0.177347	1	0.414456	0.201937	0.116692	0.0862593	0.0151714	0.104799	0.0557973	0	0.0170343	0	0	0	0.0618778	0	0	0	0	0
P12236	Light	Parental	ADP/ATP translocase 3 OS=Homo sapiens GN=SLC25A6 PE=1 SV=4 - [ADT3_HUMAN]	0.474295	0.0080058	0	0.289594	0.107587	0.0235282	0.03466	0.0896352	0	0.112355	0.0754975	0	0.0330846	0.0545605	0.0876866	0.0421642	0.115589	0	0	0.0211235	0	0
P12236	Heavy	MRM2 KO	ADP/ATP translocase 3 OS=Homo sapiens GN=SLC25A6 PE=1 SV=4 - [ADT3_HUMAN]	1	0	0	0.639303	0.189241	0.0979063	0.0765755	0.225332	0.0900912	0.278192	0.168781	0	0.0749793	0.131488	0.20937	0.105701	0.269279	0	0	0.0455224	0	0
Q9Y673	Light	Parental	Dolichyl-phosphate beta-glucosyltransferase OS=Homo sapiens GN=ALG5 PE=1 SV=1 - [ALG5_HUMAN]	1	0.0332428	0	0	0.0421864	0	0.0233602	0.0388481	0	0	0	0	0	0	0.0147689	0	0.126339	0	0	0	0	0
Q9Y673	Heavy	MRM2 KO	Dolichyl-phosphate beta-glucosyltransferase OS=Homo sapiens GN=ALG5 PE=1 SV=1 - [ALG5_HUMAN]	0	0	0	0	0	0	0	0	0	0	0	0	0	0	0	0	0.0890682	0	0	0	0	0
P35998	Light	Parental	26S protease regulatory subunit 7 OS=Homo sapiens GN=PSMC2 PE=1 SV=3 - [PRS7_HUMAN]	0	0	0	0	0	1	0.353149	0.423009	0	0	0	0	0	0	0	0	0	0	0	0	0	0
P35998	Heavy	MRM2 KO	26S protease regulatory subunit 7 OS=Homo sapiens GN=PSMC2 PE=1 SV=3 - [PRS7_HUMAN]	0	0	0	0	0	0.317898	0	0	0	0	0	0	0	0	0	0	0	0	0	0	0	0
O76031	Light	Parental	ATP-dependent Clp protease ATP-binding subunit clpX-like, mitochondrial OS=Homo sapiens GN=CLPX PE=1 SV=2 - [CLPX_HUMAN]	0.442613	0	0.102766	0.439965	0.114303	0.121807	0.00937316	0.0223072	0.0120041	0.0177075	0	0	0	0	0	0	0	0	0	0	0	0
O76031	Heavy	MRM2 KO	ATP-dependent Clp protease ATP-binding subunit clpX-like, mitochondrial OS=Homo sapiens GN=CLPX PE=1 SV=2 - [CLPX_HUMAN]	1	0.0809594	0	0.410241	0	0.110918	0.0150706	0.60153	0	0.359329	0	0	0	0.0217981	0	0.0278605	0.00203943	0	0	0	0	0
Q12797	Light	Parental	Aspartyl/asparaginyl beta-hydroxylase OS=Homo sapiens GN=ASPH PE=1 SV=3 - [ASPH_HUMAN]	0	0	0	1	0.749807	0.763545	0.217879	0.782121	0.317531	0.60565	0	0	0.108862	0.182121	0.210913	0	0.213235	0	0	0.0178696	0	0
Q12797	Heavy	MRM2 KO	Aspartyl/asparaginyl beta-hydroxylase OS=Homo sapiens GN=ASPH PE=1 SV=3 - [ASPH_HUMAN]	0	0	0	0	0	0.449303	0.127941	0	0.267995	0.286765	0.146285	0	0.0841331	0.101084	0.18779	0	0	0	0	0	0	0
Q14315	Light	Parental	Filamin-C OS=Homo sapiens GN=FLNC PE=1 SV=3 - [FLNC_HUMAN]	0	0	0	0	0	0	0	0	0	0	0	0	0.750541	0	1	0	0	0	0	0	0	0
Q14315	Heavy	MRM2 KO	Filamin-C OS=Homo sapiens GN=FLNC PE=1 SV=3 - [FLNC_HUMAN]	0	0	0	0	0	0	0	0	0	0	0	0	0	0	0	0	0.067318	0	0	0	0	0
O43674	Light	Parental	NADH dehydrogenase [ubiquinone] 1 beta subcomplex subunit 5, mitochondrial OS=Homo sapiens GN=NDUFB5 PE=1 SV=1 - [NDUB5_HUMAN]	0	0	0	0	0	0	0	0	0	0	0	0	0	0	0.174372	0.0898361	0.17153	0.00642077	0	0.0986339	0	0
O43674	Heavy	MRM2 KO	NADH dehydrogenase [ubiquinone] 1 beta subcomplex subunit 5, mitochondrial OS=Homo sapiens GN=NDUFB5 PE=1 SV=1 - [NDUB5_HUMAN]	1	0.0381311	0	0.612568	0.137814	0	0	0	0	0	0	0	0	0	0	0	0	0	0	0.0461421	0	0
O00483	Light	Parental	NADH dehydrogenase [ubiquinone] 1 alpha subcomplex subunit 4 OS=Homo sapiens GN=NDUFA4 PE=1 SV=1 - [NDUA4_HUMAN]	1	0	0	0	0	0.0477917	0	0	0	0.0342917	0	0	0	0.0253542	0	0	0.0536042	0	0	0.0192458	0	0
O00483	Heavy	MRM2 KO	NADH dehydrogenase [ubiquinone] 1 alpha subcomplex subunit 4 OS=Homo sapiens GN=NDUFA4 PE=1 SV=1 - [NDUA4_HUMAN]	0.372083	0	0	0	0	0	0	0	0	0	0	0	0	0	0	0	0	0	0	0	0	0
P28072	Light	Parental	Proteasome subunit beta type-6 OS=Homo sapiens GN=PSMB6 PE=1 SV=4 - [PSB6_HUMAN]	0	0	0	0	0	0	0	0	0	0	0.10016	0	0.0766693	0	0	0	0	0	0	0	0	0
P28072	Heavy	MRM2 KO	Proteasome subunit beta type-6 OS=Homo sapiens GN=PSMB6 PE=1 SV=4 - [PSB6_HUMAN]	0	0	0	0	1	0	0	0	0	0	0	0	0	0	0	0	0	0	0	0	0	0
Q96N66	Light	Parental	Lysophospholipid acyltransferase 7 OS=Homo sapiens GN=MBOAT7 PE=1 SV=2 - [MBOA7_HUMAN]	0	0	0	0	0	0.612987	0	1	0.755666	0	0.842475	0	0.993767	0	0	0.81267	0.983681	0	0	0.257593	0	0
Q96N66	Heavy	MRM2 KO	Lysophospholipid acyltransferase 7 OS=Homo sapiens GN=MBOAT7 PE=1 SV=2 - [MBOA7_HUMAN]	0	0	0	0	0	0	0	0	0	0	0	0	0	0	0	0.420331	0	0	0	0.13044	0	0
P33121	Light	Parental	Long-chain-fatty-acid--CoA ligase 1 OS=Homo sapiens GN=ACSL1 PE=1 SV=1 - [ACSL1_HUMAN]	0	0	0	0.435337	0	0	0	0	0	0	0	0	0	0	0	0	0	0	0	0	0	0
P33121	Heavy	MRM2 KO	Long-chain-fatty-acid--CoA ligase 1 OS=Homo sapiens GN=ACSL1 PE=1 SV=1 - [ACSL1_HUMAN]	0	0	0	1	0.141494	0	0.0105228	0	0	0.087796	0	0	0	0	0.0192714	0	0.113588	0	0	0	0	0
Q13813	Light	Parental	Spectrin alpha chain, non-erythrocytic 1 OS=Homo sapiens GN=SPTAN1 PE=1 SV=3 - [SPTN1_HUMAN]	0	0	0	1	0.104529	0.0181599	0	0.0506865	0	0	0.00830149	0	0	0	0	0	0	0	0	0	0	0
Q13813	Heavy	MRM2 KO	Spectrin alpha chain, non-erythrocytic 1 OS=Homo sapiens GN=SPTAN1 PE=1 SV=3 - [SPTN1_HUMAN]	0	0	0	0.0435173	0	0	0	0.0381033	0	0	0	0	0	0	0	0	0	0	0	0	0	0
P21397	Light	Parental	Amine oxidase [flavin-containing] A OS=Homo sapiens GN=MAOA PE=1 SV=1 - [AOFA_HUMAN]	0	0	0	0	0	0	0	0.574489	0	0	0	0	0	0.396966	0	0	0	0	0	0	0	0
P21397	Heavy	MRM2 KO	Amine oxidase [flavin-containing] A OS=Homo sapiens GN=MAOA PE=1 SV=1 - [AOFA_HUMAN]	0	0	0	0	1	0	0	0	0.278514	0.928793	0.541115	0	0.282601	0.270712	0.674923	0.387926	0.75356	0	0	0.253622	0	0
Q8NBW4	Light	Parental	Putative sodium-coupled neutral amino acid transporter 9 OS=Homo sapiens GN=SLC38A9 PE=1 SV=2 - [S38A9_HUMAN]	1	0	0	0	0	0	0	0	0	0	0	0	0	0	0	0	0	0	0	0	0	0
Q8NBW4	Heavy	MRM2 KO	Putative sodium-coupled neutral amino acid transporter 9 OS=Homo sapiens GN=SLC38A9 PE=1 SV=2 - [S38A9_HUMAN]	0.270633	0	0	0	0	0	0	0	0	0	0	0	0	0	0	0	0	0	0	0	0	0
Q99805	Light	Parental	Transmembrane 9 superfamily member 2 OS=Homo sapiens GN=TM9SF2 PE=1 SV=1 - [TM9S2_HUMAN]	1	0	0	0	0	0.231021	0.2333	0.420317	0.153122	0.422993	0	0	0.176412	0	0.373439	0.197721	0.439247	0	0	0	0	0
Q99805	Heavy	MRM2 KO	Transmembrane 9 superfamily member 2 OS=Homo sapiens GN=TM9SF2 PE=1 SV=1 - [TM9S2_HUMAN]	0	0	0	0	0.144698	0	0	0.225471	0.104361	0	0	0	0.0959465	0	0.129039	0	0.207136	0	0	0	0	0
Q14696	Light	Parental	LDLR chaperone MESD OS=Homo sapiens GN=MESDC2 PE=1 SV=2 - [MESD_HUMAN]	1	0	0	0	0	0	0	0	0	0	0	0	0	0	0	0	0.10924	0	0	0	0	0
Q14696	Heavy	MRM2 KO	LDLR chaperone MESD OS=Homo sapiens GN=MESDC2 PE=1 SV=2 - [MESD_HUMAN]	0	0	0	0	0.629118	0	0.146402	0	0.0837659	0	0.0528805	0	0.040935	0	0	0	0.24977	0	0	0	0	0
Q92616	Light	Parental	Translational activator GCN1 OS=Homo sapiens GN=GCN1L1 PE=1 SV=6 - [GCN1L_HUMAN]	1	0	0	0.442085	0.157698	0	0	0	0	0.0545729	0.0220319	0	0	0	0	0	0.0458856	0	0	0	0	0
Q92616	Heavy	MRM2 KO	Translational activator GCN1 OS=Homo sapiens GN=GCN1L1 PE=1 SV=6 - [GCN1L_HUMAN]	0.837114	0	0	0	0.157819	0	0	0	0	0	0	0	0	0	0	0	0	0	0	0	0	0
P36578	Light	Parental	60S ribosomal protein L4 OS=Homo sapiens GN=RPL4 PE=1 SV=5 - [RL4_HUMAN]	0	0	0	0	0	0	0	0	0	0	0	0	0.130889	0.368056	0.748889	0.254778	1	0	0	0.244278	0	0
P36578	Heavy	MRM2 KO	60S ribosomal protein L4 OS=Homo sapiens GN=RPL4 PE=1 SV=5 - [RL4_HUMAN]	0	0	0	0	0	0	0	0	0	0	0	0	0.0601667	0.247	0.487	0.184722	0	0	0	0.197944	0	0
Q3T906	Light	Parental	N-acetylglucosamine-1-phosphotransferase subunits alpha/beta OS=Homo sapiens GN=GNPTAB PE=1 SV=1 - [GNPTA_HUMAN]	0	0	0	0	0	1	0	0	0	0	0	0	0	0	0	0	0	0	0	0	0	0
Q3T906	Heavy	MRM2 KO	N-acetylglucosamine-1-phosphotransferase subunits alpha/beta OS=Homo sapiens GN=GNPTAB PE=1 SV=1 - [GNPTA_HUMAN]	0	0	0	0	0	0	0	0.801275	0	0	0	0	0	0	0	0	0	0	0	0	0	0
P48651	Light	Parental	Phosphatidylserine synthase 1 OS=Homo sapiens GN=PTDSS1 PE=1 SV=1 - [PTSS1_HUMAN]	0	0	0	0	0	0	0	0	0	0	0	0	0	0.628447	0	0.380261	0	0	0	0	0	0
P48651	Heavy	MRM2 KO	Phosphatidylserine synthase 1 OS=Homo sapiens GN=PTDSS1 PE=1 SV=1 - [PTSS1_HUMAN]	0	0	0	0	0	0	0	0	0	0	0	0	0	0	1	0	0.835414	0	0	0.373295	0	0
O43169	Light	Parental	Cytochrome b5 type B OS=Homo sapiens GN=CYB5B PE=1 SV=2 - [CYB5B_HUMAN]	1	0	0	0	0.160241	0.109809	0.0531258	0.167696	0.0515302	0.180957	0	0.00461679	0.0666231	0.111169	0.1017	0.0394455	0.228329	0.00255977	0.00121998	0.0290086	0	0
O43169	Heavy	MRM2 KO	Cytochrome b5 type B OS=Homo sapiens GN=CYB5B PE=1 SV=2 - [CYB5B_HUMAN]	0.721161	0	0	0	0	0	0	0	0	0	0	0	0	0	0	0	0	0.00263406	0.000824745	0	0	0
Q9NTJ5	Light	Parental	Phosphatidylinositide phosphatase SAC1 OS=Homo sapiens GN=SACM1L PE=1 SV=2 - [SAC1_HUMAN]	1	0	0	0.335782	0.162416	0	0.0288914	0.1	0.0349662	0	0.0429608	0	0	0	0.0316945	0.0265074	0.0718792	0	0	0	0	0
Q9NTJ5	Heavy	MRM2 KO	Phosphatidylinositide phosphatase SAC1 OS=Homo sapiens GN=SACM1L PE=1 SV=2 - [SAC1_HUMAN]	0.7242	0	0	0.28612	0.116809	0	0.027242	0.0845877	0.0432312	0.090311	0.0445606	0	0.0241055	0.0315593	0.031379	0.0177377	0.0780081	0	0	0	0	0
Q5HYI8	Light	Parental	Rab-like protein 3 OS=Homo sapiens GN=RABL3 PE=1 SV=1 - [RABL3_HUMAN]	0.912892	0	0	0.170296	0	0.00689895	0	0.0309146	0.0258188	0.0208188	0.016899	0	0	0.0212282	0.0167509	0.014547	0.0349216	0	0	0.0041838	0	0
Q5HYI8	Heavy	MRM2 KO	Rab-like protein 3 OS=Homo sapiens GN=RABL3 PE=1 SV=1 - [RABL3_HUMAN]	1	0	0	0	0	0	0	0	0	0	0	0	0	0	0	0	0	0	0	0	0	0
P83731	Light	Parental	60S ribosomal protein L24 OS=Homo sapiens GN=RPL24 PE=1 SV=1 - [RL24_HUMAN]	0	0	0	0.707829	0	0	0	1	0.348668	0	0	0	0.198144	0	0.260533	0.11929	0.296207	0	0	0.0722895	0	0
P83731	Heavy	MRM2 KO	60S ribosomal protein L24 OS=Homo sapiens GN=RPL24 PE=1 SV=1 - [RL24_HUMAN]	0	0	0	0	0	0	0	0	0	0	0	0	0	0	0	0.104251	0	0	0	0.0531342	0	0
Q8IYQ7	Light	Parental	Threonine synthase-like 1 OS=Homo sapiens GN=THNSL1 PE=1 SV=2 - [THNS1_HUMAN]	0	0	0	0	0.829359	0	0	0	0	0	0	0	0	0	0	0	0	0	0	0	0	0
Q8IYQ7	Heavy	MRM2 KO	Threonine synthase-like 1 OS=Homo sapiens GN=THNSL1 PE=1 SV=2 - [THNS1_HUMAN]	0	0	0	0.719984	1	0	0	0	0	0	0	0	0	0	0	0	0	0	0	0	0	0
P63167	Light	Parental	Dynein light chain 1, cytoplasmic OS=Homo sapiens GN=DYNLL1 PE=1 SV=1 - [DYL1_HUMAN]	0	0	0	0	0.653777	0.966694	0	0.404549	0	0	0	0	0	0	0	0	0	0	0	0	0	0
P63167	Heavy	MRM2 KO	Dynein light chain 1, cytoplasmic OS=Homo sapiens GN=DYNLL1 PE=1 SV=1 - [DYL1_HUMAN]	0	0	0	0	0	1	0	0.447685	0	0.375548	0	0	0	0	0	0	0	0	0	0	0	0
Q10586	Light	Parental	D site-binding protein OS=Homo sapiens GN=DBP PE=1 SV=1 - [DBP_HUMAN]	0	0	0.952006	0	0	0	0	0	0	0	0	0	0	0	0	0	0	0	0	0	0	0
Q10586	Heavy	MRM2 KO	D site-binding protein OS=Homo sapiens GN=DBP PE=1 SV=1 - [DBP_HUMAN]	0	0	1	0	0	0	0	0	0	0	0	0	0	0	0	0	0	0	0	0	0	0
O60725	Light	Parental	Protein-S-isoprenylcysteine O-methyltransferase OS=Homo sapiens GN=ICMT PE=1 SV=1 - [ICMT_HUMAN]	0	0	0	0	0	0	0	0.671693	0	0.577821	0	0	0	0.422228	0.359436	0.229037	1	0	0	0.311479	0	0
O60725	Heavy	MRM2 KO	Protein-S-isoprenylcysteine O-methyltransferase OS=Homo sapiens GN=ICMT PE=1 SV=1 - [ICMT_HUMAN]	0	0	0	0	0	0	0	0.417802	0	0.608463	0.357053	0	0.155302	0.289835	0.553502	0.152335	0.671206	0	0	0.194942	0	0
P08238	Light	Parental	Heat shock protein HSP 90-beta OS=Homo sapiens GN=HSP90AB1 PE=1 SV=4 - [HS90B_HUMAN]	0.753615	0	0	1	0.397224	0.0523771	0.0615963	0.0963563	0.0555639	0.0877964	0	0	0	0	0.00915558	0	0.0251359	0	0	0	0	0
P08238	Heavy	MRM2 KO	Heat shock protein HSP 90-beta OS=Homo sapiens GN=HSP90AB1 PE=1 SV=4 - [HS90B_HUMAN]	0	0	0	0	0.170445	0.0420474	0.0345113	0.03631	0	0	0	0	0.0118739	0.013343	0.0116368	0.0109601	0.0135685	0	0	0	0	0
Q9NRK6	Light	Parental	ATP-binding cassette sub-family B member 10, mitochondrial OS=Homo sapiens GN=ABCB10 PE=1 SV=2 - [ABCBA_HUMAN]	0.232348	0	0	0.337952	0	0	0	0	0	0	0	0	0	0	0	0	0	0	0	0	0	0
Q9NRK6	Heavy	MRM2 KO	ATP-binding cassette sub-family B member 10, mitochondrial OS=Homo sapiens GN=ABCB10 PE=1 SV=2 - [ABCBA_HUMAN]	1	0.00815975	0.35075	0.647396	0.0511474	0.0256399	0.0142277	0.0332613	0.0238526	0.0249073	0.0129568	0	0.00751103	0.0126743	0.0101412	0.00698147	0.0106929	0	0	0	0	0
Q14160	Light	Parental	Protein scribble homolog OS=Homo sapiens GN=SCRIB PE=1 SV=4 - [SCRIB_HUMAN]	0	0	0.895919	0	0	0	0	0	0	0	0	0	0	0	0	0	0	0	0	0	0	0
Q14160	Heavy	MRM2 KO	Protein scribble homolog OS=Homo sapiens GN=SCRIB PE=1 SV=4 - [SCRIB_HUMAN]	1	0	0.85282	0	0	0	0	0	0	0	0.583677	0	0	0	0	0	0	0	0	0	0	0
Q9UKV5	Light	Parental	E3 ubiquitin-protein ligase AMFR OS=Homo sapiens GN=AMFR PE=1 SV=2 - [AMFR_HUMAN]	0	0	0	0	0	0	0	0	0	0	0	0	0	0.513483	1	0.252543	0	0	0	0.323591	0	0
Q9UKV5	Heavy	MRM2 KO	E3 ubiquitin-protein ligase AMFR OS=Homo sapiens GN=AMFR PE=1 SV=2 - [AMFR_HUMAN]	0	0	0	0	0	0	0	0	0	0	0	0	0	0.44631	0	0	0	0	0	0	0	0
P55809	Light	Parental	Succinyl-CoA:3-ketoacid coenzyme A transferase 1, mitochondrial OS=Homo sapiens GN=OXCT1 PE=1 SV=1 - [SCOT1_HUMAN]	0.997822	0.137192	0.149112	0.599542	0.198625	0	0.0144413	0	0	0	0	0.013467	0	0	0	0	0	0	0	0	0	0
P55809	Heavy	MRM2 KO	Succinyl-CoA:3-ketoacid coenzyme A transferase 1, mitochondrial OS=Homo sapiens GN=OXCT1 PE=1 SV=1 - [SCOT1_HUMAN]	1	0.12	0.216619	0.611347	0.308424	0.102327	0.0449169	0	0	0	0	0.0128596	0	0	0	0	0	0	0	0	0	0
Q5JRX3	Light	Parental	Presequence protease, mitochondrial OS=Homo sapiens GN=PITRM1 PE=1 SV=3 - [PREP_HUMAN]	1	0.150399	0.48749	0.752543	0.277564	0.0267803	0.0258592	0.0502337	0	0.0468518	0.0243332	0	0	0	0	0	0.0165659	0	0	0	0	0
Q5JRX3	Heavy	MRM2 KO	Presequence protease, mitochondrial OS=Homo sapiens GN=PITRM1 PE=1 SV=3 - [PREP_HUMAN]	0.945697	0.15631	0.54083	0.794611	0.304647	0	0	0	0	0	0	0	0	0	0	0	0	0	0	0	0	0
P07900	Light	Parental	Heat shock protein HSP 90-alpha OS=Homo sapiens GN=HSP90AA1 PE=1 SV=5 - [HS90A_HUMAN]	0	0	0	1	0.47619	0	0	0.108137	0	0	0.0412417	0	0.0145811	0	0	0	0	0	0	0	0	0
P07900	Heavy	MRM2 KO	Heat shock protein HSP 90-alpha OS=Homo sapiens GN=HSP90AA1 PE=1 SV=5 - [HS90A_HUMAN]	0.171429	0	0	0.490717	0	0	0.0507414	0.0792646	0.0490295	0.0687764	0.0248101	0	0	0	0	0	0	0	0	0	0	0
P48047	Light	Parental	ATP synthase subunit O, mitochondrial OS=Homo sapiens GN=ATP5O PE=1 SV=1 - [ATPO_HUMAN]	0	0	0	0	0.229104	0.424414	0.0862108	0.483187	0.181577	0.454366	0.14959	0.00556937	0.117123	0.220882	0.171913	0.0719695	0.157869	0.00575304	0.00129613	0.0344448	5.3857e-05	0.00041848
P48047	Heavy	MRM2 KO	ATP synthase subunit O, mitochondrial OS=Homo sapiens GN=ATP5O PE=1 SV=1 - [ATPO_HUMAN]	0	0	0	0.610059	0.632099	1	0.222662	0.985589	0.385702	0.831308	0.250297	0	0.166714	0.294151	0.234699	0.0851936	0.207177	0.00799943	0.00218225	0.0371574	0	0
Q8WUY1	Light	Parental	Protein THEM6 OS=Homo sapiens GN=THEM6 PE=1 SV=2 - [THEM6_HUMAN]	0	0	0	0	0	0	0	0	0	0.0743712	0.0260152	0	0.0316515	0.0228939	0.049	0.0227879	0.135152	0	0	0.00980303	0	0
Q8WUY1	Heavy	MRM2 KO	Protein THEM6 OS=Homo sapiens GN=THEM6 PE=1 SV=2 - [THEM6_HUMAN]	1	0	0	0	0	0	0	0	0	0	0	0	0.0248485	0	0	0	0.124924	0	0	0	0	0
Q92520	Light	Parental	Protein FAM3C OS=Homo sapiens GN=FAM3C PE=1 SV=1 - [FAM3C_HUMAN]	0	0	0.0587274	0.128652	0.0630352	0.0230009	0	0	0	0.0363193	0	0	0.00981294	0	0.0221446	0.0153076	0.0485443	0	0	0.00282308	0	0
Q92520	Heavy	MRM2 KO	Protein FAM3C OS=Homo sapiens GN=FAM3C PE=1 SV=1 - [FAM3C_HUMAN]	1	0	0	0.142801	0.0636016	0.0282703	0.0201686	0.049585	0.0260967	0.0402714	0.0170465	0	0.0126729	0.0200369	0.0176657	0.0125583	0.05247	0	0	0	0	0
P52926	Light	Parental	High mobility group protein HMGI-C OS=Homo sapiens GN=HMGA2 PE=1 SV=1 - [HMGA2_HUMAN]	1	0.0222241	0	0	0.0784803	0	0	0	0.0151636	0	0	0	0	0	0	0	0	0	0	0	0	0
P52926	Heavy	MRM2 KO	High mobility group protein HMGI-C OS=Homo sapiens GN=HMGA2 PE=1 SV=1 - [HMGA2_HUMAN]	0.47371	0	0.213866	0	0	0	0	0	0	0	0	0	0	0	0	0	0	0	0	0	0	0
Q13641	Light	Parental	Trophoblast glycoprotein OS=Homo sapiens GN=TPBG PE=1 SV=1 - [TPBG_HUMAN]	1	0	0	0	0	0	0	0	0	0	0	0	0	0	0	0	0	0	0	0	0	0
Q13641	Heavy	MRM2 KO	Trophoblast glycoprotein OS=Homo sapiens GN=TPBG PE=1 SV=1 - [TPBG_HUMAN]	0.326603	0	0	0	0	0	0	0	0	0	0	0	0	0	0	0	0	0	0	0	0	0
Q96BW9	Light	Parental	Phosphatidate cytidylyltransferase, mitochondrial OS=Homo sapiens GN=TAMM41 PE=1 SV=2 - [TAM41_HUMAN]	1	0.0334316	0	0.541388	0	0.056255	0	0.0563622	0	0	0.0374498	0	0.0153817	0	0	0	0.0989017	0	0	0	0	0
Q96BW9	Heavy	MRM2 KO	Phosphatidate cytidylyltransferase, mitochondrial OS=Homo sapiens GN=TAMM41 PE=1 SV=2 - [TAM41_HUMAN]	0.890437	0	0.0530137	0.520225	0.192044	0	0	0	0	0	0	0	0	0	0	0	0.0820788	0	0	0	0	0
Q96HJ9	Light	Parental	UPF0562 protein C7orf55 OS=Homo sapiens GN=C7orf55 PE=1 SV=2 - [CG055_HUMAN]	0	0	0	0	0	0	0	0	0	0	0	0	0	0	0	0	0.0108879	0	0	0	0	0
Q96HJ9	Heavy	MRM2 KO	UPF0562 protein C7orf55 OS=Homo sapiens GN=C7orf55 PE=1 SV=2 - [CG055_HUMAN]	1	0.0400562	0.183318	0.677702	0.128217	0.0234675	0.0109932	0.0380674	0	0.0317735	0.00835985	0	0.00356809	0.00724965	0.00783809	0.00337155	0.0332358	0	0	0	0	0
Q96A33	Light	Parental	Coiled-coil domain-containing protein 47 OS=Homo sapiens GN=CCDC47 PE=1 SV=1 - [CCD47_HUMAN]	0	0	0	0	0	0.575485	0.0946561	0.887478	0.583951	1	0.694885	0	0.658201	0.862434	0.814109	0.723633	0.95291	0	0	0.322751	0	0
Q96A33	Heavy	MRM2 KO	Coiled-coil domain-containing protein 47 OS=Homo sapiens GN=CCDC47 PE=1 SV=1 - [CCD47_HUMAN]	0	0	0	0.329101	0	0	0	0	0	0.478131	0.337566	0	0.342504	0.508113	0.467196	0.432628	0	0	0	0.0334392	0	0
Q96M34	Light	Parental	Uncharacterized protein C3orf30 OS=Homo sapiens GN=C3orf30 PE=2 SV=2 - [CC030_HUMAN]	0	0	0	0	1	0.41077	0	0.656299	0.368002	0	0	0	0	0.363142	0.199844	0.257582	0	0	0	0	0	0
Q96M34	Heavy	MRM2 KO	Uncharacterized protein C3orf30 OS=Homo sapiens GN=C3orf30 PE=2 SV=2 - [CC030_HUMAN]	0	0	0	0	0	0	0	0.118993	0	0	0	0	0	0	0	0	0	0	0	0	0	0
Q9Y5J9	Light	Parental	Mitochondrial import inner membrane translocase subunit Tim8 B OS=Homo sapiens GN=TIMM8B PE=1 SV=1 - [TIM8B_HUMAN]	0	1	0	0	0	0	0	0	0	0	0	0	0	0	0	0	0	0	0	0	0	0
Q9Y5J9	Heavy	MRM2 KO	Mitochondrial import inner membrane translocase subunit Tim8 B OS=Homo sapiens GN=TIMM8B PE=1 SV=1 - [TIM8B_HUMAN]	0	0.965471	0.198274	0	0	0	0	0	0	0	0	0	0	0	0	0	0	0	0	0	0	0
P14866	Light	Parental	Heterogeneous nuclear ribonucleoprotein L OS=Homo sapiens GN=HNRNPL PE=1 SV=2 - [HNRPL_HUMAN]	0	0	0	0	0	0.990089	0	0.683845	0	0	0	0	0	0	0	0	0	0	0	0	0	0
P14866	Heavy	MRM2 KO	Heterogeneous nuclear ribonucleoprotein L OS=Homo sapiens GN=HNRNPL PE=1 SV=2 - [HNRPL_HUMAN]	0	0	0	0	0	1	0.241592	0.753551	0.160522	0.378593	0	0	0.09815	0	0	0	0	0	0	0	0	0
Q9BVK6	Light	Parental	Transmembrane emp24 domain-containing protein 9 OS=Homo sapiens GN=TMED9 PE=1 SV=2 - [TMED9_HUMAN]	0	0	0	0.850224	0	0.5313	0.200179	0.567623	0.297668	0.601614	0.278027	0	0.0737848	0.491839	0.333453	0.367982	0.421525	0	0	0.0706278	0	0
Q9BVK6	Heavy	MRM2 KO	Transmembrane emp24 domain-containing protein 9 OS=Homo sapiens GN=TMED9 PE=1 SV=2 - [TMED9_HUMAN]	0.851211	0	0	1	0.762332	0.60861	0.222332	0.645561	0.384484	0.710135	0.301525	0	0.437668	0.555964	0.401883	0.430852	0.47426	0	0	0.0831749	0	0
Q13586	Light	Parental	Stromal interaction molecule 1 OS=Homo sapiens GN=STIM1 PE=1 SV=3 - [STIM1_HUMAN]	0	0	0	0	0.840502	0	0	0	0.395604	0	0.562637	0	0.216075	0.809419	0	0.932182	1	0	0	0	0	0
Q13586	Heavy	MRM2 KO	Stromal interaction molecule 1 OS=Homo sapiens GN=STIM1 PE=1 SV=3 - [STIM1_HUMAN]	0	0	0	0	0	0	0	0	0	0	0	0	0	0	0	0.768289	0	0	0	0	0	0
P62820;Q9H0U4;P61026;P61006;Q92930;P51153	Light	Parental	Ras-related protein Rab-1A OS=Homo sapiens GN=RAB1A PE=1 SV=3 - [RAB1A_HUMAN]|Ras-related protein Rab-1B OS=Homo sapiens GN=RAB1B PE=1 SV=1 - [RAB1B_HUMAN]|Ras-related protein Rab-15 OS=Homo sapiens GN=RAB15 PE=1 SV=1 - [RAB15_HUMAN]|Ras-related protein Rab-10 OS=Homo sapiens GN=RAB10 PE=1 SV=1 - [RAB10_HUMAN]|Ras-related protein Rab-8A OS=Homo sapiens GN=RAB8A PE=1 SV=1 - [RAB8A_HUMAN]|Ras-relat…	1	0	0	0	0	0.0743516	0.0518732	0	0.0519813	0	0	0	0	0	0	0	0.183357	0	0	0	0	0
P62820;Q9H0U4;P61026;P61006;Q92930;P51153	Heavy	MRM2 KO	Ras-related protein Rab-1A OS=Homo sapiens GN=RAB1A PE=1 SV=3 - [RAB1A_HUMAN]|Ras-related protein Rab-1B OS=Homo sapiens GN=RAB1B PE=1 SV=1 - [RAB1B_HUMAN]|Ras-related protein Rab-15 OS=Homo sapiens GN=RAB15 PE=1 SV=1 - [RAB15_HUMAN]|Ras-related protein Rab-10 OS=Homo sapiens GN=RAB10 PE=1 SV=1 - [RAB10_HUMAN]|Ras-related protein Rab-8A OS=Homo sapiens GN=RAB8A PE=1 SV=1 - [RAB8A_HUMAN]|Ras-relat…	0.26531	0	0	0.24755	0.167939	0.0528818	0.0414265	0	0	0	0	0	0.0217399	0	0	0.0163761	0.149207	0.00326657	0	0	0	0
Q9BQC6	Light	Parental	Ribosomal protein 63, mitochondrial OS=Homo sapiens GN=MRP63 PE=1 SV=1 - [RT63_HUMAN]	0	0	0	0	0	0	0.12495	0	0.193191	0.334925	0	0	0	0.0843216	0	0	0	0	0	0	0	0
Q9BQC6	Heavy	MRM2 KO	Ribosomal protein 63, mitochondrial OS=Homo sapiens GN=MRP63 PE=1 SV=1 - [RT63_HUMAN]	0	0	0	0	0	0	0.220025	1	0.527136	0.672613	0.240126	0	0.0855025	0.0673618	0.0594975	0.0154673	0	0	0	0	0	0
Q9NVZ3	Light	Parental	Adaptin ear-binding coat-associated protein 2 OS=Homo sapiens GN=NECAP2 PE=1 SV=1 - [NECP2_HUMAN]	1	0	0	0	0	0	0	0	0	0	0	0	0	0	0	0	0	0	0	0	0	0
Q9NVZ3	Heavy	MRM2 KO	Adaptin ear-binding coat-associated protein 2 OS=Homo sapiens GN=NECAP2 PE=1 SV=1 - [NECP2_HUMAN]	0	0	0.326538	0	0	0	0	0	0	0	0	0	0	0	0	0	0	0	0	0	0	0
P78527	Light	Parental	DNA-dependent protein kinase catalytic subunit OS=Homo sapiens GN=PRKDC PE=1 SV=3 - [PRKDC_HUMAN]	0	0	0	1	0.705365	0.591197	0.222448	0	0.164567	0	0	0	0	0	0	0	0	0	0	0	0	0
P78527	Heavy	MRM2 KO	DNA-dependent protein kinase catalytic subunit OS=Homo sapiens GN=PRKDC PE=1 SV=3 - [PRKDC_HUMAN]	0	0	0	0.806602	0.836314	0	0.255653	0	0.235021	0.198624	0	0	0.0458047	0	0	0	0	0	0	0	0	0
Q9NX14	Light	Parental	NADH dehydrogenase [ubiquinone] 1 beta subcomplex subunit 11, mitochondrial OS=Homo sapiens GN=NDUFB11 PE=1 SV=1 - [NDUBB_HUMAN]	0	0.00773946	0	0	0	0	0	0	0	0	0	0.000865688	0	0	0	0.00866326	0.0223074	0.000124223	0	0.0046871	0	0.000409323
Q9NX14	Heavy	MRM2 KO	NADH dehydrogenase [ubiquinone] 1 beta subcomplex subunit 11, mitochondrial OS=Homo sapiens GN=NDUFB11 PE=1 SV=1 - [NDUBB_HUMAN]	1	0.0597914	0	0	0	0.0234142	0.0233504	0	0.0250958	0	0.0211345	0.00204874	0	0.019453	0.0179097	0.0110771	0.0502554	0	0	0.00598978	0	0
P09874	Light	Parental	Poly [ADP-ribose] polymerase 1 OS=Homo sapiens GN=PARP1 PE=1 SV=4 - [PARP1_HUMAN]	0.404991	0	0	1	0.427899	0	0	0	0	0	0	0	0	0	0	0	0	0	0	0	0	0
P09874	Heavy	MRM2 KO	Poly [ADP-ribose] polymerase 1 OS=Homo sapiens GN=PARP1 PE=1 SV=4 - [PARP1_HUMAN]	0	0	0	0.83197	0.390571	0	0.114031	0	0	0	0	0	0	0	0	0	0	0	0	0	0	0
Q92544	Light	Parental	Transmembrane 9 superfamily member 4 OS=Homo sapiens GN=TM9SF4 PE=1 SV=2 - [TM9S4_HUMAN]	0	0	0	0	0	0	0	0	0	0.815052	0	0	0.507624	0.807182	0.632071	0.385096	0.751599	0	0	0.178455	0	0
Q92544	Heavy	MRM2 KO	Transmembrane 9 superfamily member 4 OS=Homo sapiens GN=TM9SF4 PE=1 SV=2 - [TM9S4_HUMAN]	0	0	0	0.198278	0.444466	0.564191	0.689129	0.989179	0.581899	0.991146	0.720118	0	0.437088	1	0.78603	0.520413	0.898672	0	0	0	0	0
Q96TC7	Light	Parental	Regulator of microtubule dynamics protein 3 OS=Homo sapiens GN=RMDN3 PE=1 SV=2 - [RMD3_HUMAN]	0	0	0	0	0	0	0	0	0	0	0	0	0	0	0	0	0.541249	0	0	0.331883	0	0
Q96TC7	Heavy	MRM2 KO	Regulator of microtubule dynamics protein 3 OS=Homo sapiens GN=RMDN3 PE=1 SV=2 - [RMD3_HUMAN]	0	0	0	0	0	0	0	0	0	0	0	0	0	0	1	0.508325	0.467455	0	0	0.485336	0	0
Q14197	Light	Parental	Peptidyl-tRNA hydrolase ICT1, mitochondrial OS=Homo sapiens GN=ICT1 PE=1 SV=1 - [ICT1_HUMAN]	0	0	0	0	0	0	0.0350699	0.223253	0.0988623	0.156487	0.0660978	0	0.0327745	0.0440818	0.0306587	0.0120958	0.0246607	0	0	0	0	0
Q14197	Heavy	MRM2 KO	Peptidyl-tRNA hydrolase ICT1, mitochondrial OS=Homo sapiens GN=ICT1 PE=1 SV=1 - [ICT1_HUMAN]	0	0	0	0	0.207385	0.69491	0.0765469	0.983832	0.247505	1	0.101996	0.00695709	0.0357585	0.197405	0.194112	0.0480339	0.258084	0.000927944	0.00506387	0.0273353	0.000197705	0.00157984
P63261	Light	Parental	Actin, cytoplasmic 2 OS=Homo sapiens GN=ACTG1 PE=1 SV=1 - [ACTG_HUMAN]	0.410622	0.10519	0.434098	1	0.372541	0	0.0313458	0.0947495	0.03965	0	0	0	0	0.0201388	0.0321002	0	0.121847	0	0	0.00442607	0	0
P63261	Heavy	MRM2 KO	Actin, cytoplasmic 2 OS=Homo sapiens GN=ACTG1 PE=1 SV=1 - [ACTG_HUMAN]	0.954737	0.0432408	0.167713	0.429511	0	0	0.0131382	0.0367954	0.0160048	0	0.0192154	0	0	0	0	0	0.0396379	0	0	0	0	0
O75390	Light	Parental	Citrate synthase, mitochondrial OS=Homo sapiens GN=CS PE=1 SV=2 - [CISY_HUMAN]	0.595199	0.371229	0.106163	0.848524	0.357931	0.124765	0.0204184	0.0130636	0.0222835	0.140058	0.0143756	0.012363	0	0	0	0	0.0132987	0	0	0	0	0
O75390	Heavy	MRM2 KO	Citrate synthase, mitochondrial OS=Homo sapiens GN=CS PE=1 SV=2 - [CISY_HUMAN]	0.882744	0.524327	0.137837	1	0.482322	0.174181	0.0248621	0.142215	0.00410639	0.244243	0.0269543	0.0163315	0.000596497	0.00219429	0.00716996	0	0.0109342	0.000894097	0	0	0	0
P13667	Light	Parental	Protein disulfide-isomerase A4 OS=Homo sapiens GN=PDIA4 PE=1 SV=2 - [PDIA4_HUMAN]	0.361619	0.00484802	0	0	0	0	0	0	0	0.0142456	0	0	0	0	0.0030022	0	0.0174945	0	0	0	0	0
P13667	Heavy	MRM2 KO	Protein disulfide-isomerase A4 OS=Homo sapiens GN=PDIA4 PE=1 SV=2 - [PDIA4_HUMAN]	1	0.0171476	0	0.243998	0.0751101	0	0	0.0331002	0.013761	0.0345485	0.0208535	0.000399394	0.00565529	0	0.00986233	0	0.0474284	0.000274504	0	0	0	0
O60762	Light	Parental	Dolichol-phosphate mannosyltransferase OS=Homo sapiens GN=DPM1 PE=1 SV=1 - [DPM1_HUMAN]	1	0	0	0.435846	0.18478	0.0739972	0.0378094	0.109388	0.052091	0.0860597	0.0545377	0	0	0.0388905	0.0380654	0	0.0985775	0	0	0	0	0
O60762	Heavy	MRM2 KO	Dolichol-phosphate mannosyltransferase OS=Homo sapiens GN=DPM1 PE=1 SV=1 - [DPM1_HUMAN]	0.986629	0	0	0.0608535	0	0.0650356	0.041138	0.0960171	0.0542817	0.0906117	0.0544523	0	0.0270384	0.0393172	0	0	0.103698	0	0	0	0	0
P51153	Light	Parental	Ras-related protein Rab-13 OS=Homo sapiens GN=RAB13 PE=1 SV=1 - [RAB13_HUMAN]	0	0	0	0	0	0	0	0	0	0	0.142418	0	0	0	0	0.0395783	0.773657	0	0	0	0	0
P51153	Heavy	MRM2 KO	Ras-related protein Rab-13 OS=Homo sapiens GN=RAB13 PE=1 SV=1 - [RAB13_HUMAN]	0	0	0	0	0	0	0	0	0	0	0	0	0.979231	0	0	1	0	0	0	0	0	0
P53634	Light	Parental	Dipeptidyl peptidase 1 OS=Homo sapiens GN=CTSC PE=1 SV=2 - [CATC_HUMAN]	0	0	0	0	0.505334	0	0	0	0.0906431	0	0	0	0	0	0	0	0	0	0	0	0	0
P53634	Heavy	MRM2 KO	Dipeptidyl peptidase 1 OS=Homo sapiens GN=CTSC PE=1 SV=2 - [CATC_HUMAN]	0	0	0	1	0.0533374	0	0	0	0.112953	0	0	0	0	0	0	0	0	0	0	0	0	0
Q9NUL7	Light	Parental	Probable ATP-dependent RNA helicase DDX28 OS=Homo sapiens GN=DDX28 PE=1 SV=2 - [DDX28_HUMAN]	0	0	0	0	0	0	0	0.35734	0	0	0	0	0.0585074	0	0	0	0	0	0	0	0	0
Q9NUL7	Heavy	MRM2 KO	Probable ATP-dependent RNA helicase DDX28 OS=Homo sapiens GN=DDX28 PE=1 SV=2 - [DDX28_HUMAN]	0	0	0	0	0	0.413698	0.0888667	1	0.65817	0.911701	0.539005	0	0.433814	0.752457	0.573557	0.527181	0.552058	0	0	0.222973	0	0
Q3L8U1	Light	Parental	Chromodomain-helicase-DNA-binding protein 9 OS=Homo sapiens GN=CHD9 PE=1 SV=2 - [CHD9_HUMAN]	0	0	0	0	0	0	0	0.474877	0	0	0	0	0	0	0	0	0	0	0	0	0	0
Q3L8U1	Heavy	MRM2 KO	Chromodomain-helicase-DNA-binding protein 9 OS=Homo sapiens GN=CHD9 PE=1 SV=2 - [CHD9_HUMAN]	0	0	0	0	0	0	0.32887	1	0	0	0	0	0	0	0	0	0	0	0	0	0	0
P46977	Light	Parental	Dolichyl-diphosphooligosaccharide--protein glycosyltransferase subunit STT3A OS=Homo sapiens GN=STT3A PE=1 SV=2 - [STT3A_HUMAN]	0	0	0	0.647287	0.7875	1	0.237016	0.805426	0.314729	0.701357	0.330136	0	0.388275	0.506395	0.336628	0.232655	0.334302	0	0	0.075562	0	0
P46977	Heavy	MRM2 KO	Dolichyl-diphosphooligosaccharide--protein glycosyltransferase subunit STT3A OS=Homo sapiens GN=STT3A PE=1 SV=2 - [STT3A_HUMAN]	0	0	0	0.205911	0.435271	0.669186	0.139535	0.558624	0.234012	0.501841	0.186822	0	0.26405	0.29031	0.216182	0.134302	0.193217	0	0	0.0390504	0	0
Q9GZP9	Light	Parental	Derlin-2 OS=Homo sapiens GN=DERL2 PE=1 SV=1 - [DERL2_HUMAN]	0	0	0	0	0	0.549749	0	0	0.432568	1	0.0810504	0	0	0	0.476907	0.0808393	0	0	0	0	0	0
Q9GZP9	Heavy	MRM2 KO	Derlin-2 OS=Homo sapiens GN=DERL2 PE=1 SV=1 - [DERL2_HUMAN]	0	0	0	0	0	0	0	0	0	0	0.0166508	0	0	0	0	0	0	0	0	0	0	0
P25705	Light	Parental	ATP synthase subunit alpha, mitochondrial OS=Homo sapiens GN=ATP5A1 PE=1 SV=1 - [ATPA_HUMAN]	0.0111597	0	0	0.0772923	0.0927724	0.246009	0.0433495	0.420712	0.151942	0.508252	0.1863	0.0811219	0.0559331	0.0844121	0.223948	0.0239914	0.160194	0.0116559	0.0159493	0.0283118	0.00217422	0.00476807
P25705	Heavy	MRM2 KO	ATP synthase subunit alpha, mitochondrial OS=Homo sapiens GN=ATP5A1 PE=1 SV=1 - [ATPA_HUMAN]	0	0	0.00992449	0.349407	0.19973	0.604099	0.0520874	0.932039	0.327724	1	0.2774	0.111381	0.0996224	0.130529	0.341316	0.0422977	0.222869	0.0178155	0.0245415	0.0373894	0.0021548	0.00583603
Q7Z7A4	Light	Parental	PX domain-containing protein kinase-like protein OS=Homo sapiens GN=PXK PE=1 SV=1 - [PXK_HUMAN]	0.707077	0	0	0	0	0	0	0	0	0	0	0	0	0	0	0	0	0	0	0	0	0
Q7Z7A4	Heavy	MRM2 KO	PX domain-containing protein kinase-like protein OS=Homo sapiens GN=PXK PE=1 SV=1 - [PXK_HUMAN]	1	0	0	0	0	0	0	0	0	0	0	0	0	0	0	0	0	0	0	0	0	0
Q15149	Light	Parental	Plectin OS=Homo sapiens GN=PLEC PE=1 SV=3 - [PLEC_HUMAN]	0.966949	0	0	0	0	0	0	0	0	0	0	0	0	0	0	0	0	0	0	0	0	0
Q15149	Heavy	MRM2 KO	Plectin OS=Homo sapiens GN=PLEC PE=1 SV=3 - [PLEC_HUMAN]	1	0	0	0	0	0	0	0	0	0	0	0	0	0	0	0	0	0	0	0	0	0
P68133;P63261	Light	Parental	Actin, alpha skeletal muscle OS=Homo sapiens GN=ACTA1 PE=1 SV=1 - [ACTS_HUMAN]|Actin, cytoplasmic 2 OS=Homo sapiens GN=ACTG1 PE=1 SV=1 - [ACTG_HUMAN]	1	0.0245692	0.128148	0.3057	0.152011	0	0	0	0	0	0	0	0	0	0	0	0.0477684	0	0	0	0	0
P68133;P63261	Heavy	MRM2 KO	Actin, alpha skeletal muscle OS=Homo sapiens GN=ACTA1 PE=1 SV=1 - [ACTS_HUMAN]|Actin, cytoplasmic 2 OS=Homo sapiens GN=ACTG1 PE=1 SV=1 - [ACTG_HUMAN]	0.482987	0.0134291	0.0679629	0.172382	0.0941228	0.0176491	0.0164605	0.0251878	0.0155546	0.0194123	0.0103712	0	0.00494476	0	0	0	0.0254574	0	0	0	0	0
O43504	Light	Parental	Ragulator complex protein LAMTOR5 OS=Homo sapiens GN=LAMTOR5 PE=1 SV=1 - [LTOR5_HUMAN]	0	0	0	0	0	0.316206	0.279926	0.475138	1	0	0.535912	0	0.143481	0	0.218232	0	0	0	0	0.230939	0	0
O43504	Heavy	MRM2 KO	Ragulator complex protein LAMTOR5 OS=Homo sapiens GN=LAMTOR5 PE=1 SV=1 - [LTOR5_HUMAN]	0	0	0	0	0	0	0	0	0	0	0.365378	0	0	0	0	0	0	0	0	0.172965	0	0
P61165	Light	Parental	Transmembrane protein 258 OS=Homo sapiens GN=TMEM258 PE=1 SV=1 - [TM258_HUMAN]	0.237367	0	0.202246	1	0.281597	0.404429	0.112165	0.390268	0	0.327698	0.115221	0	0.0532751	0.155958	0.170805	0.0736744	0.15078	0	0	0	0	0
P61165	Heavy	MRM2 KO	Transmembrane protein 258 OS=Homo sapiens GN=TMEM258 PE=1 SV=1 - [TM258_HUMAN]	0	0	0.112352	0.733624	0.199688	0	0	0	0	0	0	0	0	0.124579	0.128509	0.053612	0.113163	0	0	0	0	0
Q9C0D9	Light	Parental	Ethanolaminephosphotransferase 1 OS=Homo sapiens GN=EPT1 PE=1 SV=3 - [EPT1_HUMAN]	0	0	0	0	0	0	0.113436	0.579655	0.334693	0	0.312332	0	0	0.618042	0.41334	0	1	0.0136468	0	0.200864	0	0
Q9C0D9	Heavy	MRM2 KO	Ethanolaminephosphotransferase 1 OS=Homo sapiens GN=EPT1 PE=1 SV=3 - [EPT1_HUMAN]	0	0	0	0	0	0	0	0	0	0	0	0	0.0466363	0	0.136084	0.0207246	0	0	0	0.077975	0	0
P45877	Light	Parental	Peptidyl-prolyl cis-trans isomerase C OS=Homo sapiens GN=PPIC PE=1 SV=1 - [PPIC_HUMAN]	0.341472	0	0	0	0	0	0	0	0	0	0	0	0	0	0	0	0.0219492	0	0	0	0	0
P45877	Heavy	MRM2 KO	Peptidyl-prolyl cis-trans isomerase C OS=Homo sapiens GN=PPIC PE=1 SV=1 - [PPIC_HUMAN]	1	0.0128357	0	0.176776	0	0	0	0	0	0	0	0	0	0	0	0	0.0919647	0	0	0	0	0
Q9Y5M8	Light	Parental	Signal recognition particle receptor subunit beta OS=Homo sapiens GN=SRPRB PE=1 SV=3 - [SRPRB_HUMAN]	0	0.115522	0.331987	0	0	0.0546932	0.0307813	0.0619297	0.0252543	0.0527006	0	0	0.0220923	0.0260671	0.0259832	0.0149764	0.0877819	0	0	0	0	0
Q9Y5M8	Heavy	MRM2 KO	Signal recognition particle receptor subunit beta OS=Homo sapiens GN=SRPRB PE=1 SV=3 - [SRPRB_HUMAN]	1	0.047892	0	0.315574	0	0	0.0188044	0	0	0.0307813	0.015721	0	0	0	0	0	0	0	0	0	0	0
Q4J6C6	Light	Parental	Prolyl endopeptidase-like OS=Homo sapiens GN=PREPL PE=1 SV=1 - [PPCEL_HUMAN]	0	0	0	1	0.050581	0	0	0	0	0	0	0	0	0	0	0	0	0	0	0	0	0
Q4J6C6	Heavy	MRM2 KO	Prolyl endopeptidase-like OS=Homo sapiens GN=PREPL PE=1 SV=1 - [PPCEL_HUMAN]	0.419245	0	0	0.119115	0	0	0	0	0	0	0	0	0	0	0	0	0	0	0	0	0	0
P52888	Light	Parental	Thimet oligopeptidase OS=Homo sapiens GN=THOP1 PE=1 SV=2 - [THOP1_HUMAN]	0.875428	0.0264545	0.124504	0.78371	0.294798	0.094935	0.0319439	0.0750856	0.0380014	0.0471732	0.0244695	0.000946612	0.0100753	0.00747433	0.00924709	0	0.0391034	0.000194867	0.000181383	0	0	0
P52888	Heavy	MRM2 KO	Thimet oligopeptidase OS=Homo sapiens GN=THOP1 PE=1 SV=2 - [THOP1_HUMAN]	1	0.0280219	0.139699	0.963039	0.371116	0.127721	0.0288569	0.0915127	0.0461191	0.0552293	0.0279466	0	0.0123956	0.00911704	0.0106366	0.0043128	0.0416838	0	0	0	0	0
Q9H0U6	Light	Parental	39S ribosomal protein L18, mitochondrial OS=Homo sapiens GN=MRPL18 PE=1 SV=1 - [RM18_HUMAN]	0	0	0	0	0	0.100275	0	0.523445	0.196586	0.40926	0.166765	0.00684324	0.0570532	0.0923877	0.0952521	0.0319011	0.104983	0	0	0.0178262	0	0
Q9H0U6	Heavy	MRM2 KO	39S ribosomal protein L18, mitochondrial OS=Homo sapiens GN=MRPL18 PE=1 SV=1 - [RM18_HUMAN]	0	0	0	0	0	0.078968	0.112792	1	0.409064	0.615656	0.203649	0.00851481	0.0571709	0.0786541	0.0619384	0.0213263	0.0449676	0	0	0.00518933	0	0
O43402	Light	Parental	ER membrane protein complex subunit 8 OS=Homo sapiens GN=EMC8 PE=1 SV=1 - [EMC8_HUMAN]	0	0	0	0	0	0	0	0	0	0.814571	0	0	0	1	0.732402	0.715968	0.731306	0	0	0	0	0
O43402	Heavy	MRM2 KO	ER membrane protein complex subunit 8 OS=Homo sapiens GN=EMC8 PE=1 SV=1 - [EMC8_HUMAN]	0	0	0	0	0	0.351684	0	0	0	0	0.182032	0	0.116187	0.540674	0	0.46946	0	0	0	0.215776	0	0
Q9H857	Light	Parental	5'-nucleotidase domain-containing protein 2 OS=Homo sapiens GN=NT5DC2 PE=1 SV=1 - [NT5D2_HUMAN]	0	0	0	1	0.232179	0.0692595	0.0188705	0.0962706	0.0606287	0.0409643	0.0200533	0	0	0	0	0	0	0	0	0	0	0
Q9H857	Heavy	MRM2 KO	5'-nucleotidase domain-containing protein 2 OS=Homo sapiens GN=NT5DC2 PE=1 SV=1 - [NT5D2_HUMAN]	0	0	0	0.86521	0.336335	0	0.0343367	0.150027	0.0763452	0.089025	0.03496	0	0	0	0	0	0	0	0	0	0	0
Q15691	Light	Parental	Microtubule-associated protein RP/EB family member 1 OS=Homo sapiens GN=MAPRE1 PE=1 SV=3 - [MARE1_HUMAN]	1	0	0	0.204891	0.0580811	0	0	0	0	0	0	0	0	0	0	0	0	0	0	0	0	0
Q15691	Heavy	MRM2 KO	Microtubule-associated protein RP/EB family member 1 OS=Homo sapiens GN=MAPRE1 PE=1 SV=3 - [MARE1_HUMAN]	0.836668	0	0	0.172567	0	0	0	0	0	0	0	0	0	0	0	0	0	0	0	0	0	0
Q86TX2;P49753	Light	Parental	Acyl-coenzyme A thioesterase 1 OS=Homo sapiens GN=ACOT1 PE=1 SV=1 - [ACOT1_HUMAN]|Acyl-coenzyme A thioesterase 2, mitochondrial OS=Homo sapiens GN=ACOT2 PE=1 SV=6 - [ACOT2_HUMAN]	1	0.0733711	0.211814	0.248344	0.055736	0	0.00267357	0.00556932	0.00153706	0	0	0	0	0	0	0	0.0185644	0.000457488	0	0	0	0
Q86TX2;P49753	Heavy	MRM2 KO	Acyl-coenzyme A thioesterase 1 OS=Homo sapiens GN=ACOT1 PE=1 SV=1 - [ACOT1_HUMAN]|Acyl-coenzyme A thioesterase 2, mitochondrial OS=Homo sapiens GN=ACOT2 PE=1 SV=6 - [ACOT2_HUMAN]	0.912198	0.0727302	0.196219	0.245567	0.0824183	0	0.0103493	0	0	0	0	0	0	0	0	0	0.0372463	0	0	0	0	0
Q86UL3	Light	Parental	Glycerol-3-phosphate acyltransferase 4 OS=Homo sapiens GN=AGPAT6 PE=1 SV=1 - [GPAT4_HUMAN]	1	0	0	0	0.341053	0	0.0816241	0.140361	0	0.097594	0	0	0	0	0	0	0.0568722	0	0	0	0	0
Q86UL3	Heavy	MRM2 KO	Glycerol-3-phosphate acyltransferase 4 OS=Homo sapiens GN=AGPAT6 PE=1 SV=1 - [GPAT4_HUMAN]	0.438496	0	0	0	0	0	0	0	0	0	0	0	0	0	0	0	0	0	0	0	0	0
Q9NZE8	Light	Parental	39S ribosomal protein L35, mitochondrial OS=Homo sapiens GN=MRPL35 PE=1 SV=3 - [RM35_HUMAN]	0	0	0	0	0	0	0	0.372112	0.113968	0.268797	0.0769413	0	0.068608	0	0.0383144	0.0216903	0	0	0	0	0	0
Q9NZE8	Heavy	MRM2 KO	39S ribosomal protein L35, mitochondrial OS=Homo sapiens GN=MRPL35 PE=1 SV=3 - [RM35_HUMAN]	0	0	0	0	0	0.0588068	0.101136	1	0.329924	0.617898	0.184044	0	0.0874053	0.0679451	0.0482008	0	0.0223816	0	0	0	0	0
P68363	Light	Parental	Tubulin alpha-1B chain OS=Homo sapiens GN=TUBA1B PE=1 SV=1 - [TBA1B_HUMAN]	0.791547	0	0	1	0.45702	0.265401	0.0891117	0.32654	0.132199	0.274463	0.0882163	0	0.0409384	0.0807307	0.0796562	0.0159563	0.104477	0	0	0.0164255	0	0
P68363	Heavy	MRM2 KO	Tubulin alpha-1B chain OS=Homo sapiens GN=TUBA1B PE=1 SV=1 - [TBA1B_HUMAN]	0	0	0	0	0.179405	0.190401	0.0532951	0.197063	0.0765759	0.196418	0.0367479	0	0.036139	0.0755014	0.0690186	0.00463825	0	0	0	0	0	0
Q9Y5Z9	Light	Parental	UbiA prenyltransferase domain-containing protein 1 OS=Homo sapiens GN=UBIAD1 PE=1 SV=1 - [UBIA1_HUMAN]	0	0	0	0	0	1	0.274551	0.79916	0.35526	0.708887	0.359925	0	0	0	0.22307	0	0	0	0	0	0	0
Q9Y5Z9	Heavy	MRM2 KO	UbiA prenyltransferase domain-containing protein 1 OS=Homo sapiens GN=UBIAD1 PE=1 SV=1 - [UBIA1_HUMAN]	0	0	0	0	0	0.609517	0.192582	0.492419	0.380219	0.436436	0.335899	0	0.220154	0.263588	0.173245	0	0.136552	0	0	0	0	0
P42765	Light	Parental	3-ketoacyl-CoA thiolase, mitochondrial OS=Homo sapiens GN=ACAA2 PE=1 SV=2 - [THIM_HUMAN]	1	0.0205267	0.139832	0.385012	0.173364	0.0404969	0.00111132	0.142818	0.00576704	0.0245724	0.00786994	0	0	0	0	0	0.0126717	0	0	0	0	0
P42765	Heavy	MRM2 KO	3-ketoacyl-CoA thiolase, mitochondrial OS=Homo sapiens GN=ACAA2 PE=1 SV=2 - [THIM_HUMAN]	0.637252	0.00896416	0.133112	0.401846	0.204046	0.0271518	0.0122699	0.189791	0.0432256	0.0648792	0.00621368	0.00271382	0.00156394	0	0	0	0.00994027	0	0	0	0	0
Q13618	Light	Parental	Cullin-3 OS=Homo sapiens GN=CUL3 PE=1 SV=2 - [CUL3_HUMAN]	0	0	0	0.749395	0	0.177177	0	0.291324	0.139692	0.231771	0.0983676	0	0	0	0	0	0	0	0	0	0	0
Q13618	Heavy	MRM2 KO	Cullin-3 OS=Homo sapiens GN=CUL3 PE=1 SV=2 - [CUL3_HUMAN]	0	0	0	1	0	0	0	0	0	0	0	0	0	0	0	0	0	0	0	0	0	0
O94874	Light	Parental	E3 UFM1-protein ligase 1 OS=Homo sapiens GN=UFL1 PE=1 SV=2 - [UFL1_HUMAN]	1	0	0	0.840592	0	0.338981	0.167422	0	0	0.352221	0.206272	0	0.18689	0.238153	0.243554	0.232448	0.452526	0	0	0	0	0
O94874	Heavy	MRM2 KO	E3 UFM1-protein ligase 1 OS=Homo sapiens GN=UFL1 PE=1 SV=2 - [UFL1_HUMAN]	0	0	0	0	0	0	0	0	0.0773955	0.211803	0.109974	0	0	0	0.120296	0.114503	0.220427	0	0	0	0	0
Q15165	Light	Parental	Serum paraoxonase/arylesterase 2 OS=Homo sapiens GN=PON2 PE=1 SV=3 - [PON2_HUMAN]	1	0	0	0	0.636796	0.103807	0	0	0.0871002	0	0	0	0	0.0456384	0	0	0	0	0	0	0	0
Q15165	Heavy	MRM2 KO	Serum paraoxonase/arylesterase 2 OS=Homo sapiens GN=PON2 PE=1 SV=3 - [PON2_HUMAN]	0.51705	0	0	0.40801	0.323024	0	0	0	0	0	0	0	0	0	0	0	0	0	0	0	0	0
P99999	Light	Parental	Cytochrome c OS=Homo sapiens GN=CYCS PE=1 SV=2 - [CYC_HUMAN]	0.922884	0	0	0	0	0	0.00555695	0	0	0	0	0	0.0120752	0	0.0110617	0	0.0679833	0	0	0	0	0
P99999	Heavy	MRM2 KO	Cytochrome c OS=Homo sapiens GN=CYCS PE=1 SV=2 - [CYC_HUMAN]	1	0.0173751	0	0	0	0	0.00724138	0	0.0183595	0.018209	0.022466	0	0.0148673	0	0.0142821	0	0.0872936	0	0	0.00520376	0	0
Q9Y2Z2	Light	Parental	Protein MTO1 homolog, mitochondrial OS=Homo sapiens GN=MTO1 PE=1 SV=2 - [MTO1_HUMAN]	0	0	0	0	0.279722	0.281352	0	0.0888352	0	0	0	0	0	0	0	0	0	0	0	0	0	0
Q9Y2Z2	Heavy	MRM2 KO	Protein MTO1 homolog, mitochondrial OS=Homo sapiens GN=MTO1 PE=1 SV=2 - [MTO1_HUMAN]	0	0	0	1	0	0	0	0	0	0	0	0	0	0	0	0	0	0	0	0	0	0
P35270	Light	Parental	Sepiapterin reductase OS=Homo sapiens GN=SPR PE=1 SV=1 - [SPRE_HUMAN]	1	0	0	0.317992	0	0	0	0	0	0	0	0	0	0	0	0	0	0	0	0	0	0
P35270	Heavy	MRM2 KO	Sepiapterin reductase OS=Homo sapiens GN=SPR PE=1 SV=1 - [SPRE_HUMAN]	0.937703	0	0	0.270339	0	0	0	0	0	0	0	0	0	0	0	0	0.0359484	0	0	0	0	0
Q5T9A4	Light	Parental	ATPase family AAA domain-containing protein 3B OS=Homo sapiens GN=ATAD3B PE=1 SV=1 - [ATD3B_HUMAN]	0	0	0	0.363463	0.284194	0.302303	0	0	0	0	0	0	0	0	0	0	0	0	0	0	0	0
Q5T9A4	Heavy	MRM2 KO	ATPase family AAA domain-containing protein 3B OS=Homo sapiens GN=ATAD3B PE=1 SV=1 - [ATD3B_HUMAN]	0	0	0	1	0.904686	0.526608	0	0.282923	0.118491	0.449722	0	0	0.274504	0.271326	0.207466	0.0883876	0.099444	0	0	0	0	0
P37802	Light	Parental	Transgelin-2 OS=Homo sapiens GN=TAGLN2 PE=1 SV=3 - [TAGL2_HUMAN]	0	0	0	0.707547	0	0	0	0	0	0	0	0	0	0	0	0	0	0	0	0	0	0
P37802	Heavy	MRM2 KO	Transgelin-2 OS=Homo sapiens GN=TAGLN2 PE=1 SV=3 - [TAGL2_HUMAN]	1	0	0	0	0	0	0	0	0	0	0	0	0	0	0	0	0	0	0	0	0	0
P46940	Light	Parental	Ras GTPase-activating-like protein IQGAP1 OS=Homo sapiens GN=IQGAP1 PE=1 SV=1 - [IQGA1_HUMAN]	0.113762	0	0	0	0.0934574	0.468133	0.115398	0.387422	0.115792	0.227975	0.109588	0	0.0608009	0.0599549	0.0563001	0.0189284	0.0492386	0	0	0.011269	0	0
P46940	Heavy	MRM2 KO	Ras GTPase-activating-like protein IQGAP1 OS=Homo sapiens GN=IQGAP1 PE=1 SV=1 - [IQGA1_HUMAN]	0.128765	0.00285336	0	0.339143	0.165933	1	0.224704	0.77383	0.22476	0.408122	0.178567	0.00752961	0.0932318	0.0808235	0.0717992	0.0207896	0.0580372	0.00175465	0	0.00790186	0	0
P60602	Light	Parental	Reactive oxygen species modulator 1 OS=Homo sapiens GN=ROMO1 PE=1 SV=1 - [ROMO1_HUMAN]	0	0	0	0	0	0	0	0	0	0	0	0	0	0	0	0.208653	0	0	0	0	0	0
P60602	Heavy	MRM2 KO	Reactive oxygen species modulator 1 OS=Homo sapiens GN=ROMO1 PE=1 SV=1 - [ROMO1_HUMAN]	0	0	0	0	0	0	0	0.799744	0	1	0.192589	0	0.347755	0.782585	0.58671	0.687477	0.813983	0.00765608	0	0	0	0
P63104	Light	Parental	14-3-3 protein zeta/delta OS=Homo sapiens GN=YWHAZ PE=1 SV=1 - [1433Z_HUMAN]	1	0	0	0.40117	0.169468	0	0	0.0249362	0	0.0242872	0	0	0	0	0	0	0.0206489	0	0	0	0	0
P63104	Heavy	MRM2 KO	14-3-3 protein zeta/delta OS=Homo sapiens GN=YWHAZ PE=1 SV=1 - [1433Z_HUMAN]	0	0	0	0.175106	0	0	0	0	0	0	0	0	0	0	0	0	0	0	0	0	0	0
O00330	Light	Parental	Pyruvate dehydrogenase protein X component, mitochondrial OS=Homo sapiens GN=PDHX PE=1 SV=3 - [ODPX_HUMAN]	0	0	0	0	0.0878142	0.0219014	0	0.0720277	0	0.335602	0.6633	0	0.644527	0.607641	0.404325	0.104172	0.177187	0	0	0.0269184	0	0
O00330	Heavy	MRM2 KO	Pyruvate dehydrogenase protein X component, mitochondrial OS=Homo sapiens GN=PDHX PE=1 SV=3 - [ODPX_HUMAN]	0.766495	0	0	1	0.0994511	0.0322428	0.0388627	0.146009	0.158305	0.725107	0.758151	0.0362718	0.480075	0.461192	0.29663	0.0777912	0.156878	0	0	0.00901197	0	0
Q8IW92	Light	Parental	Beta-galactosidase-1-like protein 2 OS=Homo sapiens GN=GLB1L2 PE=2 SV=1 - [GLBL2_HUMAN]	0.579012	0	0	0	0	0	0	0	0	0	0	0	0	0	0	0	0	0	0	0	0	0
Q8IW92	Heavy	MRM2 KO	Beta-galactosidase-1-like protein 2 OS=Homo sapiens GN=GLB1L2 PE=2 SV=1 - [GLBL2_HUMAN]	1	0	0	0	0.238395	0.0436626	0.0643621	0.0742387	0	0.23251	0	0	0	0.0496296	0	0	0	0	0	0	0	0
Q9NZJ7	Light	Parental	Mitochondrial carrier homolog 1 OS=Homo sapiens GN=MTCH1 PE=1 SV=1 - [MTCH1_HUMAN]	0	0	0	0	0	0	0	0.254193	0	0.30528	0.190062	0	0.179348	0	0.26941	0.247826	0.337112	0	0	0.127407	0	0
Q9NZJ7	Heavy	MRM2 KO	Mitochondrial carrier homolog 1 OS=Homo sapiens GN=MTCH1 PE=1 SV=1 - [MTCH1_HUMAN]	0	0	0	0	0	0.418789	0.170186	0.612112	0.440062	0.680435	0.648447	0	0	0.85295	0.824068	0.751398	1	0.0241149	0	0.393789	0.00220031	0
Q9BQ69	Light	Parental	O-acetyl-ADP-ribose deacetylase MACROD1 OS=Homo sapiens GN=MACROD1 PE=1 SV=2 - [MACD1_HUMAN]	0.68721	0	0	0	0	0	0	0	0	0	0	0	0	0	0	0	0	0	0	0	0	0
Q9BQ69	Heavy	MRM2 KO	O-acetyl-ADP-ribose deacetylase MACROD1 OS=Homo sapiens GN=MACROD1 PE=1 SV=2 - [MACD1_HUMAN]	1	0	0	0	0	0	0	0	0	0	0	0	0	0	0	0	0	0	0	0	0	0
Q8N960	Light	Parental	Centrosomal protein of 120 kDa OS=Homo sapiens GN=CEP120 PE=2 SV=2 - [CE120_HUMAN]	0	0	0	0	0	0	0	0	0	0	0	0	0	0.484813	0	0	0.467679	0	0	0	0	0
Q8N960	Heavy	MRM2 KO	Centrosomal protein of 120 kDa OS=Homo sapiens GN=CEP120 PE=2 SV=2 - [CE120_HUMAN]	0	0	0	0	0	0	0	0	0	0	0	0	0.775117	0	0	1	0	0	0	0.372858	0	0
P63261;Q6S8J3	Light	Parental	Actin, cytoplasmic 2 OS=Homo sapiens GN=ACTG1 PE=1 SV=1 - [ACTG_HUMAN]|POTE ankyrin domain family member E OS=Homo sapiens GN=POTEE PE=1 SV=3 - [POTEE_HUMAN]	0.308485	0	0	1	0.796624	0	0.148905	0	0	0	0	0	0	0	0	0	0.26615	0	0	0	0	0
P63261;Q6S8J3	Heavy	MRM2 KO	Actin, cytoplasmic 2 OS=Homo sapiens GN=ACTG1 PE=1 SV=1 - [ACTG_HUMAN]|POTE ankyrin domain family member E OS=Homo sapiens GN=POTEE PE=1 SV=3 - [POTEE_HUMAN]	0.652372	0	0	0	0	0	0	0	0	0	0	0	0	0	0	0	0	0	0	0	0	0
Q12907	Light	Parental	Vesicular integral-membrane protein VIP36 OS=Homo sapiens GN=LMAN2 PE=1 SV=1 - [LMAN2_HUMAN]	0	0	0	0	0.670813	0	0.275877	1	0.471346	0	0.47179	0	0	0.491337	0	0.154043	0.531764	0	0	0.0442026	0	0
Q12907	Heavy	MRM2 KO	Vesicular integral-membrane protein VIP36 OS=Homo sapiens GN=LMAN2 PE=1 SV=1 - [LMAN2_HUMAN]	0	0	0	0	0.322968	0	0	0	0	0.232785	0	0	0	0	0	0	0.506664	0	0	0	0	0
Q96CM8	Light	Parental	Acyl-CoA synthetase family member 2, mitochondrial OS=Homo sapiens GN=ACSF2 PE=1 SV=2 - [ACSF2_HUMAN]	0.204159	0	0.190528	0.288371	0.121717	0	0	0	0	0	0	0	0	0	0	0	0	0	0	0	0	0
Q96CM8	Heavy	MRM2 KO	Acyl-CoA synthetase family member 2, mitochondrial OS=Homo sapiens GN=ACSF2 PE=1 SV=2 - [ACSF2_HUMAN]	1	0	0.195148	0.355641	0.0682711	0	0	0	0	0	0	0	0	0	0	0	0	0	0	0	0	0
Q15119;Q15120	Light	Parental	[Pyruvate dehydrogenase [lipoamide]] kinase isozyme 2, mitochondrial OS=Homo sapiens GN=PDK2 PE=1 SV=2 - [PDK2_HUMAN]|[Pyruvate dehydrogenase [lipoamide]] kinase isozyme 3, mitochondrial OS=Homo sapiens GN=PDK3 PE=1 SV=1 - [PDK3_HUMAN]	0	0	0	1	0	0	0	0	0	0	0	0	0	0	0	0	0	0	0	0	0	0
Q15119;Q15120	Heavy	MRM2 KO	[Pyruvate dehydrogenase [lipoamide]] kinase isozyme 2, mitochondrial OS=Homo sapiens GN=PDK2 PE=1 SV=2 - [PDK2_HUMAN]|[Pyruvate dehydrogenase [lipoamide]] kinase isozyme 3, mitochondrial OS=Homo sapiens GN=PDK3 PE=1 SV=1 - [PDK3_HUMAN]	0	0	0	0	0.90968	0.290932	0	0	0.0762504	0.913638	0.402843	0	0.313242	0.315761	0.15797	0	0	0	0	0	0	0
Q9HBM1	Light	Parental	Kinetochore protein Spc25 OS=Homo sapiens GN=SPC25 PE=1 SV=1 - [SPC25_HUMAN]	0.726047	0.0216996	0.126673	0.787675	0.306692	0.100867	0.0506018	0.078286	0.0428021	0	0	0	0	0	0	0	0	0	0	0	0	0
Q9HBM1	Heavy	MRM2 KO	Kinetochore protein Spc25 OS=Homo sapiens GN=SPC25 PE=1 SV=1 - [SPC25_HUMAN]	0.959076	0.0126481	0	1	0	0	0.0755416	0.11661	0.0597015	0.0732306	0	0	0	0	0	0.00545017	0.0590274	0	0	0	0	0
Q96AA8	Light	Parental	Janus kinase and microtubule-interacting protein 2 OS=Homo sapiens GN=JAKMIP2 PE=2 SV=1 - [JKIP2_HUMAN]	0	0	0	0	0	0	0	0	0	0	0	0	0	0	0	0	0	0	0	1	0	0
Q96AA8	Heavy	MRM2 KO	Janus kinase and microtubule-interacting protein 2 OS=Homo sapiens GN=JAKMIP2 PE=2 SV=1 - [JKIP2_HUMAN]	0	0	0	0	0	0	0	0	0	0	0	0	0	0	0	0	0	0	0	0.81249	0	0
Q08257	Light	Parental	Quinone oxidoreductase OS=Homo sapiens GN=CRYZ PE=1 SV=1 - [QOR_HUMAN]	0.273434	0.157018	1	0.956384	0.617129	0	0.294687	0.18636	0.0246788	0.131879	0	0	0	0	0	0	0	0	0	0	0	0
Q08257	Heavy	MRM2 KO	Quinone oxidoreductase OS=Homo sapiens GN=CRYZ PE=1 SV=1 - [QOR_HUMAN]	0	0	0	0.655908	0.560904	0.0195638	0.274465	0.212847	0.0488343	0.121332	0.0269627	0	0	0	0	0	0	0	0	0	0	0
Q15717	Light	Parental	ELAV-like protein 1 OS=Homo sapiens GN=ELAVL1 PE=1 SV=2 - [ELAV1_HUMAN]	0	0	0	0	0	1	0	0	0	0	0	0	0	0	0	0	0	0	0	0	0	0
Q15717	Heavy	MRM2 KO	ELAV-like protein 1 OS=Homo sapiens GN=ELAVL1 PE=1 SV=2 - [ELAV1_HUMAN]	0	0	0	0	0	0	0	0	0	0	0	0	0	0	0.235805	0	0	0	0	0	0	0
Q8NBM8	Light	Parental	Prenylcysteine oxidase-like OS=Homo sapiens GN=PCYOX1L PE=1 SV=2 - [PCYXL_HUMAN]	0.840167	0	0	0.143264	0.268201	0.032159	0.00731464	0	0	0	0	0	0	0	0	0	0.0410377	0	0	0	0	0
Q8NBM8	Heavy	MRM2 KO	Prenylcysteine oxidase-like OS=Homo sapiens GN=PCYOX1L PE=1 SV=2 - [PCYXL_HUMAN]	1	0	0	0.233724	0	0	0.00923849	0.0909623	0	0.0742678	0	0	0	0.00672636	0	0	0.0409038	0	0	0	0	0
Q9UQ80	Light	Parental	Proliferation-associated protein 2G4 OS=Homo sapiens GN=PA2G4 PE=1 SV=3 - [PA2G4_HUMAN]	1	0	0	0.26227	0.0973183	0	0	0	0	0	0	0	0	0	0	0	0.0378647	0	0	0	0	0
Q9UQ80	Heavy	MRM2 KO	Proliferation-associated protein 2G4 OS=Homo sapiens GN=PA2G4 PE=1 SV=3 - [PA2G4_HUMAN]	0.615955	0.00857312	0	0.197841	0.0673469	0	0	0	0	0	0	0	0	0	0	0	0	0	0	0	0	0
Q9H089	Light	Parental	Large subunit GTPase 1 homolog OS=Homo sapiens GN=LSG1 PE=1 SV=2 - [LSG1_HUMAN]	0	0	0	0	0	0	0.147311	0	0	0.400363	0	0	0.289547	0	0.366888	0.379456	0	0	0	0.155529	0	0
Q9H089	Heavy	MRM2 KO	Large subunit GTPase 1 homolog OS=Homo sapiens GN=LSG1 PE=1 SV=2 - [LSG1_HUMAN]	0	0	0	0	0	0	0	0	0	0	0	0	0.684109	1	0.80423	0	0	0	0	0	0	0
P35222	Light	Parental	Catenin beta-1 OS=Homo sapiens GN=CTNNB1 PE=1 SV=1 - [CTNB1_HUMAN]	1	0	0	0	0.0961341	0	0.0295369	0	0	0.0534418	0	0	0.018996	0.0285774	0.0249479	0.015436	0.0599221	0	0	0	0	0
P35222	Heavy	MRM2 KO	Catenin beta-1 OS=Homo sapiens GN=CTNNB1 PE=1 SV=1 - [CTNB1_HUMAN]	0	0	0	0	0.063802	0	0.0142539	0	0	0	0	0	0	0	0	0	0	0	0	0	0	0
P10321	Light	Parental	HLA class I histocompatibility antigen, Cw-12 alpha chain OS=Homo sapiens GN=HLA-C PE=2 SV=2 - [1C12_HUMAN]|HLA class I histocompatibility antigen, Cw-6 alpha chain OS=Homo sapiens GN=HLA-C PE=2 SV=2 - [1C06_HUMAN]|HLA class I histocompatibility antigen, Cw-7 alpha chain OS=Homo sapiens GN=HLA-C PE=1 SV=3 - [1C07_HUMAN]	0	0	0	1	0	0	0	0	0	0	0	0	0.0683531	0	0.0811625	0.0228418	0	0	0	0	0	0
P10321	Heavy	MRM2 KO	HLA class I histocompatibility antigen, Cw-12 alpha chain OS=Homo sapiens GN=HLA-C PE=2 SV=2 - [1C12_HUMAN]|HLA class I histocompatibility antigen, Cw-6 alpha chain OS=Homo sapiens GN=HLA-C PE=2 SV=2 - [1C06_HUMAN]|HLA class I histocompatibility antigen, Cw-7 alpha chain OS=Homo sapiens GN=HLA-C PE=1 SV=3 - [1C07_HUMAN]	0	0	0	0	0.376534	0	0	0	0	0	0	0	0	0	0	0	0	0	0	0	0	0
O75746	Light	Parental	Calcium-binding mitochondrial carrier protein Aralar1 OS=Homo sapiens GN=SLC25A12 PE=1 SV=2 - [CMC1_HUMAN]	0	0	0	0	0	0	0	0	0	0	0	0	0.161218	0	0	0.107244	0	0	0	0	0	0
O75746	Heavy	MRM2 KO	Calcium-binding mitochondrial carrier protein Aralar1 OS=Homo sapiens GN=SLC25A12 PE=1 SV=2 - [CMC1_HUMAN]	0	0	0	0	0	1	0.792348	0	0	0.710253	0.519316	0	0.478826	0.774146	0.576523	0.316122	0.533061	0	0	0	0	0
P39019	Light	Parental	40S ribosomal protein S19 OS=Homo sapiens GN=RPS19 PE=1 SV=2 - [RS19_HUMAN]	0	0	0	0	0	0	0	1	0.60902	0	0	0	0.105451	0	0	0	0	0	0	0	0	0
P39019	Heavy	MRM2 KO	40S ribosomal protein S19 OS=Homo sapiens GN=RPS19 PE=1 SV=2 - [RS19_HUMAN]	0	0	0	0	0	0	0	0	0	0	0	0	0	0.0994484	0	0	0	0	0	0	0	0
Q9NVS2	Light	Parental	28S ribosomal protein S18a, mitochondrial OS=Homo sapiens GN=MRPS18A PE=1 SV=1 - [RT18A_HUMAN]	0	0	0	0	0	0.0747943	0.0663656	0.443307	0.284768	0.306843	0.14417	0	0.0831628	0.0963877	0	0	0	0	0	0	0	0
Q9NVS2	Heavy	MRM2 KO	28S ribosomal protein S18a, mitochondrial OS=Homo sapiens GN=MRPS18A PE=1 SV=1 - [RT18A_HUMAN]	0	0	0	0	0	0.114008	0.12045	1	0.633153	0.545856	0.183644	0	0.0734497	0.0654626	0.0530403	0.0286976	0	0	0	0	0	0
O15460	Light	Parental	Prolyl 4-hydroxylase subunit alpha-2 OS=Homo sapiens GN=P4HA2 PE=1 SV=1 - [P4HA2_HUMAN]	0	0	0	0.0668394	0.0439802	0	0	0	0	0	0	0	0	0	0	0	0	0	0	0	0	0
O15460	Heavy	MRM2 KO	Prolyl 4-hydroxylase subunit alpha-2 OS=Homo sapiens GN=P4HA2 PE=1 SV=1 - [P4HA2_HUMAN]	0	0	0	1	0.652379	0.0679228	0	0.146915	0.14715	0.12878	0.0732925	0	0	0	0	0	0	0	0	0	0	0
Q02818	Light	Parental	Nucleobindin-1 OS=Homo sapiens GN=NUCB1 PE=1 SV=4 - [NUCB1_HUMAN]	0	0	0.0134019	0	0	0	0	0	0	0	0	0	0	0	0	0	0	0	0	0	0	0
Q02818	Heavy	MRM2 KO	Nucleobindin-1 OS=Homo sapiens GN=NUCB1 PE=1 SV=4 - [NUCB1_HUMAN]	1	0	0	0	0	0	0	0	0.00802215	0	0	0	0	0	0	0	0	0	0	0	0	0
Q9Y512	Light	Parental	Sorting and assembly machinery component 50 homolog OS=Homo sapiens GN=SAMM50 PE=1 SV=3 - [SAM50_HUMAN]	0	0	0	0	0	0	0	0	0	0	0	0	0.100053	0	0.465927	0.197218	0.512766	0	0	0.0809297	0	0
Q9Y512	Heavy	MRM2 KO	Sorting and assembly machinery component 50 homolog OS=Homo sapiens GN=SAMM50 PE=1 SV=3 - [SAM50_HUMAN]	0	0	0	0	0	0.224864	0	0.560486	0.163215	0.808769	0.295298	0	0.217292	0.324529	0.936961	0.368023	1	0.0154217	0	0.257616	0	0
Q32P28	Light	Parental	Prolyl 3-hydroxylase 1 OS=Homo sapiens GN=LEPRE1 PE=1 SV=2 - [P3H1_HUMAN]	0	0	0	0.257317	0.12934	0.031736	0	0.0324032	0.0152224	0.0258034	0	0	0	0	0	0	0	0	0	0	0	0
Q32P28	Heavy	MRM2 KO	Prolyl 3-hydroxylase 1 OS=Homo sapiens GN=LEPRE1 PE=1 SV=2 - [P3H1_HUMAN]	0.268364	0	0.0556098	1	0.452152	0.0977762	0.0878766	0.111334	0.0489383	0.0564204	0	0	0	0	0	0	0	0	0	0	0	0
Q6P1A2	Light	Parental	Lysophospholipid acyltransferase 5 OS=Homo sapiens GN=LPCAT3 PE=1 SV=1 - [MBOA5_HUMAN]	0	0	0	0	0	0.63573	0	0.883537	0.606111	0.923077	0.527175	0	0.640331	0.803019	0.657513	0	1	0	0	0.169303	0	0
Q6P1A2	Heavy	MRM2 KO	Lysophospholipid acyltransferase 5 OS=Homo sapiens GN=LPCAT3 PE=1 SV=1 - [MBOA5_HUMAN]	0	0	0	0	0	0	0	0	0	0.562832	0	0	0.355356	0.403163	0.361251	0.127318	0	0	0	0	0	0
Q9BQ52	Light	Parental	Zinc phosphodiesterase ELAC protein 2 OS=Homo sapiens GN=ELAC2 PE=1 SV=2 - [RNZ2_HUMAN]	0.54601	0.311467	0.775341	0.358699	0.0975917	0	0	0	0	0	0	0	0	0	0	0	0	0	0	0	0	0
Q9BQ52	Heavy	MRM2 KO	Zinc phosphodiesterase ELAC protein 2 OS=Homo sapiens GN=ELAC2 PE=1 SV=2 - [RNZ2_HUMAN]	0.14486	0.372753	1	0.0299641	0	0	0	0	0	0	0	0	0	0	0	0	0	0	0	0	0	0
O96000	Light	Parental	NADH dehydrogenase [ubiquinone] 1 beta subcomplex subunit 10 OS=Homo sapiens GN=NDUFB10 PE=1 SV=3 - [NDUBA_HUMAN]	0.119018	0	0	0	0	0	0	0	0	0	0	0	0	0.00853069	0.0216619	0.00553163	0.0317092	0	0	0.0167724	0	0
O96000	Heavy	MRM2 KO	NADH dehydrogenase [ubiquinone] 1 beta subcomplex subunit 10 OS=Homo sapiens GN=NDUFB10 PE=1 SV=3 - [NDUBA_HUMAN]	1	0.0457413	0.0560529	0.748064	0.05322	0.0494806	0.0212276	0.11628	0.027932	0	0.0314636	0	0.00709348	0.010051	0.0203399	0.00405855	0.0477809	0.0013509	0	0.0107989	0	0
P16435	Light	Parental	NADPH--cytochrome P450 reductase OS=Homo sapiens GN=POR PE=1 SV=2 - [NCPR_HUMAN]	1	0	0	0.200833	0	0	0.0390142	0.177404	0.064075	0	0	0	0.0262166	0.0581395	0.0877473	0.0289587	0.114058	0	0	0	0	0
P16435	Heavy	MRM2 KO	NADPH--cytochrome P450 reductase OS=Homo sapiens GN=POR PE=1 SV=2 - [NCPR_HUMAN]	0.565776	0	0	0	0	0.0811524	0.0269733	0.102638	0	0.110101	0.0576536	0	0.0171364	0.0380076	0.0541826	0.0183096	0.0728914	0	0	0.0149948	0	0
Q969H8	Light	Parental	UPF0556 protein C19orf10 OS=Homo sapiens GN=C19orf10 PE=1 SV=1 - [CS010_HUMAN]	0.330811	0	0	0	0	0	0	0	0	0	0	0	0	0	0	0	0	0	0	0	0	0
Q969H8	Heavy	MRM2 KO	UPF0556 protein C19orf10 OS=Homo sapiens GN=C19orf10 PE=1 SV=1 - [CS010_HUMAN]	1	0	0	0	0.0364439	0	0.0140458	0	0.0168537	0	0	0	0.00382724	0	0.012623	0	0.0879361	0	0	0	0	0
P12277	Light	Parental	Creatine kinase B-type OS=Homo sapiens GN=CKB PE=1 SV=1 - [KCRB_HUMAN]	1	0	0.0477743	0	0	0	0	0	0	0	0	0	0	0	0	0	0	0	0	0	0	0
P12277	Heavy	MRM2 KO	Creatine kinase B-type OS=Homo sapiens GN=CKB PE=1 SV=1 - [KCRB_HUMAN]	0.465603	0	0	0	0	0	0	0	0	0	0	0	0	0	0	0	0	0	0	0	0	0
Q7Z7H8	Light	Parental	39S ribosomal protein L10, mitochondrial OS=Homo sapiens GN=MRPL10 PE=1 SV=3 - [RM10_HUMAN]	0	0	0	0	0	0.0834149	0.026963	0.449187	0.203642	0.294694	0.132407	0.00662033	0.0782847	0.0896221	0.0614059	0.0519483	0.0526141	0.00044625	0	0.00653221	0	0
Q7Z7H8	Heavy	MRM2 KO	39S ribosomal protein L10, mitochondrial OS=Homo sapiens GN=MRPL10 PE=1 SV=3 - [RM10_HUMAN]	0	0	0	0	0	0.193969	0.0593303	1	0.511063	0.568044	0.200117	0.00580576	0.0860192	0.079205	0.0574506	0.0431369	0.0684551	0	0	0	0	0
Q7KZF4	Light	Parental	Staphylococcal nuclease domain-containing protein 1 OS=Homo sapiens GN=SND1 PE=1 SV=1 - [SND1_HUMAN]	1	0	0.307089	0	0	0.0748225	0	0	0.0277189	0.0626012	0	0	0	0	0	0	0	0	0	0	0	0
Q7KZF4	Heavy	MRM2 KO	Staphylococcal nuclease domain-containing protein 1 OS=Homo sapiens GN=SND1 PE=1 SV=1 - [SND1_HUMAN]	0	0	0	0.560857	0	0	0	0	0	0	0	0	0	0	0	0	0	0	0	0	0	0
P14314	Light	Parental	Glucosidase 2 subunit beta OS=Homo sapiens GN=PRKCSH PE=1 SV=2 - [GLU2B_HUMAN]	0.465787	0.0206653	0.0872756	0.137751	0.0804118	0	0.0202693	0	0.0149947	0.0110084	0.0157339	0	0	0	0	0	0.0155966	0	0	0	0	0
P14314	Heavy	MRM2 KO	Glucosidase 2 subunit beta OS=Homo sapiens GN=PRKCSH PE=1 SV=2 - [GLU2B_HUMAN]	1	0.0475502	0.190655	0.295143	0.157128	0.0158765	0.0428986	0.0230517	0.0322914	0.0348838	0.029509	0	0.00580781	0.00385164	0.00614044	0	0.025396	0	0	0	0	0
Q14254	Light	Parental	Flotillin-2 OS=Homo sapiens GN=FLOT2 PE=1 SV=2 - [FLOT2_HUMAN]	0	0	0	0	0	0.209071	0.493411	0.484217	0.853203	0.343549	0.788538	0	0.35734	1	0.494637	0.526816	0.71989	0	0	0.0980386	0	0
Q14254	Heavy	MRM2 KO	Flotillin-2 OS=Homo sapiens GN=FLOT2 PE=1 SV=2 - [FLOT2_HUMAN]	0	0	0	0	0	0	0.21802	0.266381	0.451732	0	0.514251	0	0.235397	0.730922	0.367147	0.330677	0.462151	0	0	0.136378	0	0
P61978	Light	Parental	Heterogeneous nuclear ribonucleoprotein K OS=Homo sapiens GN=HNRNPK PE=1 SV=1 - [HNRPK_HUMAN]	0	0	0	0	0	0.917635	0.224432	0.413845	0	0	0	0	0	0.0111799	0	0	0	0	0	0	0	0
P61978	Heavy	MRM2 KO	Heterogeneous nuclear ribonucleoprotein K OS=Homo sapiens GN=HNRNPK PE=1 SV=1 - [HNRPK_HUMAN]	0	0	0	0.623295	0.841839	1	0.201086	0.463113	0	0.132491	0	0	0	0	0	0	0	0	0	0	0	0
P39656	Light	Parental	Dolichyl-diphosphooligosaccharide--protein glycosyltransferase 48 kDa subunit OS=Homo sapiens GN=DDOST PE=1 SV=4 - [OST48_HUMAN]	0.19234	0	0	1	0.612072	0.730321	0.326403	0.739146	0.154959	0.697847	0.407342	0.0638546	0.312672	0.484998	0.376986	0.129862	0.353689	0.00975997	0.00523473	0.131874	0	0
P39656	Heavy	MRM2 KO	Dolichyl-diphosphooligosaccharide--protein glycosyltransferase 48 kDa subunit OS=Homo sapiens GN=DDOST PE=1 SV=4 - [OST48_HUMAN]	0	0.02012	0	0.599718	0.292764	0.571479	0.00765267	0	0	0.628309	0.342217	0.0643487	0.274691	0.432404	0.306954	0.110801	0.313802	0.00614543	0	0.118955	0	0
Q13423	Light	Parental	NAD(P) transhydrogenase, mitochondrial OS=Homo sapiens GN=NNT PE=1 SV=3 - [NNTM_HUMAN]	0.426471	0	0	0	0.15823	0.196027	0.0207946	0.203199	0.120562	0.177322	0.112616	0	0.0721362	0.114319	0.0950722	0.0787926	0.0960526	0	0	0.028483	0	0
Q13423	Heavy	MRM2 KO	NAD(P) transhydrogenase, mitochondrial OS=Homo sapiens GN=NNT PE=1 SV=3 - [NNTM_HUMAN]	0.894221	0	0.127477	1	0.584623	0.505418	0.0683179	0.568369	0.350619	0.479876	0.275542	0	0.22015	0.325077	0.25903	0.239654	0.276574	0	0	0.102296	0	0
Q9NZ45	Light	Parental	CDGSH iron-sulfur domain-containing protein 1 OS=Homo sapiens GN=CISD1 PE=1 SV=1 - [CISD1_HUMAN]	0.660531	0	0	0	0	0	0	0	0	0.157228	0	0	0.107093	0.128912	0.0857607	0	0.268868	0	0	0	0	0
Q9NZ45	Heavy	MRM2 KO	CDGSH iron-sulfur domain-containing protein 1 OS=Homo sapiens GN=CISD1 PE=1 SV=1 - [CISD1_HUMAN]	1	0	0	0	0	0.0265512	0	0.22837	0	0.256308	0	0	0.137141	0.232648	0.134055	0.185977	0.436437	0	0	0.0570655	0	0
Q8NBJ5	Light	Parental	Procollagen galactosyltransferase 1 OS=Homo sapiens GN=GLT25D1 PE=1 SV=1 - [GT251_HUMAN]	0	0.00722925	0	0.632016	0.158893	0.473518	0.0674308	0.283202	0.00948221	0.143083	0.0549012	0	0	0	0.0167154	0	0.0185257	0	0	0	0	0
Q8NBJ5	Heavy	MRM2 KO	Procollagen galactosyltransferase 1 OS=Homo sapiens GN=GLT25D1 PE=1 SV=1 - [GT251_HUMAN]	0.66996	0.0185257	0.0370237	1	0.344229	0.694071	0.114506	0.407905	0.0957708	0.230672	0.102134	0.00821344	0.00933202	0	0.0286561	0	0.0402767	0.00140672	0	0.00455731	0	0
P31040	Light	Parental	Succinate dehydrogenase [ubiquinone] flavoprotein subunit, mitochondrial OS=Homo sapiens GN=SDHA PE=1 SV=2 - [DHSA_HUMAN]	0.574802	0.020959	0.0183598	0.193651	0.147817	0.0403373	0.0387368	0.0492725	0.0564815	0.0424537	0.0377183	0	0.0188161	0	0.0105556	0.0101984	0.018664	0	0	0	0	0
P31040	Heavy	MRM2 KO	Succinate dehydrogenase [ubiquinone] flavoprotein subunit, mitochondrial OS=Homo sapiens GN=SDHA PE=1 SV=2 - [DHSA_HUMAN]	1	0.0498148	0.25	0.393386	0.293452	0.0956349	0.0730159	0.0983466	0.104365	0.0818783	0.0725529	0	0.0324802	0.0353836	0.0274405	0.0208466	0.0392328	0	0	0.0142791	0	0
P31937	Light	Parental	3-hydroxyisobutyrate dehydrogenase, mitochondrial OS=Homo sapiens GN=HIBADH PE=1 SV=2 - [3HIDH_HUMAN]	0	0	0	0.707865	0	0	0.0288253	0.0609806	0.0347906	0.0532176	0.0165005	0	0.00510317	0	0.00461083	0	0.0199346	0	0	0	0	0
P31937	Heavy	MRM2 KO	3-hydroxyisobutyrate dehydrogenase, mitochondrial OS=Homo sapiens GN=HIBADH PE=1 SV=2 - [3HIDH_HUMAN]	1	0	0.201328	0.961798	0.368744	0	0.0483555	0.0846578	0.0516037	0.0757099	0.0301328	0	0	0	0	0	0.0257406	0	0	0	0	0
P28066	Light	Parental	Proteasome subunit alpha type-5 OS=Homo sapiens GN=PSMA5 PE=1 SV=3 - [PSA5_HUMAN]	0	0	0	0	1	0	0	0	0.0693372	0	0	0	0	0	0	0	0	0	0	0	0	0
P28066	Heavy	MRM2 KO	Proteasome subunit alpha type-5 OS=Homo sapiens GN=PSMA5 PE=1 SV=3 - [PSA5_HUMAN]	0	0	0	0	0	0	0.0540987	0	0	0	0	0	0	0	0	0	0	0	0	0	0	0
Q9Y2B0	Light	Parental	Protein canopy homolog 2 OS=Homo sapiens GN=CNPY2 PE=1 SV=1 - [CNPY2_HUMAN]	0.334879	0	0	0	0	0	0	0	0	0	0	0	0	0	0	0	0	0	0	0	0	0
Q9Y2B0	Heavy	MRM2 KO	Protein canopy homolog 2 OS=Homo sapiens GN=CNPY2 PE=1 SV=1 - [CNPY2_HUMAN]	1	0	0.0601538	0	0.0696973	0	0.0111057	0	0	0	0.0077691	0	0	0	0	0	0.0254821	0	0	0	0	0
Q53EU6	Light	Parental	Glycerol-3-phosphate acyltransferase 3 OS=Homo sapiens GN=AGPAT9 PE=1 SV=2 - [GPAT3_HUMAN]	1	0	0	0	0	0	0	0	0	0	0	0	0	0	0	0	0	0	0	0	0	0
Q53EU6	Heavy	MRM2 KO	Glycerol-3-phosphate acyltransferase 3 OS=Homo sapiens GN=AGPAT9 PE=1 SV=2 - [GPAT3_HUMAN]	0	0	0	0	0	0	0	0	0	0	0	0	0	0	0.0213245	0	0	0	0	0	0	0
P36551	Light	Parental	Coproporphyrinogen-III oxidase, mitochondrial OS=Homo sapiens GN=CPOX PE=1 SV=3 - [HEM6_HUMAN]	1	0.12204	0.386148	0.346928	0.137895	0	0	0	0	0.00635965	0	0	0	0	0	0	0.00985814	0	0	0	0	0
P36551	Heavy	MRM2 KO	Coproporphyrinogen-III oxidase, mitochondrial OS=Homo sapiens GN=CPOX PE=1 SV=3 - [HEM6_HUMAN]	0.661312	0.0675081	0.197142	0	0.0543549	0	0.0031501	0	0	0	0.00502556	0	0	0	0	0	0	0	0	0	0	0
P49406	Light	Parental	39S ribosomal protein L19, mitochondrial OS=Homo sapiens GN=MRPL19 PE=1 SV=2 - [RM19_HUMAN]	0	0	0	0	0	0	0.0929544	0.416862	0.236026	0.286519	0.122053	0	0.0756458	0.0861202	0.0582433	0.0491545	0.055519	0	0	0.00721935	0	0
P49406	Heavy	MRM2 KO	39S ribosomal protein L19, mitochondrial OS=Homo sapiens GN=MRPL19 PE=1 SV=2 - [RM19_HUMAN]	0	0	0	0	0.0279239	0.119516	0.171301	1	0.567403	0.588539	0.195655	0	0.0959605	0.0827853	0.052372	0.0368718	0.0459605	0	0	0	0	0
Q9P2W9	Light	Parental	Syntaxin-18 OS=Homo sapiens GN=STX18 PE=1 SV=1 - [STX18_HUMAN]	0.24642	0	0	1	0.229912	0.757757	0.560064	0.686555	0.390215	0.527844	0.288584	0	0	0	0	0	0.0574185	0	0	0	0	0
Q9P2W9	Heavy	MRM2 KO	Syntaxin-18 OS=Homo sapiens GN=STX18 PE=1 SV=1 - [STX18_HUMAN]	0	0	0	0.535998	0.300318	0.392999	0.139916	0.376691	0.252784	0.281026	0.164399	0	0.127745	0.166229	0.0430788	0	0	0	0	0	0	0
P50336	Light	Parental	Protoporphyrinogen oxidase OS=Homo sapiens GN=PPOX PE=1 SV=1 - [PPOX_HUMAN]	0.909905	0	0.0382877	0.520443	0.192202	0	0.0268124	0	0	0	0	0	0	0	0	0	0.043393	0	0	0	0	0
P50336	Heavy	MRM2 KO	Protoporphyrinogen oxidase OS=Homo sapiens GN=PPOX PE=1 SV=1 - [PPOX_HUMAN]	1	0	0.04353	0.48804	0.157956	0	0	0	0	0	0	0	0	0	0	0	0.0463383	0	0	0	0	0
O75153	Light	Parental	Clustered mitochondria protein homolog OS=Homo sapiens GN=CLUH PE=1 SV=2 - [CLU_HUMAN]	0	0	0	0.407244	0.12046	0.654267	0.0936042	0.521292	0.083211	0.298744	0.0372165	0	0	0.0239843	0	0	0	0	0	0	0	0
O75153	Heavy	MRM2 KO	Clustered mitochondria protein homolog OS=Homo sapiens GN=CLUH PE=1 SV=2 - [CLU_HUMAN]	0	0	0	0.789199	0.270028	1	0.164138	0.933431	0.163485	0.481318	0.0843204	0	0	0	0	0	0.0779736	0	0	0	0	0
Q9UHC3	Light	Parental	Acid-sensing ion channel 3 OS=Homo sapiens GN=ASIC3 PE=1 SV=2 - [ASIC3_HUMAN]	0	0	0	0	0	0	0	0	0	0	0	0	0	0.959499	0	0	0	0	0	0	0	0
Q9UHC3	Heavy	MRM2 KO	Acid-sensing ion channel 3 OS=Homo sapiens GN=ASIC3 PE=1 SV=2 - [ASIC3_HUMAN]	0	0	0	1	0.188042	0.166201	0	0	0	0	0	0	0	0	0	0	0	0	0	0	0	0
Q96EH3	Light	Parental	Mitochondrial assembly of ribosomal large subunit protein 1 OS=Homo sapiens GN=MALSU1 PE=1 SV=1 - [MASU1_HUMAN]	0.0466848	0	0	0.0330133	0	0.0456643	0.203321	0.535145	0.255616	0.263889	0	0	0.00605072	0.0131039	0	0	0	0	0	0	0	0
Q96EH3	Heavy	MRM2 KO	Mitochondrial assembly of ribosomal large subunit protein 1 OS=Homo sapiens GN=MALSU1 PE=1 SV=1 - [MASU1_HUMAN]	0.268901	0	0	0.157367	0	0.0619565	0	1	0.503502	0.280556	0.157488	0	0.0183213	0.0292633	0	0	0.0292814	0	0	0	0	0
Q9NVH0	Light	Parental	Exonuclease 3'-5' domain-containing protein 2 OS=Homo sapiens GN=EXD2 PE=1 SV=2 - [EXD2_HUMAN]	0.499162	0	0	0	0	0	0	0	0	0	0	0	0	0	0.0379515	0	0.226947	0	0	0	0	0
Q9NVH0	Heavy	MRM2 KO	Exonuclease 3'-5' domain-containing protein 2 OS=Homo sapiens GN=EXD2 PE=1 SV=2 - [EXD2_HUMAN]	0	0	0	0	0	0	0.276177	0.844231	0	0.359092	0	0	0	1	0.173906	0	0.386222	0	0	0	0	0
Q9BXW7	Light	Parental	Cat eye syndrome critical region protein 5 OS=Homo sapiens GN=CECR5 PE=1 SV=1 - [CECR5_HUMAN]	1	0	0	0.96111	0.0804537	0.0143792	0.0379178	0.0737695	0.00509216	0.15479	0	0	0	0	0	0	0.0920397	0	0	0	0	0
Q9BXW7	Heavy	MRM2 KO	Cat eye syndrome critical region protein 5 OS=Homo sapiens GN=CECR5 PE=1 SV=1 - [CECR5_HUMAN]	0.175046	0	0	0.948552	0.108122	0	0.0129573	0.0963338	0	0.0138687	0.0266356	0	0	0	0.00864088	0	0.0566943	0	0	0	0	0
Q96DB5	Light	Parental	Regulator of microtubule dynamics protein 1 OS=Homo sapiens GN=RMDN1 PE=1 SV=1 - [RMD1_HUMAN]	0.944347	0	0	0.380119	0.040987	0	0	0	0	0	0	0	0	0	0	0	0.0227511	0	0	0	0	0
Q96DB5	Heavy	MRM2 KO	Regulator of microtubule dynamics protein 1 OS=Homo sapiens GN=RMDN1 PE=1 SV=1 - [RMD1_HUMAN]	1	0	0	0	0	0	0	0	0	0	0	0	0	0	0	0	0.0414771	0	0	0	0	0
O14949	Light	Parental	Cytochrome b-c1 complex subunit 8 OS=Homo sapiens GN=UQCRQ PE=1 SV=4 - [QCR8_HUMAN]	0	0	0	0	0	0	0	0	0	0.064178	0	0	0.0209081	0.0964824	0.0886217	0.0415291	0.0809404	0	0	0.0138478	0	0
O14949	Heavy	MRM2 KO	Cytochrome b-c1 complex subunit 8 OS=Homo sapiens GN=UQCRQ PE=1 SV=4 - [QCR8_HUMAN]	1	0	0	0.267983	0	0	0.0413137	0.0963747	0	0.0742642	0	0	0.0173259	0.0438263	0	0.0141637	0.108579	0	0	0	0	0
Q13405	Light	Parental	39S ribosomal protein L49, mitochondrial OS=Homo sapiens GN=MRPL49 PE=1 SV=1 - [RM49_HUMAN]	0	0	0	0	0	0.0734595	0.0752464	0.454342	0.260807	0.339114	0.127657	0.00379057	0.0680462	0.0897517	0.0629746	0.0306661	0.0522665	0	0	0.00536198	0	0
Q13405	Heavy	MRM2 KO	39S ribosomal protein L49, mitochondrial OS=Homo sapiens GN=MRPL49 PE=1 SV=1 - [RM49_HUMAN]	0	0	0	0	0	0.0917225	0.139272	1	0.598345	0.633688	0.187886	0.00443306	0.0744055	0.0753383	0.0515175	0.0209959	0.0363159	0	0	0.00188937	0	0
Q9BZE1	Light	Parental	39S ribosomal protein L37, mitochondrial OS=Homo sapiens GN=MRPL37 PE=1 SV=2 - [RM37_HUMAN]	0	0	0	0	0	0.0594281	0.111465	0.424602	0.266927	0.253736	0.143863	0	0.0856218	0.107176	0.0695171	0.0608039	0.0433774	0	0	0.0113164	0	0
Q9BZE1	Heavy	MRM2 KO	39S ribosomal protein L37, mitochondrial OS=Homo sapiens GN=MRPL37 PE=1 SV=2 - [RM37_HUMAN]	0	0	0	0	0	0.0980038	0.222039	1	0.634206	0.507688	0.232398	0.00467224	0.0992716	0.0952252	0.0620987	0.0418937	0.0358781	0	0	0	0	0
Q6P4E1	Light	Parental	Protein CASC4 OS=Homo sapiens GN=CASC4 PE=1 SV=1 - [CASC4_HUMAN]	1	0	0	0	0	0	0	0	0	0	0	0	0	0	0	0	0	0	0	0.0323657	0	0
Q6P4E1	Heavy	MRM2 KO	Protein CASC4 OS=Homo sapiens GN=CASC4 PE=1 SV=1 - [CASC4_HUMAN]	0	0	0	0	0	0	0	0	0	0	0	0.00376516	0	0	0	0	0.0421404	0	0	0	0	0
Q15392	Light	Parental	Delta(24)-sterol reductase OS=Homo sapiens GN=DHCR24 PE=1 SV=2 - [DHC24_HUMAN]	0.474098	0	0	0.703143	0	0	0	0	0	0	0	0	0	0	0	0	0	0	0	0	0	0
Q15392	Heavy	MRM2 KO	Delta(24)-sterol reductase OS=Homo sapiens GN=DHCR24 PE=1 SV=2 - [DHC24_HUMAN]	0	0	0	1	0.155239	0	0	0	0	0	0	0	0	0	0	0	0	0	0	0	0	0
Q13505	Light	Parental	Metaxin-1 OS=Homo sapiens GN=MTX1 PE=1 SV=2 - [MTX1_HUMAN]	1	0	0	0.197715	0	0	0	0	0	0.0330066	0	0	0.00562722	0.0100965	0.0282224	0.003839	0.0566277	0	0	0	0	0
Q13505	Heavy	MRM2 KO	Metaxin-1 OS=Homo sapiens GN=MTX1 PE=1 SV=2 - [MTX1_HUMAN]	0	0	0	0.21742	0	0	0	0	0.00871001	0	0.0155409	0	0.0164551	0.0327476	0.0610462	0.0133824	0	0	0	0.0166125	0	0
Q15904	Light	Parental	V-type proton ATPase subunit S1 OS=Homo sapiens GN=ATP6AP1 PE=1 SV=2 - [VAS1_HUMAN]	0	0	0	0	0	0.536196	0	0.611043	0	0.492638	0	0	0.0668221	0.070773	0.136319	0.0462454	0.17227	0	0	0	0	0
Q15904	Heavy	MRM2 KO	V-type proton ATPase subunit S1 OS=Homo sapiens GN=ATP6AP1 PE=1 SV=2 - [VAS1_HUMAN]	0.200736	0	0	1	0.562209	0.250061	0.118282	0.454969	0	0.299018	0.101644	0	0.0456564	0.0557301	0.0931043	0	0.109571	0	0	0	0	0
O00186	Light	Parental	Syntaxin-binding protein 3 OS=Homo sapiens GN=STXBP3 PE=1 SV=2 - [STXB3_HUMAN]	0	0	0	0	0	0	0	0.919935	0	0	0	0	0	0	0	0	0	0	0	0	0	0
O00186	Heavy	MRM2 KO	Syntaxin-binding protein 3 OS=Homo sapiens GN=STXBP3 PE=1 SV=2 - [STXB3_HUMAN]	0	0	0	0	0	0	0	1	0	0	0	0	0	0	0.307276	0	0	0	0	0	0	0
Q9Y2R0	Light	Parental	Cytochrome c oxidase assembly protein 3 homolog, mitochondrial OS=Homo sapiens GN=COA3 PE=1 SV=1 - [COA3_HUMAN]	0	0	0	0	0	0	0	0	0	0	0	0	0	0	0	0	0.0982456	0	0	0.0675341	0	0
Q9Y2R0	Heavy	MRM2 KO	Cytochrome c oxidase assembly protein 3 homolog, mitochondrial OS=Homo sapiens GN=COA3 PE=1 SV=1 - [COA3_HUMAN]	0	0	0	1	0	0	0	0	0.138889	0	0	0	0	0.0675536	0.0866082	0	0.16501	0	0	0.125634	0	0
Q70CQ3	Light	Parental	Ubiquitin carboxyl-terminal hydrolase 30 OS=Homo sapiens GN=USP30 PE=1 SV=1 - [UBP30_HUMAN]	0	0	0	0.831468	0.658938	0	0	0	0	0	0	0	0	0	0	0	0	0	0	0	0	0
Q70CQ3	Heavy	MRM2 KO	Ubiquitin carboxyl-terminal hydrolase 30 OS=Homo sapiens GN=USP30 PE=1 SV=1 - [UBP30_HUMAN]	0	0	0	1	0.813879	0	0	0	0	0	0	0	0	0	0	0	0	0	0	0	0	0
P08107	Light	Parental	Heat shock 70 kDa protein 1A/1B OS=Homo sapiens GN=HSPA1A PE=1 SV=5 - [HSP71_HUMAN]	1	0	0	0.817156	0.496459	0	0.0475079	0.125026	0.0547482	0.123859	0.0604014	0	0.0203699	0.0191107	0.0254853	0.0188877	0.0539087	0	0	0.0029617	0	0
P08107	Heavy	MRM2 KO	Heat shock 70 kDa protein 1A/1B OS=Homo sapiens GN=HSPA1A PE=1 SV=5 - [HSP71_HUMAN]	0.434418	0	0	0.348898	0	0.0645724	0.0221931	0.022521	0.0395068	0.0542366	0.0301285	0	0.0100485	0.0134706	0.0146773	0.00788431	0.0156742	0	0	0	0	0
Q5H8A4	Light	Parental	GPI ethanolamine phosphate transferase 2 OS=Homo sapiens GN=PIGG PE=1 SV=1 - [PIGG_HUMAN]	0	0	0	0	0	0	0	0	0	0	0	0	0	0	1	0	0	0	0	0	0	0
Q5H8A4	Heavy	MRM2 KO	GPI ethanolamine phosphate transferase 2 OS=Homo sapiens GN=PIGG PE=1 SV=1 - [PIGG_HUMAN]	0	0	0	0	0	0	0	0	0	0	0	0	0	0	0	0.808425	0	0	0	0	0	0
P62491	Light	Parental	Ras-related protein Rab-11A OS=Homo sapiens GN=RAB11A PE=1 SV=3 - [RB11A_HUMAN]	0.912892	0.00869251	0.0125784	0.170296	0.0289373	0.00689895	0.00691463	0.0246777	0.0258188	0.0208188	0.0119251	0	0	0.0212282	0.0167509	0.014547	0.0349216	0.000345035	0	0.0041838	0	0
P62491	Heavy	MRM2 KO	Ras-related protein Rab-11A OS=Homo sapiens GN=RAB11A PE=1 SV=3 - [RB11A_HUMAN]	1	0.0192683	0	0	0	0	0	0	0	0	0	0	0	0	0	0	0.045784	0	0	0	0	0
Q13011	Light	Parental	Delta(3,5)-Delta(2,4)-dienoyl-CoA isomerase, mitochondrial OS=Homo sapiens GN=ECH1 PE=1 SV=2 - [ECH1_HUMAN]	1	0.0601496	0.510077	0.535633	0.249533	0.0108248	0.0845834	0.0244546	0.0564097	0.0161188	0.0124891	0	0	0	0	0	0	0	0	0	0	0
Q13011	Heavy	MRM2 KO	Delta(3,5)-Delta(2,4)-dienoyl-CoA isomerase, mitochondrial OS=Homo sapiens GN=ECH1 PE=1 SV=2 - [ECH1_HUMAN]	0.670476	0.0455433	0.469977	0.495948	0.140245	0.0407023	0.0995637	0.0125722	0.0261168	0.0195304	0.0113505	0	0	0	0	0	0	0	0	0	0	0
Q9BWH2	Light	Parental	FUN14 domain-containing protein 2 OS=Homo sapiens GN=FUNDC2 PE=1 SV=2 - [FUND2_HUMAN]	0	0	0	0	0.172699	0	0	0	0	0	0	0	0	0	0	0	0.112584	0	0	0	0	0
Q9BWH2	Heavy	MRM2 KO	FUN14 domain-containing protein 2 OS=Homo sapiens GN=FUNDC2 PE=1 SV=2 - [FUND2_HUMAN]	1	0	0	0.257396	0	0	0	0.0363868	0	0.0230966	0	0	0	0	0	0	0.188317	0	0	0	0	0
P84103	Light	Parental	Serine/arginine-rich splicing factor 3 OS=Homo sapiens GN=SRSF3 PE=1 SV=1 - [SRSF3_HUMAN]	0	0	0	0	0	1	0	0.936111	0.132714	0.57265	0.202885	0	0.0793803	0	0	0	0	0	0	0	0	0
P84103	Heavy	MRM2 KO	Serine/arginine-rich splicing factor 3 OS=Homo sapiens GN=SRSF3 PE=1 SV=1 - [SRSF3_HUMAN]	0	0	0	0	0	0	0	0.750641	0	0	0	0	0	0	0.12094	0	0	0	0	0	0	0
O95721	Light	Parental	Synaptosomal-associated protein 29 OS=Homo sapiens GN=SNAP29 PE=1 SV=1 - [SNP29_HUMAN]	1	0	0	0	0	0	0	0	0	0	0	0	0	0	0	0	0	0	0	0	0	0
O95721	Heavy	MRM2 KO	Synaptosomal-associated protein 29 OS=Homo sapiens GN=SNAP29 PE=1 SV=1 - [SNP29_HUMAN]	0.322731	0	0	0	0	0	0	0	0	0	0	0.00718066	0.10017	0.137998	0.102714	0	0	0	0	0	0	0
P30084	Light	Parental	Enoyl-CoA hydratase, mitochondrial OS=Homo sapiens GN=ECHS1 PE=1 SV=4 - [ECHM_HUMAN]	0.519004	0.0564413	0.431214	1	0.317121	0.0416751	0.0470568	0.0706694	0.0496132	0.0574168	0.0274739	0	0	0	0	0	0.0107904	0	0	0	0	0
P30084	Heavy	MRM2 KO	Enoyl-CoA hydratase, mitochondrial OS=Homo sapiens GN=ECHS1 PE=1 SV=4 - [ECHM_HUMAN]	0.413724	0.0547259	0.390515	0.914564	0.289842	0.042516	0.0464514	0.0661285	0.0511604	0.0558359	0.0246115	0	0	0	0	0	0	0	0	0	0	0
Q9H078	Light	Parental	Caseinolytic peptidase B protein homolog OS=Homo sapiens GN=CLPB PE=1 SV=1 - [CLPB_HUMAN]	0	0	0	0.399886	0.478261	0.616419	0.202346	0.429348	0.244966	0.287757	0.14857	0	0.0912757	0.105034	0.0741133	0.0504577	0.0507723	0	0	0.0105463	0	0
Q9H078	Heavy	MRM2 KO	Caseinolytic peptidase B protein homolog OS=Homo sapiens GN=CLPB PE=1 SV=1 - [CLPB_HUMAN]	0	0	0	0.192935	0.700801	1	0.319508	0.677632	0.0717963	0.444794	0.221224	0	0.132008	0.16373	0.118535	0.0653032	0.082151	0	0	0	0	0
P11047	Light	Parental	Laminin subunit gamma-1 OS=Homo sapiens GN=LAMC1 PE=1 SV=3 - [LAMC1_HUMAN]	0.246926	0	0.0974417	0.551661	0.290459	0.0895265	0.059053	0.0296678	0	0.0280707	0	0	0	0	0	0	0	0	0	0	0	0
P11047	Heavy	MRM2 KO	Laminin subunit gamma-1 OS=Homo sapiens GN=LAMC1 PE=1 SV=3 - [LAMC1_HUMAN]	1	0	0	0.732155	0.434629	0.0998587	0.0867279	0.0909258	0.109244	0.0766926	0	0	0.0152226	0	0	0	0	0	0	0	0	0
P00167	Light	Parental	Cytochrome b5 OS=Homo sapiens GN=CYB5A PE=1 SV=2 - [CYB5_HUMAN]	1	0	0	0.258641	0.126119	0.0424588	0	0.0686764	0.0447368	0.0644933	0	0	0.0292223	0.0407109	0.0349175	0.0239199	0.0966418	0.00192184	0	0.00995679	0	0
P00167	Heavy	MRM2 KO	Cytochrome b5 OS=Homo sapiens GN=CYB5A PE=1 SV=2 - [CYB5_HUMAN]	0.445601	0	0.0286528	0.201689	0.0851728	0	0.0111312	0.0334643	0.0194423	0.0298704	0	0	0.0122742	0	0	0.0105813	0.0444423	0	0	0.0035055	0	0
P82930	Light	Parental	28S ribosomal protein S34, mitochondrial OS=Homo sapiens GN=MRPS34 PE=1 SV=2 - [RT34_HUMAN]	0	0	0	0.353535	0.291059	0.725963	0.486158	0.413019	0.251029	0.260007	0.119865	0	0.067284	0.0173345	0.050954	0.0258511	0.0236813	0	0	0	0	0
P82930	Heavy	MRM2 KO	28S ribosomal protein S34, mitochondrial OS=Homo sapiens GN=MRPS34 PE=1 SV=2 - [RT34_HUMAN]	0.132061	0	0	0.824916	0.52731	1	0.787318	0.657501	0.424804	0.421624	0.175608	0	0.0966517	0.0959409	0.0665544	0.0298354	0.0301347	0	0	0	0	0
Q96KE9	Light	Parental	BTB/POZ domain-containing protein 6 OS=Homo sapiens GN=BTBD6 PE=1 SV=3 - [BTBD6_HUMAN]	0	0	0.214231	0	1	0	0	0	0	0	0	0	0	0	0	0	0	0	0	0	0	0
Q96KE9	Heavy	MRM2 KO	BTB/POZ domain-containing protein 6 OS=Homo sapiens GN=BTBD6 PE=1 SV=3 - [BTBD6_HUMAN]	0	0	0.220962	0.769615	0.545577	0	0	0	0	0	0	0	0	0	0	0	0	0	0	0	0	0
Q4G176	Light	Parental	Acyl-CoA synthetase family member 3, mitochondrial OS=Homo sapiens GN=ACSF3 PE=1 SV=3 - [ACSF3_HUMAN]	0	0	0	0.872212	0.358938	0	0.0586991	0	0	0.0699823	0	0	0	0	0	0	0.101947	0	0	0	0	0
Q4G176	Heavy	MRM2 KO	Acyl-CoA synthetase family member 3, mitochondrial OS=Homo sapiens GN=ACSF3 PE=1 SV=3 - [ACSF3_HUMAN]	0.999115	0	0	1	0	0	0.0699292	0.135398	0.0504336	0	0	0	0	0	0	0	0.111062	0	0	0	0	0
P55795	Light	Parental	Heterogeneous nuclear ribonucleoprotein H2 OS=Homo sapiens GN=HNRNPH2 PE=1 SV=1 - [HNRH2_HUMAN]	0	0	0	0	1	0.710266	0	0.798258	0	0.483226	0	0	0	0	0	0	0	0	0	0	0	0
P55795	Heavy	MRM2 KO	Heterogeneous nuclear ribonucleoprotein H2 OS=Homo sapiens GN=HNRNPH2 PE=1 SV=1 - [HNRH2_HUMAN]	0	0	0	0	0	0.683135	0	0.964253	0	0	0	0	0	0	0	0	0	0	0	0	0	0
Q969V3	Light	Parental	Nicalin OS=Homo sapiens GN=NCLN PE=1 SV=2 - [NCLN_HUMAN]	1	0	0	0.808986	0.052354	0.109013	0	0.231316	0.0284369	0.156416	0.0684423	0	0	0.0557439	0	0	0.046785	0	0	0.0288136	0	0
Q969V3	Heavy	MRM2 KO	Nicalin OS=Homo sapiens GN=NCLN PE=1 SV=2 - [NCLN_HUMAN]	0.688458	0	0.109362	0	0	0.0754372	0	0	0.0184315	0	0.0601022	0	0.0125773	0.0422653	0.0453323	0.0115792	0	0	0	0	0	0
Q9BUN8	Light	Parental	Derlin-1 OS=Homo sapiens GN=DERL1 PE=1 SV=1 - [DERL1_HUMAN]	0	0	0	0	0	0	0	1	0.273785	0.988116	0.19612	0	0.192171	0.610276	0.515204	0.125131	0	0	0	0.134533	0	0
Q9BUN8	Heavy	MRM2 KO	Derlin-1 OS=Homo sapiens GN=DERL1 PE=1 SV=1 - [DERL1_HUMAN]	0	0	0	0	0	0.273471	0	0	0	0	0.329011	0	0	0.679133	0.46697	0.120972	0	0.0358616	0	0.1	0	0
Q9Y2S7	Light	Parental	Polymerase delta-interacting protein 2 OS=Homo sapiens GN=POLDIP2 PE=1 SV=1 - [PDIP2_HUMAN]	0.732764	0.0387654	0.18661	0.3717	0.207312	0.0389934	0.0341406	0	0.0357265	0	0	0	0	0	0	0	0	0	0	0	0	0
Q9Y2S7	Heavy	MRM2 KO	Polymerase delta-interacting protein 2 OS=Homo sapiens GN=POLDIP2 PE=1 SV=1 - [PDIP2_HUMAN]	1	0.0714055	0.265147	0.505223	0.306743	0.0536467	0.0520988	0	0.0599335	0.0551472	0.0342545	0	0	0	0.00711871	0	0.0344539	0	0	0	0	0
Q9HC29	Light	Parental	Nucleotide-binding oligomerization domain-containing protein 2 OS=Homo sapiens GN=NOD2 PE=1 SV=1 - [NOD2_HUMAN]	0	0	0	0	1	0	0.148699	0	0	0	0	0	0	0	0.111206	0.0592796	0.394947	0	0	0	0	0
Q9HC29	Heavy	MRM2 KO	Nucleotide-binding oligomerization domain-containing protein 2 OS=Homo sapiens GN=NOD2 PE=1 SV=1 - [NOD2_HUMAN]	0	0	0	0	0	0	0	0.37994	0.25988	0	0.170835	0	0	0.127339	0	0	0	0	0	0.0113482	0	0
O75629	Light	Parental	Protein CREG1 OS=Homo sapiens GN=CREG1 PE=1 SV=1 - [CREG1_HUMAN]	1	0.262435	0.281181	0.126568	0	0	0.105387	0	0	0	0	0	0	0	0	0	0.0561476	0	0	0	0	0
O75629	Heavy	MRM2 KO	Protein CREG1 OS=Homo sapiens GN=CREG1 PE=1 SV=1 - [CREG1_HUMAN]	0.679188	0	0	0	0	0	0	0	0	0	0	0	0	0	0	0	0	0	0	0	0	0
Q96HP4	Light	Parental	Oxidoreductase NAD-binding domain-containing protein 1 OS=Homo sapiens GN=OXNAD1 PE=1 SV=1 - [OXND1_HUMAN]	0.921508	0	0	0	0	0	0	0	0	0	0	0	0	0	0	0	0.167361	0	0	0	0	0
Q96HP4	Heavy	MRM2 KO	Oxidoreductase NAD-binding domain-containing protein 1 OS=Homo sapiens GN=OXNAD1 PE=1 SV=1 - [OXND1_HUMAN]	0	0	0	1	0.288248	0	0	0	0	0	0	0	0	0	0	0	0.57184	0	0	0	0	0
Q12849	Light	Parental	G-rich sequence factor 1 OS=Homo sapiens GN=GRSF1 PE=1 SV=3 - [GRSF1_HUMAN]	0.555556	0.0104196	0.138551	0.51414	0.231345	0.129046	0.0750411	0.111385	0.0693669	0.0772852	0.0382412	0	0.0191753	0.0211823	0.018066	0.0110126	0.0299763	0	0	0.00426929	0	0
Q12849	Heavy	MRM2 KO	G-rich sequence factor 1 OS=Homo sapiens GN=GRSF1 PE=1 SV=3 - [GRSF1_HUMAN]	1	0.0453384	0.255975	0.907316	0.413976	0.233716	0.129922	0.2131	0.137165	0.14636	0.0715198	0.00188287	0.0365444	0.0386426	0.0340084	0.0180679	0.0523262	0	0	0.00752053	0	0
Q96DR5	Light	Parental	BPI fold-containing family A member 2 OS=Homo sapiens GN=BPIFA2 PE=1 SV=2 - [BPIA2_HUMAN]	0	0	0	0	0	0.0562521	0.0150858	0.372213	0.0385935	0.373413	0.0405575	0	0.0390223	0.119468	0.0581561	0.00892796	0.0675643	0	0	0.014554	0	0
Q96DR5	Heavy	MRM2 KO	BPI fold-containing family A member 2 OS=Homo sapiens GN=BPIFA2 PE=1 SV=2 - [BPIA2_HUMAN]	0	0	0	0	0.055669	0.220412	0.00712864	1	0.103002	0.882504	0.100772	0	0.077307	0.213293	0.0979417	0.0163208	0.120926	0.00876501	0	0	0	0
Q86SK9	Light	Parental	Stearoyl-CoA desaturase 5 OS=Homo sapiens GN=SCD5 PE=2 SV=2 - [SCD5_HUMAN]	0	0	0	0	0	0	0.0202736	0.261077	0.120918	0.48323	0.155075	0.0119153	0.125684	0.163901	0.375816	0.115887	0.368226	0	0	0.0773169	0	0
Q86SK9	Heavy	MRM2 KO	Stearoyl-CoA desaturase 5 OS=Homo sapiens GN=SCD5 PE=2 SV=2 - [SCD5_HUMAN]	0	0	0	0	0	0	0.043451	0.545543	0.252957	1	0.325154	0	0.2594	0.368314	0.798941	0.145455	0.772021	0.00197882	0	0.180583	0	0
Q9Y237	Light	Parental	Peptidyl-prolyl cis-trans isomerase NIMA-interacting 4 OS=Homo sapiens GN=PIN4 PE=1 SV=1 - [PIN4_HUMAN]	1	0	0.147161	0	0	0	0	0	0	0	0	0	0	0	0	0	0	0	0	0	0	0
Q9Y237	Heavy	MRM2 KO	Peptidyl-prolyl cis-trans isomerase NIMA-interacting 4 OS=Homo sapiens GN=PIN4 PE=1 SV=1 - [PIN4_HUMAN]	0.176031	0	0	0	0	0	0	0	0	0	0	0	0	0	0	0	0	0	0	0	0	0
P23528	Light	Parental	Cofilin-1 OS=Homo sapiens GN=CFL1 PE=1 SV=3 - [COF1_HUMAN]	1	0	0.00512586	0.180816	0	0	0.0163804	0	0	0	0	0	0	0	0	0	0.0801259	0	0	0	0	0
P23528	Heavy	MRM2 KO	Cofilin-1 OS=Homo sapiens GN=CFL1 PE=1 SV=3 - [COF1_HUMAN]	0.682907	0.0169651	0	0	0	0	0	0	0	0	0	0	0	0	0	0	0	0	0	0	0	0
P16144	Light	Parental	Integrin beta-4 OS=Homo sapiens GN=ITGB4 PE=1 SV=5 - [ITB4_HUMAN]	0	0	0	0	0	0	0	0	0	0	0	0	1	0	0	0	0	0	0	0	0	0
P16144	Heavy	MRM2 KO	Integrin beta-4 OS=Homo sapiens GN=ITGB4 PE=1 SV=5 - [ITB4_HUMAN]	0	0	0	0	0	0	0	0	0	0	0	0	0	0.0353419	0	0.0156087	0	0	0	0	0	0
O95477	Light	Parental	ATP-binding cassette sub-family A member 1 OS=Homo sapiens GN=ABCA1 PE=1 SV=3 - [ABCA1_HUMAN]	0	0	0	0	0	0	0	0	0	0	0	0	0	0.0493288	0.0382784	0.0349223	0.059074	0	0	0.0146489	0	0
O95477	Heavy	MRM2 KO	ATP-binding cassette sub-family A member 1 OS=Homo sapiens GN=ABCA1 PE=1 SV=3 - [ABCA1_HUMAN]	1	0	0	0	0	0	0	0	0	0	0	0	0	0	0	0	0	0	0	0	0	0
O75380	Light	Parental	NADH dehydrogenase [ubiquinone] iron-sulfur protein 6, mitochondrial OS=Homo sapiens GN=NDUFS6 PE=1 SV=1 - [NDUS6_HUMAN]	0.352362	0	0	0	0.139534	0	0	0	0	0	0	0	0	0	0	0	0	0	0	0	0	0
O75380	Heavy	MRM2 KO	NADH dehydrogenase [ubiquinone] iron-sulfur protein 6, mitochondrial OS=Homo sapiens GN=NDUFS6 PE=1 SV=1 - [NDUS6_HUMAN]	1	0	0	0.113235	0	0	0	0	0	0	0	0	0	0	0	0	0.0503228	0	0	0	0	0
P23919	Light	Parental	Thymidylate kinase OS=Homo sapiens GN=DTYMK PE=1 SV=4 - [KTHY_HUMAN]	1	0	0	0	0	0	0	0	0	0	0	0	0	0	0	0	0	0	0	0	0	0
P23919	Heavy	MRM2 KO	Thymidylate kinase OS=Homo sapiens GN=DTYMK PE=1 SV=4 - [KTHY_HUMAN]	0.843485	0	0	0.239486	0	0	0	0	0	0	0	0	0	0	0	0	0	0	0	0	0	0
O60568	Light	Parental	Procollagen-lysine,2-oxoglutarate 5-dioxygenase 3 OS=Homo sapiens GN=PLOD3 PE=1 SV=1 - [PLOD3_HUMAN]	0	0	0	0.850877	0.886591	0.634085	0.148058	0.302005	0.0603008	0.0979323	0.0266541	0	0.0192481	0	0	0	0	0	0	0	0	0
O60568	Heavy	MRM2 KO	Procollagen-lysine,2-oxoglutarate 5-dioxygenase 3 OS=Homo sapiens GN=PLOD3 PE=1 SV=1 - [PLOD3_HUMAN]	0	0	0.765038	1	0.536404	0.271303	0.149812	0.711153	0.39411	0.454699	0.212469	0	0.081015	0	0	0	0.0197306	0	0	0	0	0
Q9NUJ1	Light	Parental	Mycophenolic acid acyl-glucuronide esterase, mitochondrial OS=Homo sapiens GN=ABHD10 PE=1 SV=1 - [ABHDA_HUMAN]	0.971265	0	0	0.384651	0.198108	0	0.0191216	0	0	0.0157458	0	0	0	0	0	0	0.0140404	0	0	0	0	0
Q9NUJ1	Heavy	MRM2 KO	Mycophenolic acid acyl-glucuronide esterase, mitochondrial OS=Homo sapiens GN=ABHD10 PE=1 SV=1 - [ABHDA_HUMAN]	1	0.0117743	0.0194136	0.420044	0.179652	0	0.0230464	0	0	0	0	0	0	0	0	0	0.0493283	0	0	0	0	0
Q9Y2W6	Light	Parental	Tudor and KH domain-containing protein OS=Homo sapiens GN=TDRKH PE=1 SV=2 - [TDRKH_HUMAN]	1	0	0	0	0	0	0	0	0	0	0	0	0	0	0.0486629	0	0.101191	0	0	0	0	0
Q9Y2W6	Heavy	MRM2 KO	Tudor and KH domain-containing protein OS=Homo sapiens GN=TDRKH PE=1 SV=2 - [TDRKH_HUMAN]	0	0	0	0.401728	0.124839	0.0493986	0	0.0804858	0	0.108023	0.0607614	0	0.0434894	0	0.0572346	0	0.076305	0	0	0.014551	0	0
P35241	Light	Parental	Radixin OS=Homo sapiens GN=RDX PE=1 SV=1 - [RADI_HUMAN]	1	0	0.0150413	0	0.0620283	0	0	0	0	0	0	0	0	0	0	0	0	0	0	0	0	0
P35241	Heavy	MRM2 KO	Radixin OS=Homo sapiens GN=RDX PE=1 SV=1 - [RADI_HUMAN]	0.787146	0	0	0	0	0	0	0	0	0	0	0	0	0	0	0	0	0	0	0	0	0
Q9H9B1	Light	Parental	Histone-lysine N-methyltransferase EHMT1 OS=Homo sapiens GN=EHMT1 PE=1 SV=4 - [EHMT1_HUMAN]	0	0	0	0	0	0	0	0.204003	0	0	0	0	0	0	0	0	0	0	0	0	0	0
Q9H9B1	Heavy	MRM2 KO	Histone-lysine N-methyltransferase EHMT1 OS=Homo sapiens GN=EHMT1 PE=1 SV=4 - [EHMT1_HUMAN]	1	0	0	0	0	0	0	0	0	0	0	0	0	0	0	0	0	0	0	0	0	0
Q8WVM8	Light	Parental	Sec1 family domain-containing protein 1 OS=Homo sapiens GN=SCFD1 PE=1 SV=4 - [SCFD1_HUMAN]	0	0	0	0.886875	1	0.645555	0.305609	0.812476	0.351774	0.615223	0.224914	0	0.276421	0.343762	0.241702	0.206791	0.266311	0	0	0	0	0
Q8WVM8	Heavy	MRM2 KO	Sec1 family domain-containing protein 1 OS=Homo sapiens GN=SCFD1 PE=1 SV=4 - [SCFD1_HUMAN]	0	0	0	0.430179	0.352537	0.367799	0	0.419115	0.145746	0.333461	0.146223	0	0	0.200114	0	0	0.175086	0	0	0	0	0
Q15120	Light	Parental	[Pyruvate dehydrogenase [lipoamide]] kinase isozyme 3, mitochondrial OS=Homo sapiens GN=PDK3 PE=1 SV=1 - [PDK3_HUMAN]	0	0	0	1	0.737924	0.273966	0.145083	0.37627	0.404013	0.971514	0.756502	0	0.503344	0.467426	0.278672	0.158657	0.133391	0	0	0	0	0
Q15120	Heavy	MRM2 KO	[Pyruvate dehydrogenase [lipoamide]] kinase isozyme 3, mitochondrial OS=Homo sapiens GN=PDK3 PE=1 SV=1 - [PDK3_HUMAN]	0	0	0	0	0.634877	0.261085	0.157766	0.383701	0.368343	0.932623	0.724796	0	0.456775	0.500619	0.29081	0.160317	0	0	0	0	0	0
Q9UI12	Light	Parental	V-type proton ATPase subunit H OS=Homo sapiens GN=ATP6V1H PE=1 SV=1 - [VATH_HUMAN]	0	0	0	0	0	0.567073	0	0.901363	0	0	0	0	0	0.678264	0	0	0	0	0	0	0	0
Q9UI12	Heavy	MRM2 KO	V-type proton ATPase subunit H OS=Homo sapiens GN=ATP6V1H PE=1 SV=1 - [VATH_HUMAN]	0	0	0	0	0	0.53264	0.350825	0.909254	0	0	0	0	0	1	0	0.630918	0	0	0	0	0	0
P15531;P22392	Light	Parental	Nucleoside diphosphate kinase A OS=Homo sapiens GN=NME1 PE=1 SV=1 - [NDKA_HUMAN]|Nucleoside diphosphate kinase B OS=Homo sapiens GN=NME2 PE=1 SV=1 - [NDKB_HUMAN]	1	0.0470318	0.171237	0.387876	0.218562	0.0205769	0.0359365	0.0397157	0.0409281	0.0411037	0.030903	0	0.0117726	0.0130017	0.0135786	0	0.028286	0	0	0.00704348	0	0
P15531;P22392	Heavy	MRM2 KO	Nucleoside diphosphate kinase A OS=Homo sapiens GN=NME1 PE=1 SV=1 - [NDKA_HUMAN]|Nucleoside diphosphate kinase B OS=Homo sapiens GN=NME2 PE=1 SV=1 - [NDKB_HUMAN]	0.574331	0	0.120569	0.321488	0.169565	0.0105017	0	0	0.0287625	0.0282525	0.0195652	0	0.0053612	0.0100418	0.00929766	0.00777843	0.0221572	0	0	0.00607943	0	0
Q09028	Light	Parental	Histone-binding protein RBBP4 OS=Homo sapiens GN=RBBP4 PE=1 SV=3 - [RBBP4_HUMAN]	0	0	0.528621	0	0	0	0	0	0	0	0	0	0	0	0	0	0	0	0	0	0	0
Q09028	Heavy	MRM2 KO	Histone-binding protein RBBP4 OS=Homo sapiens GN=RBBP4 PE=1 SV=3 - [RBBP4_HUMAN]	0	0	1	0	0	0	0	0	0	0	0	0	0	0	0	0	0	0	0	0	0	0
P45954	Light	Parental	Short/branched chain specific acyl-CoA dehydrogenase, mitochondrial OS=Homo sapiens GN=ACADSB PE=1 SV=1 - [ACDSB_HUMAN]	0	0	0.185777	0.893326	0	0	0	0	0	0	0	0	0	0	0	0	0	0	0	0	0	0
P45954	Heavy	MRM2 KO	Short/branched chain specific acyl-CoA dehydrogenase, mitochondrial OS=Homo sapiens GN=ACADSB PE=1 SV=1 - [ACDSB_HUMAN]	1	0.0245117	0.190054	0.885339	0.315898	0.026385	0.0567637	0.0729967	0.0428498	0.0720433	0.0308426	0	0.0061917	0	0.00657305	0	0.0395001	0	0	0	0	0
Q9P015	Light	Parental	39S ribosomal protein L15, mitochondrial OS=Homo sapiens GN=MRPL15 PE=1 SV=1 - [RM15_HUMAN]	0	0	0	0	0	0.0911936	0.0508256	0.520679	0.335116	0.365466	0.183362	0	0.0893065	0.11343	0.0826702	0.0316559	0.0453845	0	0	0	0	0
Q9P015	Heavy	MRM2 KO	39S ribosomal protein L15, mitochondrial OS=Homo sapiens GN=MRPL15 PE=1 SV=1 - [RM15_HUMAN]	0	0	0	0	0.0285422	0.0893065	0.0669602	1	0.667401	0.605598	0.235414	0.00563139	0.0869005	0.085721	0.0625727	0.0216543	0.0246265	0	0	0.00504167	0	0
P14625	Light	Parental	Endoplasmin OS=Homo sapiens GN=HSP90B1 PE=1 SV=1 - [ENPL_HUMAN]	0.35537	0.0268125	0.116712	0.450725	0.165741	0.0143401	0.0374293	0.0462522	0.0201155	0.0451462	0.0177292	0	0.00327845	0.00204448	0.00345294	0.00179135	0.0123913	0	0	0	0	0
P14625	Heavy	MRM2 KO	Endoplasmin OS=Homo sapiens GN=HSP90B1 PE=1 SV=1 - [ENPL_HUMAN]	0.701647	0.053969	0.254854	1	0.386581	0.037798	0.0766282	0.0894077	0.0417793	0.0926763	0.0384124	0.00101499	0.00527894	0.0034259	0.00657164	0.00346031	0.0193414	0	0	0	0	0
O60220	Light	Parental	Mitochondrial import inner membrane translocase subunit Tim8 A OS=Homo sapiens GN=TIMM8A PE=1 SV=1 - [TIM8A_HUMAN]	1	0.0601765	0.134941	0	0	0	0	0	0.0556353	0	0	0	0	0	0	0	0	0	0	0	0	0
O60220	Heavy	MRM2 KO	Mitochondrial import inner membrane translocase subunit Tim8 A OS=Homo sapiens GN=TIMM8A PE=1 SV=1 - [TIM8A_HUMAN]	0	0	0	0	0	0	0	0	0.0975882	0	0	0	0	0	0	0	0	0	0	0	0	0
Q2T9J0	Light	Parental	Peroxisomal leader peptide-processing protease OS=Homo sapiens GN=TYSND1 PE=1 SV=3 - [TYSD1_HUMAN]	0.803134	0	0	0	0	0	0	0	0	0	0	0	0	0	0	0	0	0	0	0	0	0
Q2T9J0	Heavy	MRM2 KO	Peroxisomal leader peptide-processing protease OS=Homo sapiens GN=TYSND1 PE=1 SV=3 - [TYSD1_HUMAN]	1	0	0	0.202847	0	0	0	0	0	0	0	0	0	0	0	0	0	0	0	0	0	0
Q9UM00	Light	Parental	Transmembrane and coiled-coil domain-containing protein 1 OS=Homo sapiens GN=TMCO1 PE=1 SV=1 - [TMCO1_HUMAN]	1	0	0	0.249649	0	0.0758427	0.0275983	0.477353	0.137149	0.369733	0.159744	0	0.505267	0.498947	0.545646	0.433638	0.639923	0	0	0	0	0
Q9UM00	Heavy	MRM2 KO	Transmembrane and coiled-coil domain-containing protein 1 OS=Homo sapiens GN=TMCO1 PE=1 SV=1 - [TMCO1_HUMAN]	0	0	0	0	0	0	0	0	0	0	0	0	0.300913	0.205232	0.443996	0.275105	0.485955	0	0	0.175562	0	0
Q9BV40	Light	Parental	Vesicle-associated membrane protein 8 OS=Homo sapiens GN=VAMP8 PE=1 SV=1 - [VAMP8_HUMAN]	0.790286	0	0	0	0	0	0	0	0	0	0	0	0	0	0	0	0	0	0	0	0	0
Q9BV40	Heavy	MRM2 KO	Vesicle-associated membrane protein 8 OS=Homo sapiens GN=VAMP8 PE=1 SV=1 - [VAMP8_HUMAN]	1	0.473058	0.477865	0	0	0	0	0	0	0	0	0	0	0	0	0	0	0	0	0	0	0
P13995	Light	Parental	Bifunctional methylenetetrahydrofolate dehydrogenase/cyclohydrolase, mitochondrial OS=Homo sapiens GN=MTHFD2 PE=1 SV=2 - [MTDC_HUMAN]	0	0	0	0	0	0	0	0	0	0	0	0	0	0.00272727	0	0	0.0275058	0	0	0	0	0
P13995	Heavy	MRM2 KO	Bifunctional methylenetetrahydrofolate dehydrogenase/cyclohydrolase, mitochondrial OS=Homo sapiens GN=MTHFD2 PE=1 SV=2 - [MTDC_HUMAN]	1	0.017669	0.0220606	0.217669	0	0	0.0441772	0.100932	0.117156	0.0915152	0.146667	0.00405688	0.126387	0	0	0	0.192774	0.00493706	0.0013007	0.0510956	0	0
O15260	Light	Parental	Surfeit locus protein 4 OS=Homo sapiens GN=SURF4 PE=1 SV=3 - [SURF4_HUMAN]	1	0	0	0.386013	0.0526172	0.0647152	0.00428839	0.0959625	0.0424297	0.176136	0.00788753	0	0.0113987	0.0188248	0.010721	0	0.0519899	0	0	0	0	0
O15260	Heavy	MRM2 KO	Surfeit locus protein 4 OS=Homo sapiens GN=SURF4 PE=1 SV=3 - [SURF4_HUMAN]	0.787311	0	0	0.163014	0.0519539	0.0653064	0.00912761	0	0.0278587	0.0875991	0	0	0	0.031204	0.00939438	0	0.0474694	0	0	0	0	0
P49257	Light	Parental	Protein ERGIC-53 OS=Homo sapiens GN=LMAN1 PE=1 SV=2 - [LMAN1_HUMAN]	1	0.015588	0.0248641	0.618026	0.0975393	0.229013	0.104263	0.246581	0.175937	0.226266	0.131216	0.004	0.0219771	0.138627	0.115937	0.101803	0.106753	0.000946209	0	0.0362804	0	0
P49257	Heavy	MRM2 KO	Protein ERGIC-53 OS=Homo sapiens GN=LMAN1 PE=1 SV=2 - [LMAN1_HUMAN]	0.77196	0	0.227325	0.699285	0.339342	0.273705	0.12721	0.272761	0.205465	0.264235	0.148813	0	0.108784	0.152217	0.124979	0.110243	0.122518	0	0	0	0	0
Q9H4I3	Light	Parental	TraB domain-containing protein OS=Homo sapiens GN=TRABD PE=1 SV=1 - [TRABD_HUMAN]	0	0	0	0.402457	0.164162	0	0.0444725	0.0830202	0	0.0670159	0.0373916	0	0	0.0288439	0.0250506	0	0.0489162	0	0	0.00476156	0	0
Q9H4I3	Heavy	MRM2 KO	TraB domain-containing protein OS=Homo sapiens GN=TRABD PE=1 SV=1 - [TRABD_HUMAN]	1	0	0	0.532514	0.22164	0.109393	0	0.121279	0.0654624	0.0758309	0.0441835	0	0	0	0.0231033	0	0	0	0	0	0	0
Q9H1C7	Light	Parental	Cysteine-rich and transmembrane domain-containing protein 1 OS=Homo sapiens GN=CYSTM1 PE=1 SV=1 - [CYTM1_HUMAN]	0	0	0	0	0	0.596083	0	0	0	0	0	0	0.535777	0	0	0.692457	0.821214	0	0	0	0	0
Q9H1C7	Heavy	MRM2 KO	Cysteine-rich and transmembrane domain-containing protein 1 OS=Homo sapiens GN=CYSTM1 PE=1 SV=1 - [CYTM1_HUMAN]	0	0	0	0	0	0	0	0	0	1	0	0	0	0	0.588908	0	0	0	0	0	0	0
P18859	Light	Parental	ATP synthase-coupling factor 6, mitochondrial OS=Homo sapiens GN=ATP5J PE=1 SV=1 - [ATP5J_HUMAN]	0	0	0	0	0	0	0.148234	0.153007	0.527622	0.236364	0.251748	0.00697378	0.206294	0.0963811	0.0866958	0.035035	0.105402	0	0	0.104336	0	0
P18859	Heavy	MRM2 KO	ATP synthase-coupling factor 6, mitochondrial OS=Homo sapiens GN=ATP5J PE=1 SV=1 - [ATP5J_HUMAN]	0	0	0	0	0.41014	0.345455	0.343007	0.332692	1	0.447902	0.420629	0	0.278497	0.128566	0.108462	0.0445105	0.125262	0	0	0.0976573	0	0
Q86SF2	Light	Parental	N-acetylgalactosaminyltransferase 7 OS=Homo sapiens GN=GALNT7 PE=1 SV=1 - [GALT7_HUMAN]	1	0	0	0	0.041764	0.103564	0	0.184817	0.0730568	0.162102	0.0323198	0	0	0	0.0622835	0	0.0920056	0	0	0	0	0
Q86SF2	Heavy	MRM2 KO	N-acetylgalactosaminyltransferase 7 OS=Homo sapiens GN=GALNT7 PE=1 SV=1 - [GALT7_HUMAN]	0	0	0	0.112988	0	0.132884	0	0.202376	0	0.200242	0.0499396	0	0	0.0137233	0.0586589	0	0.0967982	0	0	0	0	0
Q9HBM0	Light	Parental	Vezatin OS=Homo sapiens GN=VEZT PE=1 SV=3 - [VEZA_HUMAN]	0	0	0	0	0	1	0	0	0.815319	0	0.384894	0	0.368085	0	0.349149	0	0	0	0	0	0	0
Q9HBM0	Heavy	MRM2 KO	Vezatin OS=Homo sapiens GN=VEZT PE=1 SV=3 - [VEZA_HUMAN]	0	0	0	0	0	0	0.486809	0	0	0	0	0	0	0.285957	0.206787	0	0	0	0	0	0	0
Q9UKN7	Light	Parental	Unconventional myosin-XV OS=Homo sapiens GN=MYO15A PE=1 SV=2 - [MYO15_HUMAN]	0	0	0	0.323336	0.151819	0.461846	0.124534	0.396406	0.162334	0.212555	0.0955634	0.0026961	0.0632209	0.0625998	0.0449867	0.0324933	0.0402972	0	0	0.00744011	0	0
Q9UKN7	Heavy	MRM2 KO	Unconventional myosin-XV OS=Homo sapiens GN=MYO15A PE=1 SV=2 - [MYO15_HUMAN]	0.127063	0	0	0	0.323381	1	0.261446	0.814552	0.320275	0.387533	0	0	0.0993345	0.0870009	0.0608252	0.0378305	0	0	0	0	0	0
P62879	Light	Parental	Guanine nucleotide-binding protein G(I)/G(S)/G(T) subunit beta-2 OS=Homo sapiens GN=GNB2 PE=1 SV=3 - [GBB2_HUMAN]	1	0	0	0	0	0	0	0	0	0	0	0	0	0	0.180728	0	0.0689334	0	0	0	0	0
P62879	Heavy	MRM2 KO	Guanine nucleotide-binding protein G(I)/G(S)/G(T) subunit beta-2 OS=Homo sapiens GN=GNB2 PE=1 SV=3 - [GBB2_HUMAN]	0	0	0	0.761569	0.210497	0.0950056	0	0	0	0.171981	0.0129881	0	0	0.0488572	0.0498871	0	0	0	0	0	0	0
Q14980	Light	Parental	Nuclear mitotic apparatus protein 1 OS=Homo sapiens GN=NUMA1 PE=1 SV=2 - [NUMA1_HUMAN]	0	0	0	0	0	0	0.0522006	0	0	0	0	0	0	0	0	0	0.140984	0	0	0	0	0
Q14980	Heavy	MRM2 KO	Nuclear mitotic apparatus protein 1 OS=Homo sapiens GN=NUMA1 PE=1 SV=2 - [NUMA1_HUMAN]	0	0	0	0	1	0.44782	0	0	0.0885236	0	0	0	0	0	0.0432005	0	0.0843409	0	0	0	0	0
Q9UIJ7	Light	Parental	GTP:AMP phosphotransferase, mitochondrial OS=Homo sapiens GN=AK3 PE=1 SV=4 - [KAD3_HUMAN]	1	0	0	0	0.00681315	0	0.0053472	0.0109762	0.00634351	0	0.00239282	0	0	0	0.00245891	0	0.0513586	0	0	0	0	0
Q9UIJ7	Heavy	MRM2 KO	GTP:AMP phosphotransferase, mitochondrial OS=Homo sapiens GN=AK3 PE=1 SV=4 - [KAD3_HUMAN]	0.73264	0	0	0.429722	0.00974505	0	0	0	0	0	0	0	0	0	0	0	0.0587051	0	0	0	0	0
Q9UI30	Light	Parental	tRNA methyltransferase 112 homolog OS=Homo sapiens GN=TRMT112 PE=1 SV=1 - [TR112_HUMAN]	0.842614	0	0	0	0	0	0	0	0	0	0	0	0	0	0	0	0	0	0	0	0	0
Q9UI30	Heavy	MRM2 KO	tRNA methyltransferase 112 homolog OS=Homo sapiens GN=TRMT112 PE=1 SV=1 - [TR112_HUMAN]	1	0	0	0	0	0	0	0	0	0	0	0	0	0	0	0	0	0	0	0	0	0
P49753	Light	Parental	Acyl-coenzyme A thioesterase 2, mitochondrial OS=Homo sapiens GN=ACOT2 PE=1 SV=6 - [ACOT2_HUMAN]	0.658632	0	0	1	0.115635	0	0	0.00976004	0	0	0	0	0	0	0	0	0	0	0	0	0	0
P49753	Heavy	MRM2 KO	Acyl-coenzyme A thioesterase 2, mitochondrial OS=Homo sapiens GN=ACOT2 PE=1 SV=6 - [ACOT2_HUMAN]	0.282736	0	0	0.501954	0	0	0.00731053	0	0	0	0	0	0	0	0	0	0	0	0	0	0	0
Q12931;P08238;P07900	Light	Parental	Heat shock protein 75 kDa, mitochondrial OS=Homo sapiens GN=TRAP1 PE=1 SV=3 - [TRAP1_HUMAN]|Heat shock protein HSP 90-beta OS=Homo sapiens GN=HSP90AB1 PE=1 SV=4 - [HS90B_HUMAN]|Heat shock protein HSP 90-alpha OS=Homo sapiens GN=HSP90AA1 PE=1 SV=5 - [HS90A_HUMAN]	0.891007	0.0227419	0.0906158	0.606305	0.121334	0.0280547	0.0280059	0.0770528	0.0317693	0.0695748	0.0307918	0.000780547	0.00404936	0.00358504	0.0111975	0.00177908	0.0367546	0.000131183	0	0	0	0
Q12931;P08238;P07900	Heavy	MRM2 KO	Heat shock protein 75 kDa, mitochondrial OS=Homo sapiens GN=TRAP1 PE=1 SV=3 - [TRAP1_HUMAN]|Heat shock protein HSP 90-beta OS=Homo sapiens GN=HSP90AB1 PE=1 SV=4 - [HS90B_HUMAN]|Heat shock protein HSP 90-alpha OS=Homo sapiens GN=HSP90AA1 PE=1 SV=5 - [HS90A_HUMAN]	1	0.0248289	0.0493646	0.56085	0.151393	0	0.0483871	0.0923265	0.037781	0.0799609	0	0	0	0	0	0	0.0308407	0	0	0	0	0
Q9BV79	Light	Parental	Trans-2-enoyl-CoA reductase, mitochondrial OS=Homo sapiens GN=MECR PE=1 SV=2 - [MECR_HUMAN]	0.712475	0	0	0	0	0	0	0	0	0	0	0	0	0	0	0	0	0	0	0	0	0
Q9BV79	Heavy	MRM2 KO	Trans-2-enoyl-CoA reductase, mitochondrial OS=Homo sapiens GN=MECR PE=1 SV=2 - [MECR_HUMAN]	1	0	0	0.424283	0.0852235	0	0	0	0	0	0	0	0	0	0	0	0	0	0	0	0	0
Q9BSH4	Light	Parental	Translational activator of cytochrome c oxidase 1 OS=Homo sapiens GN=TACO1 PE=1 SV=1 - [TACO1_HUMAN]	0.954257	0	0.0123868	0.183016	0.0469203	0	0.0162228	0	0	0.0190036	0.0110145	0	0.00280344	0	0.00823822	0	0.0635417	0	0	0	0	0
Q9BSH4	Heavy	MRM2 KO	Translational activator of cytochrome c oxidase 1 OS=Homo sapiens GN=TACO1 PE=1 SV=1 - [TACO1_HUMAN]	1	0.0079846	0.0145063	0.258786	0.104348	0.00474638	0.0213361	0.0285779	0.010154	0.0239538	0.0166259	0	0.0039769	0	0.0110281	0	0.0822464	0	0	0	0	0
Q5VWZ2	Light	Parental	Lysophospholipase-like protein 1 OS=Homo sapiens GN=LYPLAL1 PE=1 SV=3 - [LYPL1_HUMAN]	1	0	0	0	0	0	0	0	0	0	0	0	0	0	0	0	0	0	0	0	0	0
Q5VWZ2	Heavy	MRM2 KO	Lysophospholipase-like protein 1 OS=Homo sapiens GN=LYPLAL1 PE=1 SV=3 - [LYPL1_HUMAN]	0.930094	0	0	0	0	0	0	0	0	0	0	0	0	0	0	0	0	0	0	0	0	0
Q96IX5	Light	Parental	Up-regulated during skeletal muscle growth protein 5 OS=Homo sapiens GN=USMG5 PE=1 SV=1 - [USMG5_HUMAN]	0	0	0	0	0	0.935124	0	1	0	0.91569	0	0	0.0204001	0.575879	0.316662	0.242812	0.162046	0	0	0	0	0
Q96IX5	Heavy	MRM2 KO	Up-regulated during skeletal muscle growth protein 5 OS=Homo sapiens GN=USMG5 PE=1 SV=1 - [USMG5_HUMAN]	0.733638	0	0	0	0	0.177022	0	0.280937	0	0	0	0	0.0229351	0.218462	0.132152	0.115604	0.1483	0	0	0	0	0
O15173	Light	Parental	Membrane-associated progesterone receptor component 2 OS=Homo sapiens GN=PGRMC2 PE=1 SV=1 - [PGRC2_HUMAN]	1	0.0263053	0.0633502	0.215949	0.0724087	0.048411	0.0250757	0.0896347	0.0354915	0.10196	0.0550045	0	0.0216335	0.0265132	0.0659044	0.0242917	0.125512	0.00171844	0	0.0194446	0	0
O15173	Heavy	MRM2 KO	Membrane-associated progesterone receptor component 2 OS=Homo sapiens GN=PGRMC2 PE=1 SV=1 - [PGRC2_HUMAN]	0.67627	0	0	0.120552	0	0.0416394	0.0248649	0.0814375	0.0331749	0.0705673	0.0488862	0	0	0	0	0.0166795	0.104455	0	0	0.0173775	0	0
P21281	Light	Parental	V-type proton ATPase subunit B, brain isoform OS=Homo sapiens GN=ATP6V1B2 PE=1 SV=3 - [VATB2_HUMAN]	0	0	0	0	0	0	0.245358	0	0	0.806005	0	0	0.50254	0.754734	0.654042	0.314365	0.338568	0	0	0.290531	0	0
P21281	Heavy	MRM2 KO	V-type proton ATPase subunit B, brain isoform OS=Homo sapiens GN=ATP6V1B2 PE=1 SV=3 - [VATB2_HUMAN]	0	0	0	0	0	0.291178	0.190531	0.307206	0	0	0.171178	0	0.633256	1	0.632794	0.330624	0.538568	0	0	0.378014	0	0
Q5U5X0	Light	Parental	LYR motif-containing protein 7 OS=Homo sapiens GN=LYRM7 PE=1 SV=1 - [LYRM7_HUMAN]	0.954195	0.0348571	0.137959	0.135964	0	0.00256145	0.00480726	0	0.00939683	0.00580952	0.00416463	0	0	0	0	0	0.0116735	0	0	0	0	0
Q5U5X0	Heavy	MRM2 KO	LYR motif-containing protein 7 OS=Homo sapiens GN=LYRM7 PE=1 SV=1 - [LYRM7_HUMAN]	1	0.0475737	0.156372	0.167302	0.0510204	0.00414286	0.00726984	0.00628571	0	0.00694785	0.00571429	0	0.0019805	0	0	0	0.0132653	0	0	0	0	0
Q8IXI1	Light	Parental	Mitochondrial Rho GTPase 2 OS=Homo sapiens GN=RHOT2 PE=1 SV=2 - [MIRO2_HUMAN]	0.346824	0	0	0.586024	0.290132	0.347885	0.0695922	0.539336	0	0	0.102137	0.0119858	0	0.243899	0.163408	0.0257087	0.260573	0	0.0099333	0.0669092	0	0
Q8IXI1	Heavy	MRM2 KO	Mitochondrial Rho GTPase 2 OS=Homo sapiens GN=RHOT2 PE=1 SV=2 - [MIRO2_HUMAN]	0.654388	0	0.0959072	0.943459	0.124238	0.591026	0.176747	0.759285	0.301955	1	0.0578748	0.024405	0.133242	0.399272	0.271032	0.0628922	0.411702	0.0188116	0.0166742	0.118493	0.00115158	0
O60488	Light	Parental	Long-chain-fatty-acid--CoA ligase 4 OS=Homo sapiens GN=ACSL4 PE=1 SV=2 - [ACSL4_HUMAN]	0	0	0	0	0.551179	0.0826974	0.0890564	0.208205	0	0.142256	0.0443897	0	0	0	0	0	0.125128	0	0	0	0	0
O60488	Heavy	MRM2 KO	Long-chain-fatty-acid--CoA ligase 4 OS=Homo sapiens GN=ACSL4 PE=1 SV=2 - [ACSL4_HUMAN]	0	0	0	1	0	0	0.0623795	0	0	0.0875385	0.0376923	0	0	0	0	0	0.0921641	0	0	0	0	0
P46939	Light	Parental	Utrophin OS=Homo sapiens GN=UTRN PE=1 SV=2 - [UTRO_HUMAN]	0	0	0	1	0.443401	0	0	0	0	0	0	0	0	0	0	0	0	0	0	0	0	0
P46939	Heavy	MRM2 KO	Utrophin OS=Homo sapiens GN=UTRN PE=1 SV=2 - [UTRO_HUMAN]	0	0	0	0	0	0	0	0.113026	0.0415965	0.0826513	0	0	0	0	0	0	0.020317	0	0	0	0	0
Q8WU76	Light	Parental	Sec1 family domain-containing protein 2 OS=Homo sapiens GN=SCFD2 PE=1 SV=2 - [SCFD2_HUMAN]	0	0	0	0	0	0.0923692	0	0	0.0858154	1	0	0	0	0	0.0154769	0.00581692	0	0	0	0	0	0
Q8WU76	Heavy	MRM2 KO	Sec1 family domain-containing protein 2 OS=Homo sapiens GN=SCFD2 PE=1 SV=2 - [SCFD2_HUMAN]	0	0	0	0	0	0.0649385	0	0	0	0.0536923	0	0	0	0.018	0	0	0	0	0	0	0	0
Q8WY22	Light	Parental	BRI3-binding protein OS=Homo sapiens GN=BRI3BP PE=1 SV=1 - [BRI3B_HUMAN]	0.390118	0	0	1	0.775216	0.467608	0.31451	0.181647	0.182588	0.278745	0.119278	0	0.123137	0.0604235	0.0139812	0.0686902	0	0	0	0	0	0
Q8WY22	Heavy	MRM2 KO	BRI3-binding protein OS=Homo sapiens GN=BRI3BP PE=1 SV=1 - [BRI3B_HUMAN]	0	0	0	0.55451	0.432314	0.278431	0.150871	0.146996	0	0.141929	0.0416941	0	0	0	0.00688	0	0	0	0	0	0	0
P46783	Light	Parental	40S ribosomal protein S10 OS=Homo sapiens GN=RPS10 PE=1 SV=1 - [RS10_HUMAN]	0	0	0	0	0	0.283037	0.0412137	1	0.432052	0.645267	0.0172376	0	0	0	0	0.0106303	0.0794049	0	0	0	0	0
P46783	Heavy	MRM2 KO	40S ribosomal protein S10 OS=Homo sapiens GN=RPS10 PE=1 SV=1 - [RS10_HUMAN]	0	0	0	0	0	0	0	0.735239	0.332709	0.5	0.0471415	0	0	0	0.0168182	0	0.0351921	0	0	0	0	0
O75787	Light	Parental	Renin receptor OS=Homo sapiens GN=ATP6AP2 PE=1 SV=2 - [RENR_HUMAN]	0	0	0	1	0.359389	0.71819	0.346165	0.69233	0	0	0	0	0	0	0	0.146283	0	0	0	0	0	0
O75787	Heavy	MRM2 KO	Renin receptor OS=Homo sapiens GN=ATP6AP2 PE=1 SV=2 - [RENR_HUMAN]	0	0	0	0	0	0.586835	0.291654	0.56744	0.241669	0.384954	0.183515	0	0.157067	0.149956	0.122862	0	0	0	0	0	0	0
Q9Y4P3	Light	Parental	Transducin beta-like protein 2 OS=Homo sapiens GN=TBL2 PE=1 SV=1 - [TBL2_HUMAN]	0	0	0	0	0	0	0	0	0	0	0	0	0.351103	0	0.734983	0.897845	0	0	0	0.612294	0	0
Q9Y4P3	Heavy	MRM2 KO	Transducin beta-like protein 2 OS=Homo sapiens GN=TBL2 PE=1 SV=1 - [TBL2_HUMAN]	0	0	0	0	0	0	0	0	0	0.379288	0	0	0.468563	0.847213	0.724908	0.912384	1	0	0	0	0	0
O43678	Light	Parental	NADH dehydrogenase [ubiquinone] 1 alpha subcomplex subunit 2 OS=Homo sapiens GN=NDUFA2 PE=1 SV=3 - [NDUA2_HUMAN]	0.683986	0.0297189	0	0	0	0	0	0	0	0	0	0	0	0	0.0216548	0.0151281	0	0	0	0.0170783	0	0
O43678	Heavy	MRM2 KO	NADH dehydrogenase [ubiquinone] 1 alpha subcomplex subunit 2 OS=Homo sapiens GN=NDUFA2 PE=1 SV=3 - [NDUA2_HUMAN]	1	0	0	0	0	0	0	0	0	0	0	0	0	0	0	0	0	0	0	0	0	0
Q9BUP3	Light	Parental	Oxidoreductase HTATIP2 OS=Homo sapiens GN=HTATIP2 PE=1 SV=2 - [HTAI2_HUMAN]	0.913607	0	0	0.135853	0	0	0	0	0	0	0	0	0	0	0	0	0.0319438	0	0	0	0	0
Q9BUP3	Heavy	MRM2 KO	Oxidoreductase HTATIP2 OS=Homo sapiens GN=HTATIP2 PE=1 SV=2 - [HTAI2_HUMAN]	1	0	0.0851512	0	0	0	0	0	0	0	0	0	0	0	0	0	0.0306102	0	0	0	0	0
P11233	Light	Parental	Ras-related protein Ral-A OS=Homo sapiens GN=RALA PE=1 SV=1 - [RALA_HUMAN]	0	0	0	0	0	0	0	0	0	0	0	0	0	0	0	0	0	0	0	1	0	0
P11233	Heavy	MRM2 KO	Ras-related protein Ral-A OS=Homo sapiens GN=RALA PE=1 SV=1 - [RALA_HUMAN]	0	0	0	0	0	0	0	0	0	0	0	0	0	0	0	0	0	0	0	0.969283	0	0
Q99832	Light	Parental	T-complex protein 1 subunit eta OS=Homo sapiens GN=CCT7 PE=1 SV=2 - [TCPH_HUMAN]	0	0	0	0.438806	1	0.874627	0.141791	0.286716	0.10209	0.0784328	0	0	0.0140672	0.00465597	0	0	0	0	0	0	0	0
Q99832	Heavy	MRM2 KO	T-complex protein 1 subunit eta OS=Homo sapiens GN=CCT7 PE=1 SV=2 - [TCPH_HUMAN]	0	0	0	0.123657	0.500149	0.552687	0.10209	0	0.0493284	0	0	0	0	0	0	0	0	0	0	0	0	0
Q92614	Light	Parental	Unconventional myosin-XVIIIa OS=Homo sapiens GN=MYO18A PE=1 SV=3 - [MY18A_HUMAN]	0	0	0	1	0.433548	0.100138	0	0	0	0	0	0	0	0	0	0	0	0	0	0	0	0
Q92614	Heavy	MRM2 KO	Unconventional myosin-XVIIIa OS=Homo sapiens GN=MYO18A PE=1 SV=3 - [MY18A_HUMAN]	0	0	0	0.877128	0	0.0624942	0	0	0	0	0	0	0	0	0	0	0	0	0	0	0	0
Q9H1K6	Light	Parental	Mesoderm development candidate 1 OS=Homo sapiens GN=MESDC1 PE=2 SV=1 - [MESD1_HUMAN]	1	0	0	0.345847	0	0	0	0	0	0	0	0	0	0	0	0	0	0	0	0	0	0
Q9H1K6	Heavy	MRM2 KO	Mesoderm development candidate 1 OS=Homo sapiens GN=MESDC1 PE=2 SV=1 - [MESD1_HUMAN]	0	0	0	0	0	0	0	0.0103848	0	0	0.00568747	0	0	0	0	0	0	0	0	0	0	0
Q13724	Light	Parental	Mannosyl-oligosaccharide glucosidase OS=Homo sapiens GN=MOGS PE=1 SV=5 - [MOGS_HUMAN]	0.894428	0	0	1	0.576246	0.413724	0.215718	0.453783	0.293842	0.382053	0.203754	0	0.132375	0.138886	0.126217	0.0678592	0.142053	0	0	0.0393021	0	0
Q13724	Heavy	MRM2 KO	Mannosyl-oligosaccharide glucosidase OS=Homo sapiens GN=MOGS PE=1 SV=5 - [MOGS_HUMAN]	0	0	0	0.658651	0.348504	0.294018	0.129326	0.304575	0.183519	0.250147	0.126628	0	0	0.00869208	0.0721994	0	0.004861	0	0	0	0	0
Q96CU9	Light	Parental	FAD-dependent oxidoreductase domain-containing protein 1 OS=Homo sapiens GN=FOXRED1 PE=1 SV=2 - [FXRD1_HUMAN]	0	0	0	0	0	0	0	0.870484	0	0	0	0	0	0	0	0	0	0	0	0	0	0
Q96CU9	Heavy	MRM2 KO	FAD-dependent oxidoreductase domain-containing protein 1 OS=Homo sapiens GN=FOXRED1 PE=1 SV=2 - [FXRD1_HUMAN]	0	0	0	0	0.416837	0.420586	0	1	0.754942	0	0	0	0	0	0	0	0	0	0	0	0	0
Q9H3K2	Light	Parental	Growth hormone-inducible transmembrane protein OS=Homo sapiens GN=GHITM PE=1 SV=2 - [GHITM_HUMAN]	0	0	0	0	0	0	0	0	0	0	0	0	0.133416	0.215528	0.165673	0.149896	0.150021	0	0	0.039793	0	0
Q9H3K2	Heavy	MRM2 KO	Growth hormone-inducible transmembrane protein OS=Homo sapiens GN=GHITM PE=1 SV=2 - [GHITM_HUMAN]	0	0	0	0.452588	0.370269	0.550311	0.299255	0.883644	0.608696	1	0.585507	0	0.602899	0.837681	0.671636	0.586749	0.628571	0	0	0.195942	0	0
Q8IZT6	Light	Parental	Abnormal spindle-like microcephaly-associated protein OS=Homo sapiens GN=ASPM PE=1 SV=2 - [ASPM_HUMAN]	0	0	0	0	0	0	0	0	0	0	0	0	0	0	0	0	0	0	0	1	0	0
Q8IZT6	Heavy	MRM2 KO	Abnormal spindle-like microcephaly-associated protein OS=Homo sapiens GN=ASPM PE=1 SV=2 - [ASPM_HUMAN]	0	0	0	0	0	0.918955	0	0	0	0	0	0	0	0	0	0	0	0	0	0	0	0
Q8NC56	Light	Parental	LEM domain-containing protein 2 OS=Homo sapiens GN=LEMD2 PE=1 SV=1 - [LEMD2_HUMAN]	0	0	0	0	0	0	0	0	0	0	0	0	0	0	0	0	1	0	0	0	0	0
Q8NC56	Heavy	MRM2 KO	LEM domain-containing protein 2 OS=Homo sapiens GN=LEMD2 PE=1 SV=1 - [LEMD2_HUMAN]	0	0	0	0	0	0	0	0	0	0	0	0	0	0	0.203979	0	0	0	0	0.226327	0	0
Q9BZF1	Light	Parental	Oxysterol-binding protein-related protein 8 OS=Homo sapiens GN=OSBPL8 PE=1 SV=3 - [OSBL8_HUMAN]	0	0	0	0	0	0	0	0	0	0	0	0	0	0.603547	0.681687	0	0	0	0	0.163255	0	0
Q9BZF1	Heavy	MRM2 KO	Oxysterol-binding protein-related protein 8 OS=Homo sapiens GN=OSBPL8 PE=1 SV=3 - [OSBL8_HUMAN]	0	0	0	0	0	0.763183	0	0	0	0	0.149545	0	0	0.506232	0.662752	0.163303	1	0	0	0.132598	0	0
Q8WZA1	Light	Parental	Protein O-linked-mannose beta-1,2-N-acetylglucosaminyltransferase 1 OS=Homo sapiens GN=POMGNT1 PE=1 SV=2 - [PMGT1_HUMAN]	0	0	0	0	0	0	0	1	0	0	0.260585	0	0	0	0	0.174732	0	0	0	0	0	0
Q8WZA1	Heavy	MRM2 KO	Protein O-linked-mannose beta-1,2-N-acetylglucosaminyltransferase 1 OS=Homo sapiens GN=POMGNT1 PE=1 SV=2 - [PMGT1_HUMAN]	0	0	0	0	0	0.513561	0	0	0	0	0	0	0	0	0	0	0	0	0	0	0	0
P46777	Light	Parental	60S ribosomal protein L5 OS=Homo sapiens GN=RPL5 PE=1 SV=3 - [RL5_HUMAN]	0	0	0	0	0	0	0	0	0	0	0	0	0	0	1	0	0	0	0	0.481913	0	0
P46777	Heavy	MRM2 KO	60S ribosomal protein L5 OS=Homo sapiens GN=RPL5 PE=1 SV=3 - [RL5_HUMAN]	0	0	0	0	0	0	0	0	0	0	0	0	0	0.806543	0.610884	0	0	0	0	0.374961	0	0
Q9BZA8	Light	Parental	Protocadherin-11 Y-linked OS=Homo sapiens GN=PCDH11Y PE=1 SV=1 - [PC11Y_HUMAN]	0	0	1	0	0	0	0	0	0	0	0	0	0	0	0	0	0	0	0	0	0	0
Q9BZA8	Heavy	MRM2 KO	Protocadherin-11 Y-linked OS=Homo sapiens GN=PCDH11Y PE=1 SV=1 - [PC11Y_HUMAN]	0	0	0.638065	0	0	0	0	0	0	0	0	0	0	0	0	0	0	0	0	0	0	0
Q9BVC6	Light	Parental	Transmembrane protein 109 OS=Homo sapiens GN=TMEM109 PE=1 SV=1 - [TM109_HUMAN]	0	0	0	1	0.330972	0	0.0216928	0.262146	0.0198153	0.203821	0.0483047	0	0	0.0602733	0	0	0	0.000348431	0	0	0	0
Q9BVC6	Heavy	MRM2 KO	Transmembrane protein 109 OS=Homo sapiens GN=TMEM109 PE=1 SV=1 - [TM109_HUMAN]	0	0	0	0	0	0	0	0	0	0	0	0	0	0.0393219	0	0	0.104934	0	0	0	0	0
Q9UJS0	Light	Parental	Calcium-binding mitochondrial carrier protein Aralar2 OS=Homo sapiens GN=SLC25A13 PE=1 SV=2 - [CMC2_HUMAN]	0	0	0	0	0	0.227874	0	0	0.121878	0.336172	0.249971	0	0.152492	0.373806	0.359535	0.177811	0.358154	0.00884682	0	0.0727702	0	0
Q9UJS0	Heavy	MRM2 KO	Calcium-binding mitochondrial carrier protein Aralar2 OS=Homo sapiens GN=SLC25A13 PE=1 SV=2 - [CMC2_HUMAN]	0	0	0	0	0	0.520198	0.167453	0.72586	0.334101	0.929106	0.742548	0.0553804	0.463229	0.959949	0.963862	0.430544	1	0	0	0.22235	0	0
Q9P2E9;Q8N4C6	Light	Parental	Ribosome-binding protein 1 OS=Homo sapiens GN=RRBP1 PE=1 SV=4 - [RRBP1_HUMAN]|Ninein OS=Homo sapiens GN=NIN PE=1 SV=4 - [NIN_HUMAN]	1	0	0	0	0	0	0	0	0	0	0.0165892	0	0	0	0	0	0	0	0	0	0	0
Q9P2E9;Q8N4C6	Heavy	MRM2 KO	Ribosome-binding protein 1 OS=Homo sapiens GN=RRBP1 PE=1 SV=4 - [RRBP1_HUMAN]|Ninein OS=Homo sapiens GN=NIN PE=1 SV=4 - [NIN_HUMAN]	0	0	0	0	0	0	0.00425496	0	0	0	0.0137422	0	0	0	0	0	0	0	0	0	0	0
Q8NHP6	Light	Parental	Motile sperm domain-containing protein 2 OS=Homo sapiens GN=MOSPD2 PE=1 SV=1 - [MSPD2_HUMAN]	0	0	0	1	0	0	0	0	0	0	0	0	0	0	0	0	0	0	0	0	0	0
Q8NHP6	Heavy	MRM2 KO	Motile sperm domain-containing protein 2 OS=Homo sapiens GN=MOSPD2 PE=1 SV=1 - [MSPD2_HUMAN]	0	0	0	0.398027	0	0	0	0	0	0	0	0	0	0	0	0	0	0	0	0	0	0
Q8NFQ8	Light	Parental	Torsin-1A-interacting protein 2 OS=Homo sapiens GN=TOR1AIP2 PE=1 SV=1 - [TOIP2_HUMAN]	1	0	0	0	0.104843	0	0.0222715	0	0	0.016985	0	0	0	0	0.012101	0	0.0462278	0	0	0	0	0
Q8NFQ8	Heavy	MRM2 KO	Torsin-1A-interacting protein 2 OS=Homo sapiens GN=TOR1AIP2 PE=1 SV=1 - [TOIP2_HUMAN]	0	0	0	0	0.0302933	0	0	0	0	0	0	0	0	0	0	0	0.0269509	0	0	0	0	0
Q14257	Light	Parental	Reticulocalbin-2 OS=Homo sapiens GN=RCN2 PE=1 SV=1 - [RCN2_HUMAN]	0	0	0	0.767199	0.114794	0	0.0629206	0	0	0	0.0350105	0	0	0.040936	0.032781	0	0.0186	0	0	0.00909712	0	0
Q14257	Heavy	MRM2 KO	Reticulocalbin-2 OS=Homo sapiens GN=RCN2 PE=1 SV=1 - [RCN2_HUMAN]	0	0	0	1	0	0.187406	0.124435	0.205082	0	0.253088	0	0	0.0463091	0.0698202	0.0840514	0.0247866	0.0555388	0	0	0	0	0
Q10469	Light	Parental	Alpha-1,6-mannosyl-glycoprotein 2-beta-N-acetylglucosaminyltransferase OS=Homo sapiens GN=MGAT2 PE=1 SV=1 - [MGAT2_HUMAN]	0	0	0	0	0	0	0	0	0	0	0	0	0.449035	1	0	0	0	0	0	0	0	0
Q10469	Heavy	MRM2 KO	Alpha-1,6-mannosyl-glycoprotein 2-beta-N-acetylglucosaminyltransferase OS=Homo sapiens GN=MGAT2 PE=1 SV=1 - [MGAT2_HUMAN]	0	0	0	0	0	0	0	0	0	0	0	0	0	0.375337	0	0.172452	0	0	0	0.53934	0	0
P25789	Light	Parental	Proteasome subunit alpha type-4 OS=Homo sapiens GN=PSMA4 PE=1 SV=1 - [PSA4_HUMAN]	0	0	0	0	1	0	0	0	0	0	0	0	0	0	0	0	0	0	0	0	0	0
P25789	Heavy	MRM2 KO	Proteasome subunit alpha type-4 OS=Homo sapiens GN=PSMA4 PE=1 SV=1 - [PSA4_HUMAN]	0	0	0	0	0.466397	0	0	0	0	0	0	0	0	0	0	0	0	0	0	0	0	0
Q9Y3E0	Light	Parental	Vesicle transport protein GOT1B OS=Homo sapiens GN=GOLT1B PE=1 SV=1 - [GOT1B_HUMAN]	0.892562	0	0	0	0	0	0	0	0	0	0	0	0	0	0	0	0	0	0	0	0	0
Q9Y3E0	Heavy	MRM2 KO	Vesicle transport protein GOT1B OS=Homo sapiens GN=GOLT1B PE=1 SV=1 - [GOT1B_HUMAN]	1	0	0	0	0	0	0	0	0	0	0	0	0	0.0466529	0.0519421	0	0.0894215	0	0	0	0	0
Q96IK0	Light	Parental	Transmembrane protein 101 OS=Homo sapiens GN=TMEM101 PE=1 SV=1 - [TM101_HUMAN]	0	0	0	0	0	0	0	0	0	0	0.404969	0	0	0	0.407531	0.342935	0.479348	0	0	0	0	0
Q96IK0	Heavy	MRM2 KO	Transmembrane protein 101 OS=Homo sapiens GN=TMEM101 PE=1 SV=1 - [TM101_HUMAN]	0	0	0	0	0	0	0	0	0	1	0	0	0	0	0	0	0	0	0	0	0	0
Q709C8	Light	Parental	Vacuolar protein sorting-associated protein 13C OS=Homo sapiens GN=VPS13C PE=1 SV=1 - [VP13C_HUMAN]	0	0	0	0	0	0	0	0	0	0	0	0	0	0	0	0	0	0	0	0.000450493	0	0
Q709C8	Heavy	MRM2 KO	Vacuolar protein sorting-associated protein 13C OS=Homo sapiens GN=VPS13C PE=1 SV=1 - [VP13C_HUMAN]	0	0	0	0.00476233	0.000820907	0	0	0	0	0	0	0	0.29645	0	0	0	1	0.000470316	0	0	0	0
Q330K2	Light	Parental	NADH dehydrogenase (ubiquinone) complex I, assembly factor 6 OS=Homo sapiens GN=NDUFAF6 PE=1 SV=2 - [NDUF6_HUMAN]	0.809212	0	0	0	0	0	0	0	0	0	0	0	0	0	0	0	0	0	0	0	0	0
Q330K2	Heavy	MRM2 KO	NADH dehydrogenase (ubiquinone) complex I, assembly factor 6 OS=Homo sapiens GN=NDUFAF6 PE=1 SV=2 - [NDUF6_HUMAN]	1	0	0	0	0	0	0	0	0	0	0	0	0	0	0	0	0	0	0	0	0	0
P61619	Light	Parental	Protein transport protein Sec61 subunit alpha isoform 1 OS=Homo sapiens GN=SEC61A1 PE=1 SV=2 - [S61A1_HUMAN]	0.991976	0	0	1	0.773023	0.610623	0.403515	0.592281	0.326251	0.436378	0.214635	0	0.181697	0.206267	0.162094	0.135499	0.191211	0.00673672	0	0.0429499	0	0
P61619	Heavy	MRM2 KO	Protein transport protein Sec61 subunit alpha isoform 1 OS=Homo sapiens GN=SEC61A1 PE=1 SV=2 - [S61A1_HUMAN]	0.796714	0	0	0.851739	0.642721	0.132671	0.339931	0	0.262438	0.365266	0.178525	0	0.144937	0.165418	0.118303	0.103821	0.151395	0	0	0.0302828	0	0
P11182	Light	Parental	Lipoamide acyltransferase component of branched-chain alpha-keto acid dehydrogenase complex, mitochondrial OS=Homo sapiens GN=DBT PE=1 SV=3 - [ODB2_HUMAN]	0	0	0	0.0383769	0	0.415624	0.140235	0.412969	0.0875237	0.194122	0.00836177	0	0.00262912	0	0.00697383	0	0	0	0	0	0	0
P11182	Heavy	MRM2 KO	Lipoamide acyltransferase component of branched-chain alpha-keto acid dehydrogenase complex, mitochondrial OS=Homo sapiens GN=DBT PE=1 SV=3 - [ODB2_HUMAN]	0.0583618	0	0	0.0517254	0.0482746	1	0.231513	0.557072	0.0976488	0.0194425	0.00903299	0	0.00656049	0	0.00786121	0	0	0	0	0	0	0
P08240	Light	Parental	Signal recognition particle receptor subunit alpha OS=Homo sapiens GN=SRPR PE=1 SV=2 - [SRPR_HUMAN]	0	0	0	0	0.12717	0	0.0211653	0.0543986	0	0.04788	0.0189703	0	0	0.0112778	0.0193914	0.00251601	0.0921546	0	0	0	0	0
P08240	Heavy	MRM2 KO	Signal recognition particle receptor subunit alpha OS=Homo sapiens GN=SRPR PE=1 SV=2 - [SRPR_HUMAN]	1	0	0.0968849	0.262821	0.0565907	0	0	0	0	0	0	0	0	0	0	0	0	0	0	0	0	0
P68104;Q05639	Light	Parental	Elongation factor 1-alpha 1 OS=Homo sapiens GN=EEF1A1 PE=1 SV=1 - [EF1A1_HUMAN]|Elongation factor 1-alpha 2 OS=Homo sapiens GN=EEF1A2 PE=1 SV=1 - [EF1A2_HUMAN]	0.970489	0.0302614	0.0774621	0.688111	0.282884	0.0859191	0.0425126	0.0722007	0.0181703	0.0579933	0.0352614	0.00211046	0.0105649	0	0.0190978	0	0.0739039	0.000772344	0.000603541	0	0	0
P68104;Q05639	Heavy	MRM2 KO	Elongation factor 1-alpha 1 OS=Homo sapiens GN=EEF1A1 PE=1 SV=1 - [EF1A1_HUMAN]|Elongation factor 1-alpha 2 OS=Homo sapiens GN=EEF1A2 PE=1 SV=1 - [EF1A2_HUMAN]	1	0.0366948	0.0795531	0.72597	0.303879	0.0938449	0.0365514	0.0788196	0.0183895	0.0686931	0.0338702	0.00402024	0	0.0103626	0.0216695	0.00260034	0.0770658	0.00262985	0.000679005	0.0024511	0	0
Q9Y3A6	Light	Parental	Transmembrane emp24 domain-containing protein 5 OS=Homo sapiens GN=TMED5 PE=1 SV=1 - [TMED5_HUMAN]	0	0	0	0	0	0	0	0	0	0	0	0	0.157303	1	0	0	0	0.0661401	0	0	0	0
Q9Y3A6	Heavy	MRM2 KO	Transmembrane emp24 domain-containing protein 5 OS=Homo sapiens GN=TMED5 PE=1 SV=1 - [TMED5_HUMAN]	0	0	0	0	0	0	0	0	0	0	0.159295	0	0.113759	0.655907	0.534799	0.377747	0	0	0	0	0	0
P13521	Light	Parental	Secretogranin-2 OS=Homo sapiens GN=SCG2 PE=1 SV=2 - [SCG2_HUMAN]	0	0	0	0	0.0934574	0.468133	0.115398	0.387422	0.115792	0.227975	0.109588	0	0.0608009	0.0599549	0.0563001	0.0189284	0.0492386	0	0	0.011269	0	0
P13521	Heavy	MRM2 KO	Secretogranin-2 OS=Homo sapiens GN=SCG2 PE=1 SV=2 - [SCG2_HUMAN]	0	0.00285336	0	0.339143	0.165933	1	0.224704	0.77383	0.22476	0.408122	0.178567	0.00752961	0.0932318	0.0808235	0.0717992	0.0207896	0.0580372	0.00175465	0	0.00790186	0	0
P38117	Light	Parental	Electron transfer flavoprotein subunit beta OS=Homo sapiens GN=ETFB PE=1 SV=3 - [ETFB_HUMAN]	1	0.0488147	0.132271	0.27377	0.0277594	0.00978588	0.00537344	0.0232807	0.0116543	0.016648	0.0114453	0	0	0	0.00652817	0	0.0355085	0	0	0	0	0
P38117	Heavy	MRM2 KO	Electron transfer flavoprotein subunit beta OS=Homo sapiens GN=ETFB PE=1 SV=3 - [ETFB_HUMAN]	0.788937	0.0395871	0.112694	0.262554	0.0179658	0.00788937	0.0117945	0.0174025	0.00876115	0.0122406	0.00519755	0	0	0	0.00552638	0	0.0249426	0	0	0	0	0
P12956	Light	Parental	X-ray repair cross-complementing protein 6 OS=Homo sapiens GN=XRCC6 PE=1 SV=2 - [XRCC6_HUMAN]	0	0	0	0	0	0	0.0487198	0.256434	0.219073	0.408948	0.27002	0	0.306728	0.436447	0.340888	0.308883	0.306924	0.00549053	0	0.123971	0	0
P12956	Heavy	MRM2 KO	X-ray repair cross-complementing protein 6 OS=Homo sapiens GN=XRCC6 PE=1 SV=2 - [XRCC6_HUMAN]	0	0	0	0	0	0	0	0.549053	0.487002	0.899412	0.597779	0.0169693	0.69693	1	0.783148	0.715219	0.716525	0.0125865	0.00434879	0.317178	0.00116852	0.00118289
P14868	Light	Parental	Aspartate--tRNA ligase, cytoplasmic OS=Homo sapiens GN=DARS PE=1 SV=2 - [SYDC_HUMAN]	0	0	0	0	0.963587	0	0.537559	0	1	0	0	0	0	0	0	0	0	0	0	0	0	0
P14868	Heavy	MRM2 KO	Aspartate--tRNA ligase, cytoplasmic OS=Homo sapiens GN=DARS PE=1 SV=2 - [SYDC_HUMAN]	0	0	0	0	0.948078	0	0.396291	0	0	0	0	0	0	0	0	0	0	0	0	0	0	0
Q5JTZ9	Light	Parental	Alanine--tRNA ligase, mitochondrial OS=Homo sapiens GN=AARS2 PE=1 SV=1 - [SYAM_HUMAN]	0.966369	0.106113	0.369942	0.612892	0.207917	0.01567	0.0256963	0.0428972	0.029217	0.0447714	0.0190401	0	0.00307234	0	0.0043808	0	0.0183745	0	0	0	0	0
Q5JTZ9	Heavy	MRM2 KO	Alanine--tRNA ligase, mitochondrial OS=Homo sapiens GN=AARS2 PE=1 SV=1 - [SYAM_HUMAN]	1	0.110562	0.365738	0.638816	0.222456	0.0166614	0	0.044316	0.0315992	0.0468558	0.0206691	0	0.00352426	0.00219653	0.00327028	0.0010557	0.0182169	0	0	0	0	0
P52272	Light	Parental	Heterogeneous nuclear ribonucleoprotein M OS=Homo sapiens GN=HNRNPM PE=1 SV=3 - [HNRPM_HUMAN]	1	0	0	0	0	0	0	0	0	0	0	0	0	0	0	0	0	0	0	0	0	0
P52272	Heavy	MRM2 KO	Heterogeneous nuclear ribonucleoprotein M OS=Homo sapiens GN=HNRNPM PE=1 SV=3 - [HNRPM_HUMAN]	0.977928	0	0	0	0	0	0	0	0	0	0	0	0	0	0	0	0	0	0	0	0	0
Q9NVA2	Light	Parental	Septin-11 OS=Homo sapiens GN=SEPT11 PE=1 SV=3 - [SEP11_HUMAN]	0	0.243944	1	0.595227	0	0	0	0.0997299	0.0822602	0.109095	0	0	0	0	0	0	0	0	0	0	0	0
Q9NVA2	Heavy	MRM2 KO	Septin-11 OS=Homo sapiens GN=SEPT11 PE=1 SV=3 - [SEP11_HUMAN]	0.191941	0	0.664566	0.387168	0	0	0.0191355	0	0	0	0	0	0	0	0	0	0	0	0	0	0	0
Q96I59	Light	Parental	Probable asparagine--tRNA ligase, mitochondrial OS=Homo sapiens GN=NARS2 PE=1 SV=3 - [SYNM_HUMAN]	0	0	0	0.844842	0	0	0.0511231	0.0418885	0.028723	0.0356531	0	0	0	0	0	0	0	0	0	0	0	0
Q96I59	Heavy	MRM2 KO	Probable asparagine--tRNA ligase, mitochondrial OS=Homo sapiens GN=NARS2 PE=1 SV=3 - [SYNM_HUMAN]	0	0	0	1	0.362937	0	0	0	0	0	0	0	0	0	0	0	0	0	0	0	0	0
P50914	Light	Parental	60S ribosomal protein L14 OS=Homo sapiens GN=RPL14 PE=1 SV=4 - [RL14_HUMAN]	0	0	0	0	0	0	0	0	0	0	0	0	0	0.491683	0.736554	0.188048	1	0.00658367	0	0	0	0
P50914	Heavy	MRM2 KO	60S ribosomal protein L14 OS=Homo sapiens GN=RPL14 PE=1 SV=4 - [RL14_HUMAN]	0	0	0	0	0	0	0	0	0	0	0	0	0	0.400349	0.674801	0	0	0	0	0.250199	0	0
O60830	Light	Parental	Mitochondrial import inner membrane translocase subunit Tim17-B OS=Homo sapiens GN=TIMM17B PE=1 SV=1 - [TI17B_HUMAN]	0	0	0	0	0	0	0	0	0	0	0	0	0	0.159575	0.292277	0	0	0	0	0	0	0
O60830	Heavy	MRM2 KO	Mitochondrial import inner membrane translocase subunit Tim17-B OS=Homo sapiens GN=TIMM17B PE=1 SV=1 - [TI17B_HUMAN]	0	0	0	0	0	0	0	0.962963	0.0561872	1	0	0	0.0496985	0	0.381568	0.164772	0.583692	0.0061269	0	0	0	0
P23945	Light	Parental	Follicle-stimulating hormone receptor OS=Homo sapiens GN=FSHR PE=1 SV=3 - [FSHR_HUMAN]	0	0	0	0	0	0	0.363312	0	0	0.924513	0	0	0	0	0.44586	0	0	0	0	0	0	0
P23945	Heavy	MRM2 KO	Follicle-stimulating hormone receptor OS=Homo sapiens GN=FSHR PE=1 SV=3 - [FSHR_HUMAN]	0	0	0	0.487662	0.515341	0.775893	0.218019	1	0.74862	0.970779	0	0	0	0	0	0	0	0	0	0	0	0
Q9P0I2	Light	Parental	ER membrane protein complex subunit 3 OS=Homo sapiens GN=EMC3 PE=1 SV=3 - [EMC3_HUMAN]	0	0	0	0	0	0.496377	0	0	0.525362	0.925362	0.847464	0	0.56413	1	0.831522	0.364855	0	0	0	0	0	0
Q9P0I2	Heavy	MRM2 KO	ER membrane protein complex subunit 3 OS=Homo sapiens GN=EMC3 PE=1 SV=3 - [EMC3_HUMAN]	0	0	0	0	0	0	0	0	0	0.643841	0.46087	0	0.372826	0	0	0	0	0	0	0.268514	0	0
P55011	Light	Parental	Solute carrier family 12 member 2 OS=Homo sapiens GN=SLC12A2 PE=1 SV=1 - [S12A2_HUMAN]	0	0	0	0.488276	0	0.236379	0.221483	0	0	0.473103	0	0	0.0870345	0.153586	0.246966	0.132345	0.163793	0	0	0.0672069	0	0
P55011	Heavy	MRM2 KO	Solute carrier family 12 member 2 OS=Homo sapiens GN=SLC12A2 PE=1 SV=1 - [S12A2_HUMAN]	0	0	0	1	0	0.388621	0	0	0.177552	0.407586	0	0	0.13831	0.307724	0	0	0	0	0	0	0	0
Q9BVG8	Light	Parental	Kinesin-like protein KIFC3 OS=Homo sapiens GN=KIFC3 PE=1 SV=4 - [KIFC3_HUMAN]	0	0	0	0.749395	0	0.177177	0.128779	0.291324	0.139692	0.231771	0	0	0.0330109	0	0	0	0	0	0	0	0	0
Q9BVG8	Heavy	MRM2 KO	Kinesin-like protein KIFC3 OS=Homo sapiens GN=KIFC3 PE=1 SV=4 - [KIFC3_HUMAN]	0	0	0	1	0	0	0	0	0	0	0	0	0	0	0	0	0	0	0	0	0	0
Q9BWM7;Q9H9B4	Light	Parental	Sideroflexin-3 OS=Homo sapiens GN=SFXN3 PE=1 SV=2 - [SFXN3_HUMAN]|Sideroflexin-1 OS=Homo sapiens GN=SFXN1 PE=1 SV=4 - [SFXN1_HUMAN]	0.495675	0	0	0	0	0	0	0	0	0	0	0	0	0	0	0.0250838	0	0.000581112	0	0.0142807	0	0
Q9BWM7;Q9H9B4	Heavy	MRM2 KO	Sideroflexin-3 OS=Homo sapiens GN=SFXN3 PE=1 SV=2 - [SFXN3_HUMAN]|Sideroflexin-1 OS=Homo sapiens GN=SFXN1 PE=1 SV=4 - [SFXN1_HUMAN]	1	0.00889673	0	0	0	0.0641924	0.0194263	0.111915	0.0325419	0.129656	0.0593292	0.000994704	0.0665137	0.120035	0.114387	0.0607326	0.15331	0.00098323	0	0.0412798	0	0
Q9BS26	Light	Parental	Endoplasmic reticulum resident protein 44 OS=Homo sapiens GN=ERP44 PE=1 SV=1 - [ERP44_HUMAN]	0.382558	0	0	0	0	0	0	0	0	0	0	0	0	0	0	0	0	0	0	0	0	0
Q9BS26	Heavy	MRM2 KO	Endoplasmic reticulum resident protein 44 OS=Homo sapiens GN=ERP44 PE=1 SV=1 - [ERP44_HUMAN]	1	0	0	0	0	0	0	0	0	0	0	0	0	0.00592043	0.00859294	0.00160013	0.0493145	0.000610025	0	0	0	0
O75955	Light	Parental	Flotillin-1 OS=Homo sapiens GN=FLOT1 PE=1 SV=3 - [FLOT1_HUMAN]	0	0	0	0	0	0.64508	0	1	0.608299	0.97768	0.640207	0	0.563816	0.825527	0.639736	0.551713	0.610814	0	0	0.369224	0	0
O75955	Heavy	MRM2 KO	Flotillin-1 OS=Homo sapiens GN=FLOT1 PE=1 SV=3 - [FLOT1_HUMAN]	0	0	0	0	0	0.313895	0.176517	0.556272	0.36105	0.578749	0.409462	0	0.365451	0.575448	0.452688	0.400817	0.442314	0	0	0.283244	0	0
Q9BPW8	Light	Parental	Protein NipSnap homolog 1 OS=Homo sapiens GN=NIPSNAP1 PE=1 SV=1 - [NIPS1_HUMAN]	0.152896	0	0	0.996002	0.385025	0.307124	0.095275	0.253453	0.105561	0.181488	0.069639	0	0.0190938	0.033196	0.0427671	0.0109256	0.0456869	0	0	0.0068379	0	0
Q9BPW8	Heavy	MRM2 KO	Protein NipSnap homolog 1 OS=Homo sapiens GN=NIPSNAP1 PE=1 SV=1 - [NIPS1_HUMAN]	0.174219	0	0.0314756	1	0	0.281439	0.0957233	0.256482	0.0974194	0.175188	0.0663072	0.00218682	0.0181488	0.0303368	0.0402835	0	0.0435425	0	0	0.0110128	0	0
Q9NUQ2	Light	Parental	1-acyl-sn-glycerol-3-phosphate acyltransferase epsilon OS=Homo sapiens GN=AGPAT5 PE=1 SV=3 - [PLCE_HUMAN]	1	0	0	0.477957	0	0	0	0	0	0	0	0	0	0	0.121875	0	0	0	0	0.0506529	0	0
Q9NUQ2	Heavy	MRM2 KO	1-acyl-sn-glycerol-3-phosphate acyltransferase epsilon OS=Homo sapiens GN=AGPAT5 PE=1 SV=3 - [PLCE_HUMAN]	0	0	0	0	0	0	0	0	0	0	0	0	0	0	0	0	0	0	0	0.0458048	0	0
O75396	Light	Parental	Vesicle-trafficking protein SEC22b OS=Homo sapiens GN=SEC22B PE=1 SV=4 - [SC22B_HUMAN]	1	0.00277148	0.0175684	0.30332	0.191211	0.094375	0.0420508	0.127676	0.0797266	0.11416	0.0700977	0	0.0554883	0.0791992	0.0657031	0.0467969	0.122695	0	0	0.0178965	0	0
O75396	Heavy	MRM2 KO	Vesicle-trafficking protein SEC22b OS=Homo sapiens GN=SEC22B PE=1 SV=4 - [SC22B_HUMAN]	0.949805	0.00687109	0.0132266	0.304883	0	0.0854102	0.0405664	0.121738	0.0782617	0.102793	0.0659961	0	0.0483008	0.0726563	0.0567578	0.0442773	0.110254	0	0	0.0165176	0	0
P58557	Light	Parental	Putative ribonuclease OS=Homo sapiens GN=YBEY PE=1 SV=2 - [YBEY_HUMAN]	0.422496	0.0263598	0.0799664	1	0	0	0	0	0	0.0521544	0	0	0	0	0	0	0	0	0	0	0	0
P58557	Heavy	MRM2 KO	Putative ribonuclease OS=Homo sapiens GN=YBEY PE=1 SV=2 - [YBEY_HUMAN]	0.376329	0.0230078	0.128148	0.993005	0.175434	0.0191158	0.0228679	0.0515389	0	0	0	0	0	0	0	0	0	0	0	0	0	0
Q6ZMG9	Light	Parental	Ceramide synthase 6 OS=Homo sapiens GN=CERS6 PE=1 SV=1 - [CERS6_HUMAN]	0	0	0	0	0	0	0	0	0	0.713723	0.391005	0	0.56369	0.894288	0.699934	0.361589	1	0	0	0.239068	0	0
Q6ZMG9	Heavy	MRM2 KO	Ceramide synthase 6 OS=Homo sapiens GN=CERS6 PE=1 SV=1 - [CERS6_HUMAN]	0	0	0	0	0	0	0	0	0	0	0	0	0	0	0.493106	0.245437	0.52088	0	0	0.112804	0	0
Q9NX18	Light	Parental	Succinate dehydrogenase assembly factor 2, mitochondrial OS=Homo sapiens GN=SDHAF2 PE=1 SV=1 - [SDHF2_HUMAN]	0.365481	0.0566067	0.201407	0	0	0	0	0	0	0	0	0	0	0	0	0	0	0	0	0	0	0
Q9NX18	Heavy	MRM2 KO	Succinate dehydrogenase assembly factor 2, mitochondrial OS=Homo sapiens GN=SDHAF2 PE=1 SV=1 - [SDHF2_HUMAN]	1	0.145348	0.685301	0.38706	0	0	0	0	0	0	0	0	0	0	0	0	0	0	0	0	0	0
Q9Y230	Light	Parental	RuvB-like 2 OS=Homo sapiens GN=RUVBL2 PE=1 SV=3 - [RUVB2_HUMAN]	0	0	0	0	1	0	0.302524	0.481099	0	0	0	0	0	0	0	0	0	0	0	0	0	0
Q9Y230	Heavy	MRM2 KO	RuvB-like 2 OS=Homo sapiens GN=RUVBL2 PE=1 SV=3 - [RUVB2_HUMAN]	0	0	0	0	0.0756029	0	0.234941	0.31346	0	0	0	0	0	0	0	0	0	0	0	0	0	0
Q9Y276	Light	Parental	Mitochondrial chaperone BCS1 OS=Homo sapiens GN=BCS1L PE=1 SV=1 - [BCS1_HUMAN]	0	0	0	0.37993	0.0869474	0.0240772	0.00969123	0.0580772	0.00254456	0	0	0	0	0	0	0	0	0	0	0	0	0
Q9Y276	Heavy	MRM2 KO	Mitochondrial chaperone BCS1 OS=Homo sapiens GN=BCS1L PE=1 SV=1 - [BCS1_HUMAN]	0	0	0	1	0.24386	0.0918596	0	0.0520702	0.127579	0.0520842	0.00315509	0	0	0	0	0	0.0188842	0	0	0	0	0
O75381	Light	Parental	Peroxisomal membrane protein PEX14 OS=Homo sapiens GN=PEX14 PE=1 SV=1 - [PEX14_HUMAN]	0	0	0	0	0	0	0	1	0	0.990965	0.540867	0	0	0.90367	0.664582	0.62566	0.617876	0	0	0.187239	0	0
O75381	Heavy	MRM2 KO	Peroxisomal membrane protein PEX14 OS=Homo sapiens GN=PEX14 PE=1 SV=1 - [PEX14_HUMAN]	0	0	0	0.883931	0.762858	0	0.288435	0.944676	0.527384	0.851682	0.442452	0	0.564359	0.728941	0.532527	0.520017	0.476369	0	0	0	0	0
P54098	Light	Parental	DNA polymerase subunit gamma-1 OS=Homo sapiens GN=POLG PE=1 SV=1 - [DPOG1_HUMAN]	0	0	0	0.512519	0	0	0	0	0	0	0	0	0	0	0	0	0	0	0	0	0	0
P54098	Heavy	MRM2 KO	DNA polymerase subunit gamma-1 OS=Homo sapiens GN=POLG PE=1 SV=1 - [DPOG1_HUMAN]	0	0	0	1	0.439819	0.0837104	0.041448	0	0.0228084	0	0.0122142	0	0	0	0	0	0	0	0	0	0	0
Q9H0U4	Light	Parental	Ras-related protein Rab-1B OS=Homo sapiens GN=RAB1B PE=1 SV=1 - [RAB1B_HUMAN]	0.252903	0	0	0.0167273	0.0943664	0	0	0.0417577	0	0.0309066	0	0	0	0	0	0	0	0	0	0	0	0
Q9H0U4	Heavy	MRM2 KO	Ras-related protein Rab-1B OS=Homo sapiens GN=RAB1B PE=1 SV=1 - [RAB1B_HUMAN]	1	0	0	0.197955	0.0557116	0	0	0	0	0	0	0	0	0.00940891	0	0	0.0211648	0	0	0.00353961	0	0
Q96GC5	Light	Parental	39S ribosomal protein L48, mitochondrial OS=Homo sapiens GN=MRPL48 PE=1 SV=2 - [RM48_HUMAN]	0	0	0	0	0	0.0446083	0.0515474	0.409333	0.137548	0.267166	0.138757	0	0.0460348	0.0813588	0.0781431	0.0313588	0.0567215	0	0	0.0134744	0	0
Q96GC5	Heavy	MRM2 KO	39S ribosomal protein L48, mitochondrial OS=Homo sapiens GN=MRPL48 PE=1 SV=2 - [RM48_HUMAN]	0	0	0	0	0	0.175556	0.152176	1	0.342843	0.675532	0.277805	0.00481625	0	0.111896	0.129352	0.0405948	0	0	0	0.00196833	0	0
P10109	Light	Parental	Adrenodoxin, mitochondrial OS=Homo sapiens GN=FDX1 PE=1 SV=1 - [ADX_HUMAN]	0.878364	0	0	0	0.0610723	0	0	0	0	0	0.0127887	0	0.00914812	0	0	0	0.0723035	0	0	0	0	0
P10109	Heavy	MRM2 KO	Adrenodoxin, mitochondrial OS=Homo sapiens GN=FDX1 PE=1 SV=1 - [ADX_HUMAN]	1	0	0.0685527	0	0.0790422	0	0	0	0	0	0	0	0	0	0	0	0.0847425	0	0	0	0	0
Q9BRR3	Light	Parental	Transmembrane protein 246 OS=Homo sapiens GN=TMEM246 PE=1 SV=1 - [TM246_HUMAN]	0	0	0	0	0	0	0	0	0	0	0	0	0	0	0.637652	0	0	0	0	0	0	0
Q9BRR3	Heavy	MRM2 KO	Transmembrane protein 246 OS=Homo sapiens GN=TMEM246 PE=1 SV=1 - [TM246_HUMAN]	0	0	0	0	0	0	0	0	0	0	0	0	0.921727	0	0	0.549483	1	0	0	0	0	0
Q9Y241	Light	Parental	HIG1 domain family member 1A, mitochondrial OS=Homo sapiens GN=HIGD1A PE=1 SV=1 - [HIG1A_HUMAN]	0	0.183912	0	0	0	0	0	0	0	0	0	0	0	0.118191	0	0	0.0747108	0	0	0	0	0
Q9Y241	Heavy	MRM2 KO	HIG1 domain family member 1A, mitochondrial OS=Homo sapiens GN=HIGD1A PE=1 SV=1 - [HIG1A_HUMAN]	0	0.870137	0	0	0.653523	0	0.358728	0	0	0.859621	0.276025	0	0	0.420347	0.427655	0	1	0	0	0	0	0
P42785	Light	Parental	Lysosomal Pro-X carboxypeptidase OS=Homo sapiens GN=PRCP PE=1 SV=1 - [PCP_HUMAN]	0	0	0	1	0.0733203	0	0	0	0	0	0	0	0	0	0	0	0	0	0	0	0	0
P42785	Heavy	MRM2 KO	Lysosomal Pro-X carboxypeptidase OS=Homo sapiens GN=PRCP PE=1 SV=1 - [PCP_HUMAN]	0.565132	0	0	0.986092	0	0	0	0.0556709	0	0	0	0	0	0	0	0	0	0	0	0	0	0
Q13151	Light	Parental	Heterogeneous nuclear ribonucleoprotein A0 OS=Homo sapiens GN=HNRNPA0 PE=1 SV=1 - [ROA0_HUMAN]	0	0	0	0	0	0	0	1	0.656144	0.696198	0.0375085	0	0	0	0	0	0	0	0	0	0	0
Q13151	Heavy	MRM2 KO	Heterogeneous nuclear ribonucleoprotein A0 OS=Homo sapiens GN=HNRNPA0 PE=1 SV=1 - [ROA0_HUMAN]	0	0	0	0	0	0	0	0.995248	0.663612	0.741005	0.136999	0	0.0235811	0	0	0	0	0	0	0	0	0
P22830	Light	Parental	Ferrochelatase, mitochondrial OS=Homo sapiens GN=FECH PE=1 SV=2 - [HEMH_HUMAN]	0.74791	0	0.0796531	1	0	0.11982	0.0805513	0.15209	0.0628678	0.153949	0.0475689	0	0.0163177	0.0173273	0.0314958	0.00808609	0.0694952	0	0	0	0	0
P22830	Heavy	MRM2 KO	Ferrochelatase, mitochondrial OS=Homo sapiens GN=FECH PE=1 SV=2 - [HEMH_HUMAN]	0.584701	0	0	0.963766	0.395788	0	0.100186	0	0	0.0416228	0.0450914	0	0.017445	0.00792505	0.0294116	0	0.0399195	0	0	0	0	0
Q9BYB0	Light	Parental	SH3 and multiple ankyrin repeat domains protein 3 OS=Homo sapiens GN=SHANK3 PE=1 SV=3 - [SHAN3_HUMAN]	0	0	0	0	0	0	0	0	0	0	0	0	0	0	0	0	0	0	0	0.0271947	0	0
Q9BYB0	Heavy	MRM2 KO	SH3 and multiple ankyrin repeat domains protein 3 OS=Homo sapiens GN=SHANK3 PE=1 SV=3 - [SHAN3_HUMAN]	0	0	0	0	0	0	0.75193	0.397198	1	0.357592	0.871747	0	0	0.231198	0.291679	0	0	0	0	0	0	0
P67809	Light	Parental	Nuclease-sensitive element-binding protein 1 OS=Homo sapiens GN=YBX1 PE=1 SV=3 - [YBOX1_HUMAN]	1	0.0149519	0.071626	0	0.315199	0	0.11526	0.0471379	0	0.0386504	0	0	0	0	0	0	0.0131384	0	0	0	0	0
P67809	Heavy	MRM2 KO	Nuclease-sensitive element-binding protein 1 OS=Homo sapiens GN=YBX1 PE=1 SV=3 - [YBOX1_HUMAN]	0.552307	0	0.0253639	0.145818	0.189613	0.0214903	0.0805946	0.0351715	0.0315692	0	0	0	0	0	0	0	0	0	0	0	0	0
P14679	Light	Parental	Tyrosinase OS=Homo sapiens GN=TYR PE=1 SV=3 - [TYRO_HUMAN]	0.854277	0.00610876	0.0199868	0.625924	0.19538	0	0.0586589	0.0606389	0	0.0510296	0.0254488	0	0.00788807	0	0	0	0.0355861	0	0	0	0	0
P14679	Heavy	MRM2 KO	Tyrosinase OS=Homo sapiens GN=TYR PE=1 SV=3 - [TYRO_HUMAN]	1	0.0087698	0.0213728	0.728617	0.284319	0.0593981	0.0799102	0.0917371	0.0656283	0.0742608	0.0377772	0	0	0	0.016452	0	0.056943	0.000377508	0	0	0	0
P28331	Light	Parental	NADH-ubiquinone oxidoreductase 75 kDa subunit, mitochondrial OS=Homo sapiens GN=NDUFS1 PE=1 SV=3 - [NDUS1_HUMAN]	1	0	0	0	0	0	0	0	0	0.132094	0.130988	0	0.152307	0.30778	0.274981	0.272502	0.357361	0	0	0.0970252	0	0
P28331	Heavy	MRM2 KO	NADH-ubiquinone oxidoreductase 75 kDa subunit, mitochondrial OS=Homo sapiens GN=NDUFS1 PE=1 SV=3 - [NDUS1_HUMAN]	0	0	0	0.441076	0	0	0	0	0	0	0	0	0	0	0	0	0	0	0	0	0	0
Q16595	Light	Parental	Frataxin, mitochondrial OS=Homo sapiens GN=FXN PE=1 SV=2 - [FRDA_HUMAN]	0.832012	0.0305696	0	0.246792	0	0	0	0	0	0	0	0	0	0	0	0	0	0	0	0	0	0
Q16595	Heavy	MRM2 KO	Frataxin, mitochondrial OS=Homo sapiens GN=FXN PE=1 SV=2 - [FRDA_HUMAN]	1	0	0.166907	0.316006	0.210166	0	0	0	0	0	0	0	0	0	0	0	0	0	0	0	0	0
Q969N2	Light	Parental	GPI transamidase component PIG-T OS=Homo sapiens GN=PIGT PE=1 SV=1 - [PIGT_HUMAN]	0	0	0	0	0	0.174766	0.101535	1	0.2052	0.674254	0.0412873	0	0	0.173316	0.154731	0	0.221995	0	0	0	0	0
Q969N2	Heavy	MRM2 KO	GPI transamidase component PIG-T OS=Homo sapiens GN=PIGT PE=1 SV=1 - [PIGT_HUMAN]	0	0	0	0	0	0.453282	0.0933504	0.919864	0	0.52728	0	0	0.0962489	0.1474	0.109122	0	0.206991	0	0	0	0	0
Q8N2K0	Light	Parental	Monoacylglycerol lipase ABHD12 OS=Homo sapiens GN=ABHD12 PE=1 SV=2 - [ABD12_HUMAN]	0.735726	0	0	0	0	0	0	0	0	0	0.0122168	0	0	0	0.0232554	0.0193221	0	0	0	0	0	0
Q8N2K0	Heavy	MRM2 KO	Monoacylglycerol lipase ABHD12 OS=Homo sapiens GN=ABHD12 PE=1 SV=2 - [ABD12_HUMAN]	1	0	0	0	0	0	0	0	0	0	0	0	0	0	0	0.0182889	0	0	0	0	0	0
Q96I99	Light	Parental	Succinyl-CoA ligase [GDP-forming] subunit beta, mitochondrial OS=Homo sapiens GN=SUCLG2 PE=1 SV=2 - [SUCB2_HUMAN]	1	0	0	0.134006	0.159144	0.00499388	0.0176024	0.0290367	0.0116636	0.0333333	0.0165566	0	0	0	0.00716514	0	0.0496636	0.00103394	0	0	0	0
Q96I99	Heavy	MRM2 KO	Succinyl-CoA ligase [GDP-forming] subunit beta, mitochondrial OS=Homo sapiens GN=SUCLG2 PE=1 SV=2 - [SUCB2_HUMAN]	0.945872	0.0117187	0	0	0	0	0	0	0	0	0	0	0	0	0	0	0.300336	0	0	0	0	0
P35613	Light	Parental	Basigin OS=Homo sapiens GN=BSG PE=1 SV=2 - [BASI_HUMAN]	0.800053	0	0	0	0	0.0195512	0	0.0299257	0.0802177	0.0218401	0.0497079	0	0.0111285	0.0151726	0	0.00849442	0.0780935	0	0	0.00372809	0	0
P35613	Heavy	MRM2 KO	Basigin OS=Homo sapiens GN=BSG PE=1 SV=2 - [BASI_HUMAN]	1	0	0	0.369888	0.245247	0.03359	0.0511683	0.140494	0.104965	0.128386	0.0774296	0	0.0800053	0.0871482	0.0739777	0.0640467	0.105603	0	0	0.0326075	0	0
P26373	Light	Parental	60S ribosomal protein L13 OS=Homo sapiens GN=RPL13 PE=1 SV=4 - [RL13_HUMAN]	0	0	0	0.932963	0	0	0	0	0	0	0	0	0.246846	0.519238	0.468465	0.537485	0.571599	0	0	0.297898	0	0
P26373	Heavy	MRM2 KO	60S ribosomal protein L13 OS=Homo sapiens GN=RPL13 PE=1 SV=4 - [RL13_HUMAN]	1	0	0	0	0	0	0	0.0657676	0	0	0.0914716	0	0.177311	0.394685	0.380365	0.412535	0.449028	0	0	0.239191	0	0
P09669	Light	Parental	Cytochrome c oxidase subunit 6C OS=Homo sapiens GN=COX6C PE=1 SV=2 - [COX6C_HUMAN]	0	0	0	0	0	0	0	0	0	0	0	0	0	0.119561	0.092807	0	0.0670877	0	0	0.0388333	0	0
P09669	Heavy	MRM2 KO	Cytochrome c oxidase subunit 6C OS=Homo sapiens GN=COX6C PE=1 SV=2 - [COX6C_HUMAN]	1	0	0	0	0	0	0	0	0	0	0	0	0	0	0	0	0	0	0	0	0	0
Q9NTX5	Light	Parental	Ethylmalonyl-CoA decarboxylase OS=Homo sapiens GN=ECHDC1 PE=1 SV=2 - [ECHD1_HUMAN]	0.948029	0	0	1	0.356452	0	0	0	0	0	0	0	0	0	0	0	0.035672	0	0	0	0	0
Q9NTX5	Heavy	MRM2 KO	Ethylmalonyl-CoA decarboxylase OS=Homo sapiens GN=ECHDC1 PE=1 SV=2 - [ECHD1_HUMAN]	0.526882	0	0	0	0	0	0	0	0	0	0	0	0	0	0	0	0	0	0	0	0	0
Q9GZY8	Light	Parental	Mitochondrial fission factor OS=Homo sapiens GN=MFF PE=1 SV=1 - [MFF_HUMAN]	1	0	0	0	0	0	0	0	0.0533824	0	0	0	0.0316885	0	0	0	0.0724385	0	0	0	0	0
Q9GZY8	Heavy	MRM2 KO	Mitochondrial fission factor OS=Homo sapiens GN=MFF PE=1 SV=1 - [MFF_HUMAN]	0	0	0	0.427956	0	0	0	0	0	0	0	0	0	0	0	0	0	0	0	0	0	0
Q12905	Light	Parental	Interleukin enhancer-binding factor 2 OS=Homo sapiens GN=ILF2 PE=1 SV=2 - [ILF2_HUMAN]	0	0	0	0	0	0	0	0	0	1	0	0	0	0.126544	0	0	0	0	0	0	0	0
Q12905	Heavy	MRM2 KO	Interleukin enhancer-binding factor 2 OS=Homo sapiens GN=ILF2 PE=1 SV=2 - [ILF2_HUMAN]	0	0	0	0	0	0	0	0.994387	0	0	0	0	0	0	0	0	0	0	0	0	0.00234162	0
Q96I51	Light	Parental	Williams-Beuren syndrome chromosomal region 16 protein OS=Homo sapiens GN=WBSCR16 PE=1 SV=2 - [WBS16_HUMAN]	0	0	0	0	0	0.0564188	0	0.0456751	0.0589817	0.0568822	0	0	0	0	0	0	0	0	0	0	0	0
Q96I51	Heavy	MRM2 KO	Williams-Beuren syndrome chromosomal region 16 protein OS=Homo sapiens GN=WBSCR16 PE=1 SV=2 - [WBS16_HUMAN]	1	0	0.272025	0.587529	0.253833	0	0	0	0	0.111613	0.0725973	0	0	0	0	0	0	0	0	0	0	0
Q9Y6N5	Light	Parental	Sulfide:quinone oxidoreductase, mitochondrial OS=Homo sapiens GN=SQRDL PE=1 SV=1 - [SQRD_HUMAN]	0	0	0.0672593	0.716852	0.323611	0.0975926	0.016787	0.0965741	0	0.0665648	0.0266944	0	0.0140463	0	0.0269259	0	0.0871944	0	0	0	0	0
Q9Y6N5	Heavy	MRM2 KO	Sulfide:quinone oxidoreductase, mitochondrial OS=Homo sapiens GN=SQRDL PE=1 SV=1 - [SQRD_HUMAN]	0.992593	0	0	1	0.372593	0.106481	0	0.0957407	0	0.0934259	0.0370833	0	0	0.0153519	0.019	0	0.0707685	0	0	0	0	0
Q8TB61	Light	Parental	Adenosine 3'-phospho 5'-phosphosulfate transporter 1 OS=Homo sapiens GN=SLC35B2 PE=1 SV=1 - [S35B2_HUMAN]	0	0	0	0	0	0	0	0	0.525392	0.922164	0.693403	0	0	0	0.882297	0.791647	0.904604	0	0	0.409302	0	0
Q8TB61	Heavy	MRM2 KO	Adenosine 3'-phospho 5'-phosphosulfate transporter 1 OS=Homo sapiens GN=SLC35B2 PE=1 SV=1 - [S35B2_HUMAN]	0	0	0	0	0	0	0	0	0	0.894637	0.588514	0	0.631704	1	0.821073	0.709065	0.736592	0	0	0.310394	0	0
P19105	Light	Parental	Myosin regulatory light chain 12A OS=Homo sapiens GN=MYL12A PE=1 SV=2 - [ML12A_HUMAN]	0	0.102674	0.199073	1	0.420969	0.059121	0.0720413	0.0631189	0	0	0	0	0	0	0	0	0	0	0	0	0	0
P19105	Heavy	MRM2 KO	Myosin regulatory light chain 12A OS=Homo sapiens GN=MYL12A PE=1 SV=2 - [ML12A_HUMAN]	0	0	0.164257	0.93884	0.363516	0	0.0731533	0.049669	0	0	0	0	0	0	0	0	0	0	0	0	0	0
P33316	Light	Parental	Deoxyuridine 5'-triphosphate nucleotidohydrolase, mitochondrial OS=Homo sapiens GN=DUT PE=1 SV=4 - [DUT_HUMAN]	0.592865	0.0842809	0.200111	0	0	0	0	0	0	0	0	0	0	0	0	0	0	0	0	0	0	0
P33316	Heavy	MRM2 KO	Deoxyuridine 5'-triphosphate nucleotidohydrolase, mitochondrial OS=Homo sapiens GN=DUT PE=1 SV=4 - [DUT_HUMAN]	1	0.136076	0.288517	0.0324415	0	0	0.0100067	0	0	0	0	0	0	0	0	0	0.026087	0	0	0	0	0
O15270	Light	Parental	Serine palmitoyltransferase 2 OS=Homo sapiens GN=SPTLC2 PE=1 SV=1 - [SPTC2_HUMAN]	0	0	0	0	0	0	0.359059	0	0	0	0	0	0	0	0	0	0	0	0	0	0	0
O15270	Heavy	MRM2 KO	Serine palmitoyltransferase 2 OS=Homo sapiens GN=SPTLC2 PE=1 SV=1 - [SPTC2_HUMAN]	0	0	0	0	0	1	0	0.712	0	0	0	0	0	0.0273694	0	0	0	0	0	0	0	0
P24752	Light	Parental	Acetyl-CoA acetyltransferase, mitochondrial OS=Homo sapiens GN=ACAT1 PE=1 SV=1 - [THIL_HUMAN]	0.778873	0.0543873	0.202394	0.627465	0.142183	0.0269437	0.044007	0.016507	0.0261831	0.0522535	0.00721127	0.000466268	0	0	0.00109718	0	0.0102887	0	0	0	0	0
P24752	Heavy	MRM2 KO	Acetyl-CoA acetyltransferase, mitochondrial OS=Homo sapiens GN=ACAT1 PE=1 SV=1 - [THIL_HUMAN]	1	0.0329014	0.279437	0.915493	0.199225	0.0430211	0.0649648	0.0200211	0.0387394	0.0740845	0.00985915	0	0	0	0	0	0.0160352	0	0	0	0	0
P15311;P26038;P35241	Light	Parental	Ezrin OS=Homo sapiens GN=EZR PE=1 SV=4 - [EZRI_HUMAN]|Moesin OS=Homo sapiens GN=MSN PE=1 SV=3 - [MOES_HUMAN]|Radixin OS=Homo sapiens GN=RDX PE=1 SV=1 - [RADI_HUMAN]	1	0.0311276	0.0188229	0.121365	0.0741147	0.00400099	0.00685064	0.026459	0.0174679	0.0336301	0.010544	0	0.0016459	0	0.00400495	0	0.0391296	0.00153412	0	0	0	0
P15311;P26038;P35241	Heavy	MRM2 KO	Ezrin OS=Homo sapiens GN=EZR PE=1 SV=4 - [EZRI_HUMAN]|Moesin OS=Homo sapiens GN=MSN PE=1 SV=3 - [MOES_HUMAN]|Radixin OS=Homo sapiens GN=RDX PE=1 SV=1 - [RADI_HUMAN]	0.695054	0	0.0128388	0.090999	0.0493571	0	0.00567359	0	0.0133828	0.0237587	0.00853511	0	0	0	0.00234224	0	0.0230069	0	0	0	0	0
O43615	Light	Parental	Mitochondrial import inner membrane translocase subunit TIM44 OS=Homo sapiens GN=TIMM44 PE=1 SV=2 - [TIM44_HUMAN]	0.797357	0.0464249	0.0845815	0.140258	0.0520163	0	0.0041613	0	0.00335005	0.0181769	0.013758	0	0	0.000798712	0.00210742	0.000156015	0.0365639	0	0	0	0	0
O43615	Heavy	MRM2 KO	Mitochondrial import inner membrane translocase subunit TIM44 OS=Homo sapiens GN=TIMM44 PE=1 SV=2 - [TIM44_HUMAN]	1	0.0563877	0.11735	0.196815	0.0898001	0.00371738	0.0153372	0.011325	0.00613013	0.00999661	0.00554388	0	0.00139275	0	0.00341918	0	0.0448661	0.000428668	0.000232497	0	0	0
P22570	Light	Parental	NADPH:adrenodoxin oxidoreductase, mitochondrial OS=Homo sapiens GN=FDXR PE=1 SV=3 - [ADRO_HUMAN]	0.819476	0.0396157	0.217031	0.361747	0.103493	0.00517817	0.0158253	0.0282445	0.0151004	0.0255284	0.00348472	0	0.00427773	0	0.00768908	0	0.0430306	0	0	0	0	0
P22570	Heavy	MRM2 KO	NADPH:adrenodoxin oxidoreductase, mitochondrial OS=Homo sapiens GN=FDXR PE=1 SV=3 - [ADRO_HUMAN]	1	0.0526201	0.163406	0.478079	0.14393	0	0.0199825	0.0355284	0.020524	0	0.0173013	0	0	0	0.000766201	0	0.0485153	0	0	0	0	0
Q9BSD7	Light	Parental	Cancer-related nucleoside-triphosphatase OS=Homo sapiens GN=NTPCR PE=1 SV=1 - [NTPCR_HUMAN]	0.774682	0	0.171351	0.803352	0	0	0	0	0	0	0	0	0	0	0	0	0	0	0	0	0	0
Q9BSD7	Heavy	MRM2 KO	Cancer-related nucleoside-triphosphatase OS=Homo sapiens GN=NTPCR PE=1 SV=1 - [NTPCR_HUMAN]	1	0	0	0	0	0	0	0	0	0	0	0	0	0	0	0	0	0	0	0	0	0
A1L0T0	Light	Parental	Acetolactate synthase-like protein OS=Homo sapiens GN=ILVBL PE=1 SV=2 - [ILVBL_HUMAN]	0	0	0	0	0	0.011753	0	0.392343	0.0314335	0	0.0041825	0	0	0.0209557	0.0178267	0	0	0	0	0	0	0
A1L0T0	Heavy	MRM2 KO	Acetolactate synthase-like protein OS=Homo sapiens GN=ILVBL PE=1 SV=2 - [ILVBL_HUMAN]	1	0	0	0.15331	0	0	0.0236356	0.281952	0	0.109125	0	0	0.00504606	0	0	0	0.0130887	0	0	0	0	0
Q9P032	Light	Parental	NADH dehydrogenase [ubiquinone] 1 alpha subcomplex assembly factor 4 OS=Homo sapiens GN=NDUFAF4 PE=1 SV=1 - [NDUF4_HUMAN]	0.799114	0	0	0	0.749631	0	0	0.343722	0	0.26935	0.0829394	0	0.0503323	0.0952733	0.0648523	0.0471861	0.0920236	0	0	0	0	0
Q9P032	Heavy	MRM2 KO	NADH dehydrogenase [ubiquinone] 1 alpha subcomplex assembly factor 4 OS=Homo sapiens GN=NDUFAF4 PE=1 SV=1 - [NDUF4_HUMAN]	0	0	0	0	1	0.496381	0.197194	0.478951	0.279173	0.375923	0.1113	0	0	0.138257	0.0999261	0	0.107681	0	0	0.0138183	0	0
P20020;Q16720;P23634	Light	Parental	Plasma membrane calcium-transporting ATPase 2 OS=Homo sapiens GN=ATP2B2 PE=1 SV=2 - [AT2B2_HUMAN]|Plasma membrane calcium-transporting ATPase 1 OS=Homo sapiens GN=ATP2B1 PE=1 SV=3 - [AT2B1_HUMAN]|Plasma membrane calcium-transporting ATPase 3 OS=Homo sapiens GN=ATP2B3 PE=1 SV=3 - [AT2B3_HUMAN]|Plasma membrane calcium-transporting ATPase 4 OS=Homo sapiens GN=ATP2B4 PE=1 SV=2 - [AT2B4_HUMAN]	1	0	0.173873	0	0.0596234	0.131683	0	0.114284	0.0625639	0.103777	0.0572757	0	0.0280683	0.0340074	0.0219781	0.0240121	0.0235821	0	0	0	0	0
P20020;Q16720;P23634	Heavy	MRM2 KO	Plasma membrane calcium-transporting ATPase 2 OS=Homo sapiens GN=ATP2B2 PE=1 SV=2 - [AT2B2_HUMAN]|Plasma membrane calcium-transporting ATPase 1 OS=Homo sapiens GN=ATP2B1 PE=1 SV=3 - [AT2B1_HUMAN]|Plasma membrane calcium-transporting ATPase 3 OS=Homo sapiens GN=ATP2B3 PE=1 SV=3 - [AT2B3_HUMAN]|Plasma membrane calcium-transporting ATPase 4 OS=Homo sapiens GN=ATP2B4 PE=1 SV=2 - [AT2B4_HUMAN]	0.67364	0	0.167248	0.797652	0.378661	0.184798	0	0.171548	0	0.142376	0.0833798	0	0.0359484	0	0.0414807	0	0.0307183	0	0	0	0	0
O95202	Light	Parental	LETM1 and EF-hand domain-containing protein 1, mitochondrial OS=Homo sapiens GN=LETM1 PE=1 SV=1 - [LETM1_HUMAN]	0.855054	0.154399	0.194605	0.148979	0.63814	0.103126	0.452735	0.326443	0.198009	0	0.209604	0	0.077212	0.0844971	0.114658	0.0561129	0.627804	0.0236829	0	0.00910638	0	0
O95202	Heavy	MRM2 KO	LETM1 and EF-hand domain-containing protein 1, mitochondrial OS=Homo sapiens GN=LETM1 PE=1 SV=1 - [LETM1_HUMAN]	1	0.125057	0.213764	0.187421	0.722586	0.157424	0.524452	0.417822	0.253088	0.28485	0.248551	0	0.119347	0.115931	0.159314	0.106239	0.548903	0	0	0.0564154	0	0
Q86TS9	Light	Parental	39S ribosomal protein L52, mitochondrial OS=Homo sapiens GN=MRPL52 PE=2 SV=2 - [RM52_HUMAN]	0	0.0742281	0	0	0	0	0	0.446377	0.480151	0	0.276371	0.0991808	0	0.084436	0.0610901	0	0	0	0	0.0218147	0	0
Q86TS9	Heavy	MRM2 KO	39S ribosomal protein L52, mitochondrial OS=Homo sapiens GN=MRPL52 PE=2 SV=2 - [RM52_HUMAN]	0	0.137492	0.216761	0	0	0	0.166604	0.939509	1	0.599559	0.352363	0.134594	0.032741	0.0680529	0.0412539	0	0	0	0	0.00344675	0	0
Q9UL49	Light	Parental	Transcription factor-like 5 protein OS=Homo sapiens GN=TCFL5 PE=2 SV=2 - [TCFL5_HUMAN]	0	0	0	0	0	0	0	0	0	1	0	0	0	0	0	0	0	0	0	0	0	0
Q9UL49	Heavy	MRM2 KO	Transcription factor-like 5 protein OS=Homo sapiens GN=TCFL5 PE=2 SV=2 - [TCFL5_HUMAN]	0	0	0	0	0	0	0	0	0.226961	0	0	0	0	0	0	0	0	0	0	0	0	0
Q8IVG5	Light	Parental	Sterile alpha motif domain-containing protein 9-like OS=Homo sapiens GN=SAMD9L PE=1 SV=2 - [SAM9L_HUMAN]	0	0	0	0	0.0718503	0.806009	0.0456458	1	0.310174	0.530311	0	0	0.0446969	0.0722193	0.0686874	0	0	0	0	0	0	0
Q8IVG5	Heavy	MRM2 KO	Sterile alpha motif domain-containing protein 9-like OS=Homo sapiens GN=SAMD9L PE=1 SV=2 - [SAM9L_HUMAN]	0	0	0	0	0	0	0	0	0	0	0	0	0	0	0	0.0206062	0	0	0	0.00558777	0	0
Q9NRP4	Light	Parental	Succinate dehydrogenase assembly factor 3, mitochondrial OS=Homo sapiens GN=SDHAF3 PE=2 SV=1 - [SDHF3_HUMAN]	0	0	0.261168	0	0	0	0	0	0	0	0	0	0	0	0	0	0	0	0	0	0	0
Q9NRP4	Heavy	MRM2 KO	Succinate dehydrogenase assembly factor 3, mitochondrial OS=Homo sapiens GN=SDHAF3 PE=2 SV=1 - [SDHF3_HUMAN]	1	0.205446	0.303315	0	0	0	0	0	0	0	0	0	0	0	0	0	0	0	0	0	0	0
P30044	Light	Parental	Peroxiredoxin-5, mitochondrial OS=Homo sapiens GN=PRDX5 PE=1 SV=4 - [PRDX5_HUMAN]	1	0	0.0738758	0	0	0	0	0	0	0	0	0	0	0	0	0	0	0	0	0	0	0
P30044	Heavy	MRM2 KO	Peroxiredoxin-5, mitochondrial OS=Homo sapiens GN=PRDX5 PE=1 SV=4 - [PRDX5_HUMAN]	0	0	0.0655621	0.165772	0.058901	0	0	0	0	0	0.0044094	0	0	0	0	0	0.027802	0	0	0	0	0
Q96AB3	Light	Parental	Isochorismatase domain-containing protein 2, mitochondrial OS=Homo sapiens GN=ISOC2 PE=1 SV=1 - [ISOC2_HUMAN]	1	0.057561	0.164878	0.435488	0	0	0	0	0	0	0	0	0	0	0	0	0	0	0	0	0	0
Q96AB3	Heavy	MRM2 KO	Isochorismatase domain-containing protein 2, mitochondrial OS=Homo sapiens GN=ISOC2 PE=1 SV=1 - [ISOC2_HUMAN]	0.828537	0.0558171	0.172683	0.345	0.0782561	0	0	0.019878	0	0	0	0	0	0	0	0	0	0	0	0	0	0
Q4U2R6	Light	Parental	39S ribosomal protein L51, mitochondrial OS=Homo sapiens GN=MRPL51 PE=1 SV=1 - [RM51_HUMAN]	0	0	0	0	0	0	0	0.0275585	0.280268	0.317726	0.148779	0.00761538	0.0844482	0.0875251	0.0694314	0.0525753	0.050903	0	0	0	0	0
Q4U2R6	Heavy	MRM2 KO	39S ribosomal protein L51, mitochondrial OS=Homo sapiens GN=MRPL51 PE=1 SV=1 - [RM51_HUMAN]	0	0	0	0	0	0.115284	0.153194	1	0.691304	0.651003	0.251505	0.0205184	0.0926087	0.0821906	0.0636957	0.0407692	0.0445318	0	0	0	0	0
O43715	Light	Parental	TP53-regulated inhibitor of apoptosis 1 OS=Homo sapiens GN=TRIAP1 PE=1 SV=1 - [TRIA1_HUMAN]	1	0	0	0	0	0	0	0	0	0	0	0	0	0	0	0	0	0	0	0	0	0
O43715	Heavy	MRM2 KO	TP53-regulated inhibitor of apoptosis 1 OS=Homo sapiens GN=TRIAP1 PE=1 SV=1 - [TRIA1_HUMAN]	0.680231	0	0	0	0	0	0	0	0	0	0	0	0	0	0	0	0	0	0	0	0	0
P04844	Light	Parental	Dolichyl-diphosphooligosaccharide--protein glycosyltransferase subunit 2 OS=Homo sapiens GN=RPN2 PE=1 SV=3 - [RPN2_HUMAN]	0	0	0	0.76451	0.981988	0.344563	0.309406	0.381521	0.278519	0.371581	0.208472	0.0527819	0.131154	0.197932	0.654236	0.0438359	0.462775	0.00638225	0	0.21501	0	0
P04844	Heavy	MRM2 KO	Dolichyl-diphosphooligosaccharide--protein glycosyltransferase subunit 2 OS=Homo sapiens GN=RPN2 PE=1 SV=3 - [RPN2_HUMAN]	0	0	0	0.583989	0.869246	0	0.0396731	1	0.233622	0.932622	0.616945	0	0.401734	0.609406	0.533556	0.244496	0	0.0063549	0	0.167979	0	0
P62847	Light	Parental	40S ribosomal protein S24 OS=Homo sapiens GN=RPS24 PE=1 SV=1 - [RS24_HUMAN]	0	0	0	0	0	0	0.0781108	1	0.346851	0.526029	0	0	0	0	0.0692275	0	0	0	0	0	0	0
P62847	Heavy	MRM2 KO	40S ribosomal protein S24 OS=Homo sapiens GN=RPS24 PE=1 SV=1 - [RS24_HUMAN]	0	0	0	0	0	0	0	0.762972	0	0	0	0	0	0	0	0	0	0	0	0	0	0
P10619	Light	Parental	Lysosomal protective protein OS=Homo sapiens GN=CTSA PE=1 SV=2 - [PPGB_HUMAN]	0.212514	0	0	1	0.724286	0.551807	0.0754753	0.222208	0	0.129296	0	0	0	0	0	0	0.0195518	0	0	0	0	0
P10619	Heavy	MRM2 KO	Lysosomal protective protein OS=Homo sapiens GN=CTSA PE=1 SV=2 - [PPGB_HUMAN]	0	0	0	0.721893	0.465315	0.426287	0.0853204	0.163666	0	0.0937933	0	0	0	0	0.0222082	0	0	0	0	0	0	0
Q08722	Light	Parental	Leukocyte surface antigen CD47 OS=Homo sapiens GN=CD47 PE=1 SV=1 - [CD47_HUMAN]	0	0	0	0	0	0	0	0	0	0	0	0	0	0.718423	0.661121	0	0	0	0	0	0	0
Q08722	Heavy	MRM2 KO	Leukocyte surface antigen CD47 OS=Homo sapiens GN=CD47 PE=1 SV=1 - [CD47_HUMAN]	0	0	0	0	0	0	0	0	0	0	0	0	0	0	0	0	1	0	0	0	0	0
Q9ULC3	Light	Parental	Ras-related protein Rab-23 OS=Homo sapiens GN=RAB23 PE=1 SV=1 - [RAB23_HUMAN]	1	0	0	0	0	0	0	0	0	0	0	0	0	0	0	0	0	0	0	0	0	0
Q9ULC3	Heavy	MRM2 KO	Ras-related protein Rab-23 OS=Homo sapiens GN=RAB23 PE=1 SV=1 - [RAB23_HUMAN]	0.582447	0	0	0	0	0	0	0	0	0	0	0	0	0	0	0	0	0	0	0	0	0
Q9BYN8	Light	Parental	28S ribosomal protein S26, mitochondrial OS=Homo sapiens GN=MRPS26 PE=1 SV=1 - [RT26_HUMAN]	0	0	0	0.0896196	0.0694293	0.720924	0.320652	0.597011	0.333152	0.280163	0.135516	0	0.0516848	0	0.061087	0.036712	0	0	0	0	0	0
Q9BYN8	Heavy	MRM2 KO	28S ribosomal protein S26, mitochondrial OS=Homo sapiens GN=MRPS26 PE=1 SV=1 - [RT26_HUMAN]	0	0	0	0.405978	0.096875	0	0.534239	1	0.617935	0.477989	0.0444022	0	0	0.0263098	0	0	0	0	0	0	0	0
Q9C0E8	Light	Parental	Protein lunapark OS=Homo sapiens GN=LNP PE=1 SV=2 - [LNP_HUMAN]	0	0.389068	0.406596	0	0	0	0	0	0	0.479935	0	0.0222163	0.178113	0.232242	0.165337	0.0590175	0	0	0	0.0427583	0	0
Q9C0E8	Heavy	MRM2 KO	Protein lunapark OS=Homo sapiens GN=LNP PE=1 SV=2 - [LNP_HUMAN]	1	0	0	0	0	0	0	0	0	0.344327	0	0	0	0.159594	0.136393	0.065821	0	0	0	0	0	0
P40926	Light	Parental	Malate dehydrogenase, mitochondrial OS=Homo sapiens GN=MDH2 PE=1 SV=3 - [MDHM_HUMAN]	0.922434	0.0757137	0.135246	0.0674697	0.0662025	0.00635148	0.00999721	0.0102632	0.034647	0.0126737	0.0171425	0.00101295	0.00447431	0.00177552	0.00345356	0.000716753	0.01873	0.000282412	0	0.000544632	0	0
P40926	Heavy	MRM2 KO	Malate dehydrogenase, mitochondrial OS=Homo sapiens GN=MDH2 PE=1 SV=3 - [MDHM_HUMAN]	1	0.0888873	0.158613	0.114538	0.113452	0.0124384	0.000748503	0.0200251	0.0457318	0.0187439	0.0213341	0.00145384	0.00564824	0.00251079	0.00414427	0	0.0214037	0.000281716	0	0.000391728	0	0
Q9H6V9	Light	Parental	UPF0554 protein C2orf43 OS=Homo sapiens GN=C2orf43 PE=1 SV=1 - [CB043_HUMAN]	0.251386	0	0	0	0.0224216	0	0	0	0	0	0	0	0	0	0	0	0.0161517	0	0	0	0	0
Q9H6V9	Heavy	MRM2 KO	UPF0554 protein C2orf43 OS=Homo sapiens GN=C2orf43 PE=1 SV=1 - [CB043_HUMAN]	0.933212	0	0.283598	1	0.465697	0	0.0374966	0.074239	0	0	0	0	0	0	0	0	0	0	0	0	0	0
Q9NZ01	Light	Parental	Very-long-chain enoyl-CoA reductase OS=Homo sapiens GN=TECR PE=1 SV=1 - [TECR_HUMAN]	1	0	0	0	0	0.188568	0.0907473	0.27113	0.215881	0.303737	0.206851	0	0.0919484	0.192838	0.238434	0.19782	0.270774	0	0	0.0413612	0	0
Q9NZ01	Heavy	MRM2 KO	Very-long-chain enoyl-CoA reductase OS=Homo sapiens GN=TECR PE=1 SV=1 - [TECR_HUMAN]	0	0	0	0	0	0	0	0	0	0	0.110498	0	0.0516459	0.15605	0.132073	0.111655	0.155605	0	0	0.0203425	0	0
P61956	Light	Parental	Small ubiquitin-related modifier 2 OS=Homo sapiens GN=SUMO2 PE=1 SV=3 - [SUMO2_HUMAN]	0.769148	0	0	0	0	0	0	0	0	0	0	0	0	0	0	0	0	0	0	0	0	0
P61956	Heavy	MRM2 KO	Small ubiquitin-related modifier 2 OS=Homo sapiens GN=SUMO2 PE=1 SV=3 - [SUMO2_HUMAN]	1	0	0	0	0	0	0	0	0	0	0	0	0	0	0	0	0	0	0	0	0	0
P33897	Light	Parental	ATP-binding cassette sub-family D member 1 OS=Homo sapiens GN=ABCD1 PE=1 SV=2 - [ABCD1_HUMAN]	0	0	0	0	0	0	0	0	0	0	0	0	0	0	1	0	0	0	0	0.26309	0	0
P33897	Heavy	MRM2 KO	ATP-binding cassette sub-family D member 1 OS=Homo sapiens GN=ABCD1 PE=1 SV=2 - [ABCD1_HUMAN]	0	0	0	0	0	0	0	0	0	0.0342402	0	0	0	0	0	0	0	0	0	0.257187	0	0
Q7Z406	Light	Parental	Myosin-14 OS=Homo sapiens GN=MYH14 PE=1 SV=2 - [MYH14_HUMAN]	0	0	0	0.148719	0	0	0	0.0781719	0	0	0.0351723	0	0.022434	0.0227623	0.0233935	0	0.0790431	0	0	0	0	0
Q7Z406	Heavy	MRM2 KO	Myosin-14 OS=Homo sapiens GN=MYH14 PE=1 SV=2 - [MYH14_HUMAN]	1	0	0	0.171822	0.0880318	0.0682868	0.0391491	0.084661	0.0473551	0.0812019	0.0446535	0	0.024151	0.0314354	0.0298195	0.00843707	0.0914405	0.00091592	0	0	0	0
P12235	Light	Parental	ADP/ATP translocase 1 OS=Homo sapiens GN=SLC25A4 PE=1 SV=4 - [ADT1_HUMAN]	0	0	0	0	0	0	0	0	0	0.114253	0.0306844	0	0	0	0	0.128761	0.334842	0	0	0	0	0
P12235	Heavy	MRM2 KO	ADP/ATP translocase 1 OS=Homo sapiens GN=SLC25A4 PE=1 SV=4 - [ADT1_HUMAN]	1	0	0	0	0	0.283654	0	0.216742	0.128309	0.75198	0.0799491	0	0.173049	0.2375	0.304299	0.319005	0.973982	0	0.015509	0.0346719	0	0
P07437	Light	Parental	Tubulin beta chain OS=Homo sapiens GN=TUBB PE=1 SV=2 - [TBB5_HUMAN]	0	0.067836	0.190508	1	0.438225	0.23366	0.0608718	0.290431	0.136575	0.241217	0.0939386	0.00188264	0.0251715	0.0618262	0.0767604	0.0118777	0.101599	0.000439257	0	0.0115889	0	0
P07437	Heavy	MRM2 KO	Tubulin beta chain OS=Homo sapiens GN=TUBB PE=1 SV=2 - [TBB5_HUMAN]	0	0	0.0576477	0	0.208383	0.147021	0.0359556	0.212561	0	0	0.0711633	0	0.0196157	0.0520506	0.0635285	0.00854785	0.0795976	0	0	0.00257802	0	0
Q9NQE9	Light	Parental	Histidine triad nucleotide-binding protein 3 OS=Homo sapiens GN=HINT3 PE=1 SV=1 - [HINT3_HUMAN]	1	0	0	0	0	0	0	0	0	0	0	0	0	0	0	0	0	0	0	0	0	0
Q9NQE9	Heavy	MRM2 KO	Histidine triad nucleotide-binding protein 3 OS=Homo sapiens GN=HINT3 PE=1 SV=1 - [HINT3_HUMAN]	0.815072	0	0	0	0	0	0	0	0	0	0	0	0	0	0	0	0	0	0	0	0	0
O14548	Light	Parental	Cytochrome c oxidase subunit 7A-related protein, mitochondrial OS=Homo sapiens GN=COX7A2L PE=1 SV=2 - [COX7R_HUMAN]	0	0	0	0	0	0	0	0	0	0.473484	0	0	0.268416	1	0.801448	0.971041	0	0	0	0	0	0
O14548	Heavy	MRM2 KO	Cytochrome c oxidase subunit 7A-related protein, mitochondrial OS=Homo sapiens GN=COX7A2L PE=1 SV=2 - [COX7R_HUMAN]	0	0	0	0	0	0	0	0.936109	0	0	0	0	0	0	0	0	0	0	0	0	0	0
P78540	Light	Parental	Arginase-2, mitochondrial OS=Homo sapiens GN=ARG2 PE=1 SV=1 - [ARGI2_HUMAN]	0.607847	0	0.214727	0.259567	0.103711	0	0	0	0	0	0	0	0	0	0	0	0.00998647	0	0	0	0	0
P78540	Heavy	MRM2 KO	Arginase-2, mitochondrial OS=Homo sapiens GN=ARG2 PE=1 SV=1 - [ARGI2_HUMAN]	1	0	0.36007	0.399497	0.159992	0	0	0	0	0	0	0	0	0	0	0	0.0150406	0	0	0	0	0
O75600	Light	Parental	2-amino-3-ketobutyrate coenzyme A ligase, mitochondrial OS=Homo sapiens GN=GCAT PE=1 SV=1 - [KBL_HUMAN]	1	0	0	0.474585	0.126941	0	0.0270869	0	0	0	0	0	0	0	0	0	0.040856	0	0	0	0	0
O75600	Heavy	MRM2 KO	2-amino-3-ketobutyrate coenzyme A ligase, mitochondrial OS=Homo sapiens GN=GCAT PE=1 SV=1 - [KBL_HUMAN]	0.605508	0	0	0	0	0	0	0	0	0	0	0	0	0	0	0	0	0	0	0	0	0
O43819	Light	Parental	Protein SCO2 homolog, mitochondrial OS=Homo sapiens GN=SCO2 PE=1 SV=3 - [SCO2_HUMAN]	1	0	0.204834	0.374787	0.0895978	0	0.034652	0.109281	0.0969451	0.104563	0.0372815	0	0.0385305	0.0322274	0.035058	0.0103828	0.0660093	0	0	0.0155646	0	0
O43819	Heavy	MRM2 KO	Protein SCO2 homolog, mitochondrial OS=Homo sapiens GN=SCO2 PE=1 SV=3 - [SCO2_HUMAN]	0.713844	0	0.10263	0.374091	0.137278	0.050116	0	0.0813998	0.0662026	0.0773395	0	0	0	0	0	0	0	0	0	0	0	0
Q15031	Light	Parental	Probable leucine--tRNA ligase, mitochondrial OS=Homo sapiens GN=LARS2 PE=1 SV=2 - [SYLM_HUMAN]	0.666798	0	0	0.422004	0.128487	0	0.0299293	0	0	0	0	0	0	0	0	0	0.024613	0	0	0	0	0
Q15031	Heavy	MRM2 KO	Probable leucine--tRNA ligase, mitochondrial OS=Homo sapiens GN=LARS2 PE=1 SV=2 - [SYLM_HUMAN]	1	0	0	0.856974	0.29332	0	0.0599214	0	0	0	0	0	0	0	0	0	0.036664	0	0	0	0	0
Q5T619	Light	Parental	Zinc finger protein 648 OS=Homo sapiens GN=ZNF648 PE=2 SV=1 - [ZN648_HUMAN]	0	0	0	0	0	0	0	0	1	0	0	0	0	0	0	0	0	0	0	0	0	0
Q5T619	Heavy	MRM2 KO	Zinc finger protein 648 OS=Homo sapiens GN=ZNF648 PE=2 SV=1 - [ZN648_HUMAN]	0	0	0	0	0	0	0	0	0.514505	0	0	0	0	0	0	0	0	0	0	0	0	0
Q92604	Light	Parental	Acyl-CoA:lysophosphatidylglycerol acyltransferase 1 OS=Homo sapiens GN=LPGAT1 PE=1 SV=1 - [LGAT1_HUMAN]	1	0	0	0	0	0.0695778	0	0.064199	0.0685367	0	0	0	0	0.0241238	0	0	0.132562	0	0	0	0	0
Q92604	Heavy	MRM2 KO	Acyl-CoA:lysophosphatidylglycerol acyltransferase 1 OS=Homo sapiens GN=LPGAT1 PE=1 SV=1 - [LGAT1_HUMAN]	0	0	0	0	0	0	0	0	0.0361018	0	0.0336669	0	0	0	0	0	0.0904569	0	0	0	0	0
P60174	Light	Parental	Triosephosphate isomerase OS=Homo sapiens GN=TPI1 PE=1 SV=3 - [TPIS_HUMAN]	1	0	0	0	0	0	0	0	0	0	0	0	0	0	0	0	0	0	0	0	0	0
P60174	Heavy	MRM2 KO	Triosephosphate isomerase OS=Homo sapiens GN=TPI1 PE=1 SV=3 - [TPIS_HUMAN]	0.500641	0	0	0	0	0	0	0	0	0	0	0	0	0	0	0	0	0	0	0	0	0
Q8NB16	Light	Parental	Mixed lineage kinase domain-like protein OS=Homo sapiens GN=MLKL PE=1 SV=1 - [MLKL_HUMAN]	0	0	0	0	0	0	0	0	0.0327584	0	0	0	0.0127431	0.0131935	0.0154564	0	0.0389762	0	0	0	0	0
Q8NB16	Heavy	MRM2 KO	Mixed lineage kinase domain-like protein OS=Homo sapiens GN=MLKL PE=1 SV=1 - [MLKL_HUMAN]	1	0	0	0	0	0	0	0	0	0	0	0	0.0149951	0.0117544	0	0.0103362	0.0464243	0	0	0	0	0
O75746;Q9UJS0	Light	Parental	Calcium-binding mitochondrial carrier protein Aralar1 OS=Homo sapiens GN=SLC25A12 PE=1 SV=2 - [CMC1_HUMAN]|Calcium-binding mitochondrial carrier protein Aralar2 OS=Homo sapiens GN=SLC25A13 PE=1 SV=2 - [CMC2_HUMAN]	0	0	0	0	0	0	0	0	0.187143	0.333941	0.230405	0	0.288249	0.388018	0.294811	0.31632	0.293717	0.00362863	0	0.103378	0	0
O75746;Q9UJS0	Heavy	MRM2 KO	Calcium-binding mitochondrial carrier protein Aralar1 OS=Homo sapiens GN=SLC25A12 PE=1 SV=2 - [CMC1_HUMAN]|Calcium-binding mitochondrial carrier protein Aralar2 OS=Homo sapiens GN=SLC25A13 PE=1 SV=2 - [CMC2_HUMAN]	0.289343	0	0	0	0.141086	0.694981	0.280228	0.842265	0.573581	0	0.687447	0	0.749909	1	0.745534	0.749787	0.779803	0.0219103	0.00795236	0.295905	0	0
P49327	Light	Parental	Fatty acid synthase OS=Homo sapiens GN=FASN PE=1 SV=3 - [FAS_HUMAN]	0	0	0	0.863904	1	0	0	0	0	0	0	0	0	0	0	0	0	0	0	0	0	0
P49327	Heavy	MRM2 KO	Fatty acid synthase OS=Homo sapiens GN=FASN PE=1 SV=3 - [FAS_HUMAN]	0	0	0	0	0	0	0	0	0	0	0	0	0	0	0	0	0	0.421547	0	0	0	0
P05204	Light	Parental	Non-histone chromosomal protein HMG-17 OS=Homo sapiens GN=HMGN2 PE=1 SV=3 - [HMGN2_HUMAN]	0	0.0688411	0	0	0	0	0	0	0	0	0	0	0	0	0	0	0	0	0	0	0	0
P05204	Heavy	MRM2 KO	Non-histone chromosomal protein HMG-17 OS=Homo sapiens GN=HMGN2 PE=1 SV=3 - [HMGN2_HUMAN]	0	0.810548	1	0.114296	0	0	0	0	0	0	0	0	0	0	0	0	0	0	0	0	0	0
Q969Y2	Light	Parental	tRNA modification GTPase GTPBP3, mitochondrial OS=Homo sapiens GN=GTPBP3 PE=2 SV=2 - [GTPB3_HUMAN]	0.31255	0	0.0399599	0	0	0	0	0	0	0	0	0	0	0	0	0	0	0	0	0	0	0
Q969Y2	Heavy	MRM2 KO	tRNA modification GTPase GTPBP3, mitochondrial OS=Homo sapiens GN=GTPBP3 PE=2 SV=2 - [GTPB3_HUMAN]	1	0	0.229862	0.491767	0.028834	0	0	0	0	0	0	0	0	0	0	0	0	0	0	0	0	0
P62081	Light	Parental	40S ribosomal protein S7 OS=Homo sapiens GN=RPS7 PE=1 SV=1 - [RS7_HUMAN]	0	0	0	0	0	0	0	0	0.488283	0	0	0	0	0	0	0	0	0	0	0	0	0
P62081	Heavy	MRM2 KO	40S ribosomal protein S7 OS=Homo sapiens GN=RPS7 PE=1 SV=1 - [RS7_HUMAN]	1	0	0	0	0	0.180676	0	0.678064	0	0.446792	0.177949	0	0.0507876	0	0.0590473	0	0	0	0	0	0	0
O60888	Light	Parental	Protein CutA OS=Homo sapiens GN=CUTA PE=1 SV=2 - [CUTA_HUMAN]	1	0	0	0	0.15045	0	0	0	0	0	0	0	0	0	0	0	0.0385881	0	0	0	0	0
O60888	Heavy	MRM2 KO	Protein CutA OS=Homo sapiens GN=CUTA PE=1 SV=2 - [CUTA_HUMAN]	0	0	0.0738856	0	0	0	0	0	0	0	0	0	0	0	0	0	0	0	0	0	0	0
P30533	Light	Parental	Alpha-2-macroglobulin receptor-associated protein OS=Homo sapiens GN=LRPAP1 PE=1 SV=1 - [AMRP_HUMAN]	0.342678	0	0	0	0	0	0	0	0	0	0	0	0	0	0	0	0	0	0	0	0	0
P30533	Heavy	MRM2 KO	Alpha-2-macroglobulin receptor-associated protein OS=Homo sapiens GN=LRPAP1 PE=1 SV=1 - [AMRP_HUMAN]	1	0.00699372	0	0	0.0419526	0	0	0	0	0	0	0	0	0	0	0	0	0	0	0	0	0
Q3SXM5	Light	Parental	Inactive hydroxysteroid dehydrogenase-like protein 1 OS=Homo sapiens GN=HSDL1 PE=1 SV=3 - [HSDL1_HUMAN]	0.925908	0	0	0.347228	0.117734	0	0	0	0	0	0	0	0	0	0	0	0	0	0	0	0	0
Q3SXM5	Heavy	MRM2 KO	Inactive hydroxysteroid dehydrogenase-like protein 1 OS=Homo sapiens GN=HSDL1 PE=1 SV=3 - [HSDL1_HUMAN]	1	0	0	0.375669	0.140296	0	0	0	0	0	0	0	0	0	0	0	0	0	0	0	0	0
Q14103	Light	Parental	Heterogeneous nuclear ribonucleoprotein D0 OS=Homo sapiens GN=HNRNPD PE=1 SV=1 - [HNRPD_HUMAN]	0.0874488	0	0	0.205028	0.242644	0.318808	0	0.0332961	0	0	0	0	0	0	0	0	0	0	0	0	0	0
Q14103	Heavy	MRM2 KO	Heterogeneous nuclear ribonucleoprotein D0 OS=Homo sapiens GN=HNRNPD PE=1 SV=1 - [HNRPD_HUMAN]	0.203538	0	0	0.398324	1	0.459218	0.343762	0.0520484	0	0	0	0	0	0	0	0	0	0	0	0	0	0
Q9P0J0	Light	Parental	NADH dehydrogenase [ubiquinone] 1 alpha subcomplex subunit 13 OS=Homo sapiens GN=NDUFA13 PE=1 SV=3 - [NDUAD_HUMAN]	0	0	0	0	0	0	0	0.671924	0.326949	0.995719	0.0637224	0	0.266562	0.273321	0	0.135309	1	0	0	0.0929698	0	0
Q9P0J0	Heavy	MRM2 KO	NADH dehydrogenase [ubiquinone] 1 alpha subcomplex subunit 13 OS=Homo sapiens GN=NDUFA13 PE=1 SV=3 - [NDUAD_HUMAN]	0	0	0	0	0.275349	0	0.0776927	0.764308	0.398828	0.684768	0.04653	0	0	0.307571	0.39342	0.0613114	0.139004	0	0	0.0916404	0	0
P60903	Light	Parental	Protein S100-A10 OS=Homo sapiens GN=S100A10 PE=1 SV=2 - [S10AA_HUMAN]	1	0	0	0	0	0	0	0	0	0	0	0	0	0	0	0	0	0	0	0	0	0
P60903	Heavy	MRM2 KO	Protein S100-A10 OS=Homo sapiens GN=S100A10 PE=1 SV=2 - [S10AA_HUMAN]	0.601559	0	0	0	0	0	0	0	0	0	0	0	0	0	0	0	0	0	0	0	0	0
P51970	Light	Parental	NADH dehydrogenase [ubiquinone] 1 alpha subcomplex subunit 8 OS=Homo sapiens GN=NDUFA8 PE=1 SV=3 - [NDUA8_HUMAN]	0	0	0	0	0	0	0	0	0.214897	0	0	0	0	0	0.0550428	0	0.0403938	0	0	0	0	0
P51970	Heavy	MRM2 KO	NADH dehydrogenase [ubiquinone] 1 alpha subcomplex subunit 8 OS=Homo sapiens GN=NDUFA8 PE=1 SV=3 - [NDUA8_HUMAN]	1	0	0	0	0	0	0	0	0	0	0	0	0.0198373	0	0	0	0	0	0	0	0	0
P35268	Light	Parental	60S ribosomal protein L22 OS=Homo sapiens GN=RPL22 PE=1 SV=2 - [RL22_HUMAN]	0	0	0	0	0	0	0	0.971521	0.564884	0.718673	0.375805	0	0.310921	0.433878	0.353764	0.296929	0.291729	0	0	0.0475483	0	0
P35268	Heavy	MRM2 KO	60S ribosomal protein L22 OS=Homo sapiens GN=RPL22 PE=1 SV=2 - [RL22_HUMAN]	0	0	0	0	0	0.677687	0.127415	1	0.591382	0.749876	0.37952	0	0.293338	0.440441	0.340144	0.282194	0.280584	0	0	0	0	0
Q08J23	Light	Parental	tRNA (cytosine(34)-C(5))-methyltransferase OS=Homo sapiens GN=NSUN2 PE=1 SV=2 - [NSUN2_HUMAN]	1	0	0	0.175115	0	0	0	0	0	0	0	0	0	0	0	0	0	0	0	0	0	0
Q08J23	Heavy	MRM2 KO	tRNA (cytosine(34)-C(5))-methyltransferase OS=Homo sapiens GN=NSUN2 PE=1 SV=2 - [NSUN2_HUMAN]	0.321594	0	0.0854888	0	0	0	0	0	0	0	0	0	0	0	0	0	0	0	0	0	0	0
P16278	Light	Parental	Beta-galactosidase OS=Homo sapiens GN=GLB1 PE=1 SV=2 - [BGAL_HUMAN]	0	0	0	0.697822	1	0.369176	0.0922801	0	0	0	0	0	0	0	0	0	0	0	0	0	0	0
P16278	Heavy	MRM2 KO	Beta-galactosidase OS=Homo sapiens GN=GLB1 PE=1 SV=2 - [BGAL_HUMAN]	0	0	0	0	0	0.191232	0.115991	0	0	0	0	0	0	0	0	0	0	0	0	0	0	0
P51571	Light	Parental	Translocon-associated protein subunit delta OS=Homo sapiens GN=SSR4 PE=1 SV=1 - [SSRD_HUMAN]	0	0	0	0	0.248707	0.153378	0	0.377898	0.443786	1	0.173394	0	0.143453	0.375146	0.422018	0.206088	0.433361	0.0158382	0.0308841	0.134195	0	0
P51571	Heavy	MRM2 KO	Translocon-associated protein subunit delta OS=Homo sapiens GN=SSR4 PE=1 SV=1 - [SSRD_HUMAN]	0	0	0	0	0	0.0478565	0	0.251793	0.236113	0.00518349	0.112427	0	0.0789825	0.202002	0.251043	0.118182	0.231776	0	0	0.0717681	0	0
Q9P0M9	Light	Parental	39S ribosomal protein L27, mitochondrial OS=Homo sapiens GN=MRPL27 PE=1 SV=1 - [RM27_HUMAN]	0	0	0	0	0	0.0604007	0	0.47212	0.271953	0.250584	0.154741	0	0.0858097	0	0.0482304	0.0356928	0	0	0	0	0	0
Q9P0M9	Heavy	MRM2 KO	39S ribosomal protein L27, mitochondrial OS=Homo sapiens GN=MRPL27 PE=1 SV=1 - [RM27_HUMAN]	0	0	0	0	0	0.101536	0.146277	1	0.600668	0.573289	0.213689	0	0.0780301	0.0568114	0.0378464	0.0152588	0	0	0	0	0	0
O60831	Light	Parental	PRA1 family protein 2 OS=Homo sapiens GN=PRAF2 PE=1 SV=1 - [PRAF2_HUMAN]	0.795203	0	0	0	0	0.0285978	0	0.0520295	0	0	0.0194122	0	0.00777807	0.00948339	0.0245625	0.00394043	0.0742752	0	0	0	0	0
O60831	Heavy	MRM2 KO	PRA1 family protein 2 OS=Homo sapiens GN=PRAF2 PE=1 SV=1 - [PRAF2_HUMAN]	1	0	0	0	0	0	0	0.0358988	0	0	0	0	0	0	0	0.00731418	0	0	0	0	0	0
Q8IUH5	Light	Parental	Palmitoyltransferase ZDHHC17 OS=Homo sapiens GN=ZDHHC17 PE=1 SV=2 - [ZDH17_HUMAN]	0	0	0	0	0	0	0	0	0	0	0	0	0.200808	0	0	0.580396	0.968429	0	0	0	0	0
Q8IUH5	Heavy	MRM2 KO	Palmitoyltransferase ZDHHC17 OS=Homo sapiens GN=ZDHHC17 PE=1 SV=2 - [ZDH17_HUMAN]	0	0	0	0	0	0	0	0	0	0	0	0	0	1	0.789831	0.842327	0.642805	0	0	0	0	0
Q9UBS4	Light	Parental	DnaJ homolog subfamily B member 11 OS=Homo sapiens GN=DNAJB11 PE=1 SV=1 - [DJB11_HUMAN]	0	0	0	0.607677	0.282752	0	0	0	0.0403739	0	0	0	0	0	0	0	0	0	0	0	0	0
Q9UBS4	Heavy	MRM2 KO	DnaJ homolog subfamily B member 11 OS=Homo sapiens GN=DNAJB11 PE=1 SV=1 - [DJB11_HUMAN]	0	0	0	1	0.465553	0.080658	0.0801097	0.0792622	0.0597707	0	0.0445713	0	0	0	0.0124128	0	0	0	0	0	0	0
P80303	Light	Parental	Nucleobindin-2 OS=Homo sapiens GN=NUCB2 PE=1 SV=2 - [NUCB2_HUMAN]	0.427076	0	0	0	0	0	0	0	0	0.0171249	0	0	0	0	0	0	0	0	0	0	0	0
P80303	Heavy	MRM2 KO	Nucleobindin-2 OS=Homo sapiens GN=NUCB2 PE=1 SV=2 - [NUCB2_HUMAN]	1	0	0	0	0	0	0	0	0	0	0	0	0	0	0	0	0	0	0	0	0	0
Q8NE86	Light	Parental	Calcium uniporter protein, mitochondrial OS=Homo sapiens GN=MCU PE=1 SV=1 - [MCU_HUMAN]	0	0	0	0	0	0	0	0	0.170567	0.354629	0.239632	0	0.248823	0.446537	0.315176	0.295674	0	0	0	0	0	0
Q8NE86	Heavy	MRM2 KO	Calcium uniporter protein, mitochondrial OS=Homo sapiens GN=MCU PE=1 SV=1 - [MCU_HUMAN]	0	0	0	0	0	0.883658	0	0.727864	0.504147	0.869536	0.552567	0	0.624075	1	0.689756	0.649182	0.561309	0	0	0.23896	0	0
P23284	Light	Parental	Peptidyl-prolyl cis-trans isomerase B OS=Homo sapiens GN=PPIB PE=1 SV=2 - [PPIB_HUMAN]	0.74819	0.00682523	0	0.362099	0	0.0176991	0.016091	0.0275336	0.0106463	0.0233609	0.0114633	0	0.00329266	0.00339762	0.00801965	0.0016577	0.0375595	0.000421768	0	0	0	0
P23284	Heavy	MRM2 KO	Peptidyl-prolyl cis-trans isomerase B OS=Homo sapiens GN=PPIB PE=1 SV=2 - [PPIB_HUMAN]	1	0.0121923	0.0430145	0.488418	0.14726	0.0246019	0.0284798	0.0441624	0	0	0.00169752	0	0	0	0	0	0.0484385	0	0	0.00132472	0	0
Q5T653	Light	Parental	39S ribosomal protein L2, mitochondrial OS=Homo sapiens GN=MRPL2 PE=1 SV=2 - [RM02_HUMAN]	0	0	0	0	0	0.0265139	0	0.627725	0.158934	0.461151	0.0675051	0.00461897	0.00167207	0.0643376	0.0797652	0.0134712	0	0	0	0.0316937	0	0
Q5T653	Heavy	MRM2 KO	39S ribosomal protein L2, mitochondrial OS=Homo sapiens GN=MRPL2 PE=1 SV=2 - [RM02_HUMAN]	0	0	0	0	0	0.0309484	0.125116	1	0.259549	0.639091	0.0691261	0.00221353	0.00899944	0.0298304	0	0.00312279	0.0337991	0	0	0.00828582	0	0
Q969S9	Light	Parental	Ribosome-releasing factor 2, mitochondrial OS=Homo sapiens GN=GFM2 PE=1 SV=1 - [RRF2M_HUMAN]	0.996036	0	0.0702718	0.380238	0	0	0	0	0	0	0	0	0	0	0	0	0	0	0	0	0	0
Q969S9	Heavy	MRM2 KO	Ribosome-releasing factor 2, mitochondrial OS=Homo sapiens GN=GFM2 PE=1 SV=1 - [RRF2M_HUMAN]	1	0	0.0533182	0.542978	0.0946206	0	0	0	0	0	0	0	0	0	0	0	0.0314439	0	0	0	0	0
P80404	Light	Parental	4-aminobutyrate aminotransferase, mitochondrial OS=Homo sapiens GN=ABAT PE=1 SV=3 - [GABT_HUMAN]	0.250366	0	0	0.219447	0.298129	0	0	0	0.030716	0	0	0	0	0	0	0	0	0	0	0	0	0
P80404	Heavy	MRM2 KO	4-aminobutyrate aminotransferase, mitochondrial OS=Homo sapiens GN=ABAT PE=1 SV=3 - [GABT_HUMAN]	1	0	0	0.102441	0	0	0	0	0	0	0	0	0	0	0	0	0	0	0	0	0	0
Q6DKK2	Light	Parental	Tetratricopeptide repeat protein 19, mitochondrial OS=Homo sapiens GN=TTC19 PE=1 SV=4 - [TTC19_HUMAN]	0	0	0	0.948114	0.0662925	0	0	0	0	0	0	0	0	0	0	0	0	0	0	0	0	0
Q6DKK2	Heavy	MRM2 KO	Tetratricopeptide repeat protein 19, mitochondrial OS=Homo sapiens GN=TTC19 PE=1 SV=4 - [TTC19_HUMAN]	1	0	0	0	0	0	0	0	0	0	0	0	0	0	0	0	0	0	0	0	0	0
O00151	Light	Parental	PDZ and LIM domain protein 1 OS=Homo sapiens GN=PDLIM1 PE=1 SV=4 - [PDLI1_HUMAN]	1	0	0.378352	0	0.485627	0	0	0	0	0	0	0	0	0	0	0	0	0	0	0	0	0
O00151	Heavy	MRM2 KO	PDZ and LIM domain protein 1 OS=Homo sapiens GN=PDLIM1 PE=1 SV=4 - [PDLI1_HUMAN]	0.270552	0	0	0	0	0	0	0	0	0	0	0	0	0	0	0	0	0	0	0	0	0
Q9H7H0	Light	Parental	Methyltransferase-like protein 17, mitochondrial OS=Homo sapiens GN=METTL17 PE=1 SV=1 - [MET17_HUMAN]	0	0	0	0	0.328711	1	0.322795	0.608615	0	0.234239	0	0	0	0.0313921	0	0	0	0	0	0	0	0
Q9H7H0	Heavy	MRM2 KO	Methyltransferase-like protein 17, mitochondrial OS=Homo sapiens GN=METTL17 PE=1 SV=1 - [MET17_HUMAN]	0	0	0	0	0.289702	0.762988	0.299871	0.51137	0.168441	0	0	0	0	0	0	0	0	0	0	0	0	0
Q9NX40	Light	Parental	OCIA domain-containing protein 1 OS=Homo sapiens GN=OCIAD1 PE=1 SV=1 - [OCAD1_HUMAN]	0	0	0	0	0	0	0	0	0	0.267913	0.1375	0	0.266535	0.427756	0.316732	0.298327	0.362598	0	0	0.156299	0	0
Q9NX40	Heavy	MRM2 KO	OCIA domain-containing protein 1 OS=Homo sapiens GN=OCIAD1 PE=1 SV=1 - [OCAD1_HUMAN]	0	0	0	0	0	0.378642	0.224508	0	0.581398	0.964961	0.564075	0	0.645079	1	0.75374	0.744193	0.921358	0	0	0.409449	0	0
Q96KA5	Light	Parental	Cleft lip and palate transmembrane protein 1-like protein OS=Homo sapiens GN=CLPTM1L PE=1 SV=1 - [CLP1L_HUMAN]	1	0	0	0	0.227813	0	0	0	0.0683532	0.230558	0.0279323	0	0	0	0.0414364	0	0.0920403	0	0	0	0	0
Q96KA5	Heavy	MRM2 KO	Cleft lip and palate transmembrane protein 1-like protein OS=Homo sapiens GN=CLPTM1L PE=1 SV=1 - [CLP1L_HUMAN]	0	0	0	0.483532	0.157182	0	0	0	0.0615188	0	0	0	0	0	0	0.000886368	0	0	0	0	0	0
Q6IAA8	Light	Parental	Ragulator complex protein LAMTOR1 OS=Homo sapiens GN=LAMTOR1 PE=1 SV=2 - [LTOR1_HUMAN]	0	0	0	0	0.239853	0.762544	0.21908	1	0.350112	0.86753	0.363215	0	0.199585	0.173058	0.397891	0.132614	0.37472	0	0	0.0227229	0	0
Q6IAA8	Heavy	MRM2 KO	Ragulator complex protein LAMTOR1 OS=Homo sapiens GN=LAMTOR1 PE=1 SV=2 - [LTOR1_HUMAN]	0	0	0	0	0.220518	0.479546	0.162832	0.709971	0.276127	0.563439	0.373282	0	0.16379	0	0.25775	0.111585	0.316395	0	0	0.119367	0	0
P62241	Light	Parental	40S ribosomal protein S8 OS=Homo sapiens GN=RPS8 PE=1 SV=2 - [RS8_HUMAN]	0	0	0	0	0	0	0.130198	1	0	0.522102	0	0	0.1765	0	0.15866	0.102842	0	0	0	0	0	0
P62241	Heavy	MRM2 KO	40S ribosomal protein S8 OS=Homo sapiens GN=RPS8 PE=1 SV=2 - [RS8_HUMAN]	0	0	0	0	0	0	0	0.543978	0.235679	0.273568	0.113284	0	0.049594	0.0826793	0.074673	0.0496843	0.0484664	0	0	0.0374605	0	0
Q8IV08	Light	Parental	Phospholipase D3 OS=Homo sapiens GN=PLD3 PE=1 SV=1 - [PLD3_HUMAN]	1	0.00921134	0	0.435567	0.141881	0.0180206	0.0219149	0.0455155	0.0295619	0.0431443	0.0147139	0	0	0	0.0100129	0	0.0376546	0	0	0	0	0
Q8IV08	Heavy	MRM2 KO	Phospholipase D3 OS=Homo sapiens GN=PLD3 PE=1 SV=1 - [PLD3_HUMAN]	0.608505	0	0	0.311856	0.0851289	0	0.0138582	0	0	0	0.00673711	0	0	0	0	0	0	0	0	0	0	0
Q9Y277	Light	Parental	Voltage-dependent anion-selective channel protein 3 OS=Homo sapiens GN=VDAC3 PE=1 SV=1 - [VDAC3_HUMAN]	0	0	0	0	0	0.0743448	0	0.142069	0.103517	0.253379	0.205655	0	0.104414	0.246	0.0448621	0.205931	0.476759	0	0	0.235448	0	0
Q9Y277	Heavy	MRM2 KO	Voltage-dependent anion-selective channel protein 3 OS=Homo sapiens GN=VDAC3 PE=1 SV=1 - [VDAC3_HUMAN]	0	0	0	0	0	0.145034	0.0742069	0.352897	0.204828	0.546828	0.365586	0	0.219793	0.485655	0.729655	0.399241	1	0.00177793	0	0.444414	0	0
Q99653	Light	Parental	Calcineurin B homologous protein 1 OS=Homo sapiens GN=CHP1 PE=1 SV=3 - [CHP1_HUMAN]	1	0	0	0	0	0	0	0	0	0	0	0	0	0	0	0	0	0	0	0	0	0
Q99653	Heavy	MRM2 KO	Calcineurin B homologous protein 1 OS=Homo sapiens GN=CHP1 PE=1 SV=3 - [CHP1_HUMAN]	0.546381	0	0	0	0	0	0	0	0	0	0	0	0	0	0	0	0	0	0	0	0	0
Q5XKP0	Light	Parental	Protein QIL1 OS=Homo sapiens GN=QIL1 PE=1 SV=1 - [QIL1_HUMAN]	0	0	0	0.205208	0.148244	0.184321	0	0	0	0	0	0	0.157738	0	0	0.138071	0	0	0	0	0	0
Q5XKP0	Heavy	MRM2 KO	Protein QIL1 OS=Homo sapiens GN=QIL1 PE=1 SV=1 - [QIL1_HUMAN]	0	0	0	0.112112	0.179167	0.318595	0.0781907	0.49844	0.0932456	0.530585	0.211854	0	0.394141	0.776346	0	0.388851	1	0.0134708	0	0.0844975	0	0
Q9BRT2	Light	Parental	Mitochondrial nucleoid factor 1 OS=Homo sapiens GN=MNF1 PE=1 SV=1 - [MNF1_HUMAN]	0.626947	0	0	0.115226	0	0	0	0	0.0187033	0	0	0	0	0	0	0	0	0	0	0	0	0
Q9BRT2	Heavy	MRM2 KO	Mitochondrial nucleoid factor 1 OS=Homo sapiens GN=MNF1 PE=1 SV=1 - [MNF1_HUMAN]	1	0	0	0.269354	0	0	0	0	0	0	0	0	0	0	0	0	0	0	0	0	0	0
P00338	Light	Parental	L-lactate dehydrogenase A chain OS=Homo sapiens GN=LDHA PE=1 SV=2 - [LDHA_HUMAN]	1	0	0.145366	0.972585	0.318668	0.0220953	0.0694517	0.0717363	0.0466253	0.0618407	0.0238512	0	0	0	0	0	0	0	0	0	0	0
P00338	Heavy	MRM2 KO	L-lactate dehydrogenase A chain OS=Homo sapiens GN=LDHA PE=1 SV=2 - [LDHA_HUMAN]	0.508551	0	0.1	0	0.176567	0	0.0412141	0	0.0218277	0	0.00924935	0	0	0	0	0	0	0	0	0	0	0
Q9NYK5	Light	Parental	39S ribosomal protein L39, mitochondrial OS=Homo sapiens GN=MRPL39 PE=1 SV=3 - [RM39_HUMAN]	0.0992683	0	0	0.0823852	0	0.0607097	0.004818	0.478873	0.107865	0.381562	0.0315712	0.00252424	0.0252972	0.0344064	0.0448509	0.00928297	0.0580391	0.00148601	0	0.00539967	0	0
Q9NYK5	Heavy	MRM2 KO	39S ribosomal protein L39, mitochondrial OS=Homo sapiens GN=MRPL39 PE=1 SV=3 - [RM39_HUMAN]	0.169855	0	0.0148838	0.182605	0.0444668	0.0877264	0.0441741	1	0.296872	0.668191	0.067002	0.00460765	0	0.0424181	0.0373331	0.0062612	0.0556795	0.00112566	0	0.000630693	0	0
Q96EX1	Light	Parental	Small integral membrane protein 12 OS=Homo sapiens GN=SMIM12 PE=2 SV=3 - [SIM12_HUMAN]	0.712468	0	0	0.0484798	0	0	0	0	0	0	0	0	0	0	0	0	0.0576479	0	0	0	0	0
Q96EX1	Heavy	MRM2 KO	Small integral membrane protein 12 OS=Homo sapiens GN=SMIM12 PE=2 SV=3 - [SIM12_HUMAN]	1	0	0	0.065119	0	0	0	0	0	0	0	0	0	0	0	0	0.112326	0	0	0	0	0
P42766	Light	Parental	60S ribosomal protein L35 OS=Homo sapiens GN=RPL35 PE=1 SV=2 - [RL35_HUMAN]	0	0	0	0.683001	0	0	0	1	0	0.647804	0	0	0	0.108239	0	0	0.180512	0	0	0	0	0
P42766	Heavy	MRM2 KO	60S ribosomal protein L35 OS=Homo sapiens GN=RPL35 PE=1 SV=2 - [RL35_HUMAN]	0	0	0	0.917383	0	0.220122	0	0.915912	0	0.6744	0.242644	0	0	0.0470914	0.0795948	0	0	0	0	0	0	0
P38571	Light	Parental	Lysosomal acid lipase/cholesteryl ester hydrolase OS=Homo sapiens GN=LIPA PE=1 SV=2 - [LICH_HUMAN]	0.875067	0	0	0	0	0	0	0	0	0	0	0	0	0	0	0	0	0	0	0	0	0
P38571	Heavy	MRM2 KO	Lysosomal acid lipase/cholesteryl ester hydrolase OS=Homo sapiens GN=LIPA PE=1 SV=2 - [LICH_HUMAN]	1	0	0	0	0	0	0	0	0	0	0	0	0	0	0	0	0	0	0	0	0	0
Q96DZ1	Light	Parental	Endoplasmic reticulum lectin 1 OS=Homo sapiens GN=ERLEC1 PE=1 SV=1 - [ERLEC_HUMAN]	0	0	0	0	0	0	0	0	0	0.190753	0.110681	0.0951254	0.115412	0.140573	0.0802867	1	0.0909677	0	0	0	0	0
Q96DZ1	Heavy	MRM2 KO	Endoplasmic reticulum lectin 1 OS=Homo sapiens GN=ERLEC1 PE=1 SV=1 - [ERLEC_HUMAN]	0	0	0	0	0	0	0	0	0	0	0.0921864	0	0	0	0.0777778	0.0974194	0	0	0	0	0	0
Q99720	Light	Parental	Sigma non-opioid intracellular receptor 1 OS=Homo sapiens GN=SIGMAR1 PE=1 SV=1 - [SGMR1_HUMAN]	1	0	0	0.659081	0.484752	0.260537	0.128949	0.295221	0.115703	0.225899	0.0829768	0	0.0508876	0.0620391	0.0579426	0.0270596	0.091807	0	0	0	0	0
Q99720	Heavy	MRM2 KO	Sigma non-opioid intracellular receptor 1 OS=Homo sapiens GN=SIGMAR1 PE=1 SV=1 - [SGMR1_HUMAN]	0.861629	0	0	0.63086	0.458807	0.274056	0.058853	0.26782	0.100228	0.214656	0.0646791	0	0.0379472	0.0455121	0.0470642	0	0	0	0	0	0	0
Q7L2E3	Light	Parental	Putative ATP-dependent RNA helicase DHX30 OS=Homo sapiens GN=DHX30 PE=1 SV=1 - [DHX30_HUMAN]	0	0	0	0.181741	0.18578	0.454671	0.241896	0.520778	0.281433	0.329578	0.169519	0	0.0954405	0.162291	0.111914	0.0966415	0.0986502	0	0	0	0	0
Q7L2E3	Heavy	MRM2 KO	Putative ATP-dependent RNA helicase DHX30 OS=Homo sapiens GN=DHX30 PE=1 SV=1 - [DHX30_HUMAN]	0	0	0	0.295568	0.388458	0.893719	0.465299	1	0.553194	0.646084	0.333085	0.00890424	0.198321	0.277075	0.196939	0.160591	0.166436	0	0	0.0493889	0	0
O00264	Light	Parental	Membrane-associated progesterone receptor component 1 OS=Homo sapiens GN=PGRMC1 PE=1 SV=3 - [PGRC1_HUMAN]	1	0.0550474	0.129268	0.309925	0.137568	0.0912263	0.048645	0.139024	0.0966125	0.152812	0.0998645	0.00785569	0.0849593	0.12544	0.102473	0.054336	0.137093	0.00315786	0.00116565	0.0401423	8.69919e-05	0.00129234
O00264	Heavy	MRM2 KO	Membrane-associated progesterone receptor component 1 OS=Homo sapiens GN=PGRMC1 PE=1 SV=3 - [PGRC1_HUMAN]	0.643293	0.032124	0.0846883	0.191159	0.0886179	0.0570122	0.0294309	0.0898374	0.0614837	0.0982385	0.0637195	0	0.0534892	0.0798103	0.066023	0.0339431	0.0819783	0	0	0.0251897	0	0
P51148;P20339;P61020	Light	Parental	Ras-related protein Rab-5C OS=Homo sapiens GN=RAB5C PE=1 SV=2 - [RAB5C_HUMAN]|Ras-related protein Rab-5A OS=Homo sapiens GN=RAB5A PE=1 SV=2 - [RAB5A_HUMAN]|Ras-related protein Rab-5B OS=Homo sapiens GN=RAB5B PE=1 SV=1 - [RAB5B_HUMAN]	1	0.0167043	0.00403013	0.222505	0.055339	0.0225706	0.0139642	0.0429096	0.0254614	0.0490678	0.0158569	0	0.00818173	0.0211676	0.0177966	0	0.0624105	0.000222787	0	0.00697646	0	0
P51148;P20339;P61020	Heavy	MRM2 KO	Ras-related protein Rab-5C OS=Homo sapiens GN=RAB5C PE=1 SV=2 - [RAB5C_HUMAN]|Ras-related protein Rab-5A OS=Homo sapiens GN=RAB5A PE=1 SV=2 - [RAB5A_HUMAN]|Ras-related protein Rab-5B OS=Homo sapiens GN=RAB5B PE=1 SV=1 - [RAB5B_HUMAN]	0.977401	0	0	0.22081	0.0582486	0	0	0	0	0	0.0143691	0	0	0.0191714	0	0.00466478	0	0	0	0.00740395	0	0
A6H8Y1	Light	Parental	Transcription factor TFIIIB component B'' homolog OS=Homo sapiens GN=BDP1 PE=1 SV=3 - [BDP1_HUMAN]	0.854277	0	0	0.625924	0.19538	0	0	0	0	0	0	0	0	0	0	0	0	0	0	0	0	0
A6H8Y1	Heavy	MRM2 KO	Transcription factor TFIIIB component B'' homolog OS=Homo sapiens GN=BDP1 PE=1 SV=3 - [BDP1_HUMAN]	1	0.0087698	0	0.728617	0	0	0.0799102	0.0917371	0	0	0	0	0.0145987	0	0	0	0	0	0	0	0	0
P05388	Light	Parental	60S acidic ribosomal protein P0 OS=Homo sapiens GN=RPLP0 PE=1 SV=1 - [RLA0_HUMAN]	0	0	0	0	0	0	0	0	0	0	0	0	0.0713102	0.13448	0.479492	0	0.957831	0	0	0	0	0
P05388	Heavy	MRM2 KO	60S acidic ribosomal protein P0 OS=Homo sapiens GN=RPLP0 PE=1 SV=1 - [RLA0_HUMAN]	0	0	0	0	0	0	0	0	0	0	0	0	0	0.164376	0.491346	0	1	0	0	0.136683	0	0
Q9Y6G9	Light	Parental	Cytoplasmic dynein 1 light intermediate chain 1 OS=Homo sapiens GN=DYNC1LI1 PE=1 SV=3 - [DC1L1_HUMAN]	0	0	0	1	0.705746	0.458748	0.292624	0.307547	0.117153	0.141938	0	0	0	0	0.0204717	0	0	0	0	0	0	0
Q9Y6G9	Heavy	MRM2 KO	Cytoplasmic dynein 1 light intermediate chain 1 OS=Homo sapiens GN=DYNC1LI1 PE=1 SV=3 - [DC1L1_HUMAN]	0	0	0	0.593482	0.529588	0.360034	0.241424	0.263293	0.108919	0.091681	0.023988	0	0	0.0267067	0	0	0	0	0	0	0	0
P35232	Light	Parental	Prohibitin OS=Homo sapiens GN=PHB PE=1 SV=1 - [PHB_HUMAN]	0	0	0	0	0	0.0500659	0.0303999	0.292903	0.0551307	0.536146	0.353659	0.0674467	0.279279	0.366733	0.478247	0.112722	0.429576	0.0133707	0	0.171171	0.00313448	0.00607229
P35232	Heavy	MRM2 KO	Prohibitin OS=Homo sapiens GN=PHB PE=1 SV=1 - [PHB_HUMAN]	0	0.0134036	0	0	0.0329378	0.143595	0.106581	0.570094	0.286311	1	0.682377	0.129312	0.536805	0.490442	0.929356	0.438585	0.798286	0.0291584	0.0168644	0.36926	0.00558778	0.0189409
Q99497	Light	Parental	Protein DJ-1 OS=Homo sapiens GN=PARK7 PE=1 SV=2 - [PARK7_HUMAN]	0	0	0	0.25721	0.272446	0	0.0442615	0	0	0	0	0	0.0208698	0	0.0203327	0	0.152773	0	0	0	0	0
Q99497	Heavy	MRM2 KO	Protein DJ-1 OS=Homo sapiens GN=PARK7 PE=1 SV=2 - [PARK7_HUMAN]	1	0	0	0	0	0	0	0	0	0	0	0	0	0	0	0	0	0	0	0	0	0
Q9BPX6	Light	Parental	Calcium uptake protein 1, mitochondrial OS=Homo sapiens GN=MICU1 PE=1 SV=1 - [MICU1_HUMAN]	0	0	0	1	0	0.502641	0	0.646892	0	0.92117	0	0	0	0	0	0	0	0	0	0	0	0
Q9BPX6	Heavy	MRM2 KO	Calcium uptake protein 1, mitochondrial OS=Homo sapiens GN=MICU1 PE=1 SV=1 - [MICU1_HUMAN]	0	0	0	0	0.322308	0.277976	0.158757	0.671678	0	0.462414	0.268753	0	0.0694839	0.226575	0	0	0	0	0	0.0736286	0	0
A8MXV4	Light	Parental	Nucleoside diphosphate-linked moiety X motif 19, mitochondrial OS=Homo sapiens GN=NUDT19 PE=1 SV=1 - [NUD19_HUMAN]	1	0.0397309	0	0.434888	0	0.0117399	0	0.0362422	0.00570314	0.0306099	0	0	0	0	0	0	0.0680538	0	0	0	0	0
A8MXV4	Heavy	MRM2 KO	Nucleoside diphosphate-linked moiety X motif 19, mitochondrial OS=Homo sapiens GN=NUDT19 PE=1 SV=1 - [NUD19_HUMAN]	0.643408	0.0254798	0.0545291	0.310404	0.07313	0.00582511	0.00400269	0.0246996	0.00366188	0.0250673	0.00632108	0	0.00115695	0.00150045	0.00665112	0	0.0443408	0	0	0	0	0
Q9NPJ3	Light	Parental	Acyl-coenzyme A thioesterase 13 OS=Homo sapiens GN=ACOT13 PE=1 SV=1 - [ACO13_HUMAN]	1	0	0	0.330922	0.10198	0	0.0130785	0.0322799	0.0102048	0.0308942	0.0147304	0	0.00245666	0.00287713	0.0106416	0.00112696	0.0558157	0.00049058	0	0	0	0
Q9NPJ3	Heavy	MRM2 KO	Acyl-coenzyme A thioesterase 13 OS=Homo sapiens GN=ACOT13 PE=1 SV=1 - [ACO13_HUMAN]	0.906485	0	0	0	0.0103549	0	0	0	0	0	0	0	0	0	0	0	0	0	0	0	0	0
P08559	Light	Parental	Pyruvate dehydrogenase E1 component subunit alpha, somatic form, mitochondrial OS=Homo sapiens GN=PDHA1 PE=1 SV=3 - [ODPA_HUMAN]	0	0	0	0	0	0.157248	0.103522	0.348894	0.159459	0.585913	0.538493	0.01457	0.162162	0.18018	0.136609	0.0424734	0.0643898	0.000370516	0.000213841	0.00925471	0	0
P08559	Heavy	MRM2 KO	Pyruvate dehydrogenase E1 component subunit alpha, somatic form, mitochondrial OS=Homo sapiens GN=PDHA1 PE=1 SV=3 - [ODPA_HUMAN]	0	0	0.0194185	0.321785	0.240868	0.343161	0.228501	0.586568	0.29312	1	0.850123	0.0230876	0.246601	0.263227	0.206388	0.0659296	0.110238	0.00131122	0	0.0150123	0	0
O95900	Light	Parental	Probable tRNA pseudouridine synthase 2 OS=Homo sapiens GN=TRUB2 PE=1 SV=1 - [TRUB2_HUMAN]	0	0	0	0	0	0.211406	0	0.737978	0	0.402774	0	0	0	0	0	0	0	0	0	0	0	0
O95900	Heavy	MRM2 KO	Probable tRNA pseudouridine synthase 2 OS=Homo sapiens GN=TRUB2 PE=1 SV=1 - [TRUB2_HUMAN]	0	0	0	0	0	0	0	0	0	1	0.238964	0	0	0.165413	0	0	0	0	0	0	0	0
Q9NWU1	Light	Parental	3-oxoacyl-[acyl-carrier-protein] synthase, mitochondrial OS=Homo sapiens GN=OXSM PE=1 SV=1 - [OXSM_HUMAN]	0	0	0	0.396535	0	0	0	0	0	0	0	0	0	0	0	0	0	0	0	0	0	0
Q9NWU1	Heavy	MRM2 KO	3-oxoacyl-[acyl-carrier-protein] synthase, mitochondrial OS=Homo sapiens GN=OXSM PE=1 SV=1 - [OXSM_HUMAN]	0	0	0	1	0	0	0	0	0	0	0	0	0	0	0	0	0	0	0	0	0	0
P15311	Light	Parental	Ezrin OS=Homo sapiens GN=EZR PE=1 SV=4 - [EZRI_HUMAN]	1	0	0.0542252	0	0.04564	0	0.00753609	0	0	0	0	0	0	0	0	0	0.0270645	0	0	0	0	0
P15311	Heavy	MRM2 KO	Ezrin OS=Homo sapiens GN=EZR PE=1 SV=4 - [EZRI_HUMAN]	0.640231	0	0.0248893	0.100712	0.0379981	0	0.00521078	0	0	0.00486237	0.00514148	0	0	0	0	0	0.0154649	0	0	0	0	0
P46459	Light	Parental	Vesicle-fusing ATPase OS=Homo sapiens GN=NSF PE=1 SV=3 - [NSF_HUMAN]	0.488879	0	0	0	0.356566	0.658592	0.293809	0.656325	0.288284	0.481371	0.245361	0	0.152146	0.224961	0.167021	0	0.181895	0	0	0	0	0
P46459	Heavy	MRM2 KO	Vesicle-fusing ATPase OS=Homo sapiens GN=NSF PE=1 SV=3 - [NSF_HUMAN]	1	0	0	0.961751	0.553903	0.92506	0.374557	0.678283	0.322142	0.580677	0.360674	0	0.196487	0.301459	0.221419	0.0979176	0.224536	0	0	0	0	0
Q9NVI7	Light	Parental	ATPase family AAA domain-containing protein 3A OS=Homo sapiens GN=ATAD3A PE=1 SV=2 - [ATD3A_HUMAN]	0	0	0	0.624388	0.445727	0.37485	0.130811	0.252858	0.0865542	0.208601	0.0925422	0	0.0683179	0.0985302	0.0978225	0.0478443	0	0	0	0	0	0
Q9NVI7	Heavy	MRM2 KO	ATPase family AAA domain-containing protein 3A OS=Homo sapiens GN=ATAD3A PE=1 SV=2 - [ATD3A_HUMAN]	0	0	0	1	0.670114	0.53767	0.198095	0.437017	0.131519	0.343277	0.132771	0	0.121884	0.167011	0.164017	0.0852477	0.169516	0	0	0.0576483	0	0
Q6L8Q7	Light	Parental	2',5'-phosphodiesterase 12 OS=Homo sapiens GN=PDE12 PE=1 SV=2 - [PDE12_HUMAN]	0.662479	0	0	0	0	0	0	0	0	0	0	0	0	0	0	0	0	0	0	0	0	0
Q6L8Q7	Heavy	MRM2 KO	2',5'-phosphodiesterase 12 OS=Homo sapiens GN=PDE12 PE=1 SV=2 - [PDE12_HUMAN]	1	0	0.0871788	0.301542	0.109766	0	0.00711593	0	0	0	0.0239834	0	0	0	0	0	0.0463164	0	0	0	0	0
P09651	Light	Parental	Heterogeneous nuclear ribonucleoprotein A1 OS=Homo sapiens GN=HNRNPA1 PE=1 SV=5 - [ROA1_HUMAN]	0	0	0.00869066	0	0.0663476	0	0.0122779	0	0	0	0	0	0.0045291	0.00469755	0	0.00214548	0.0466692	0	0	0	0	0
P09651	Heavy	MRM2 KO	Heterogeneous nuclear ribonucleoprotein A1 OS=Homo sapiens GN=HNRNPA1 PE=1 SV=5 - [ROA1_HUMAN]	1	0.0135949	0	0.382198	0.182542	0.00796325	0.0332236	0.0645482	0	0.0569296	0.0242343	0	0.011317	0.0105283	0	0	0.114701	0	0.000625191	0	0	0
O75063	Light	Parental	Glycosaminoglycan xylosylkinase OS=Homo sapiens GN=FAM20B PE=1 SV=1 - [XYLK_HUMAN]	0	0	0	0	0	0	0	0	0	0.869767	0.629002	0	0.768506	0.944227	0.686513	0.712154	0.863538	0	0	0.244676	0	0
O75063	Heavy	MRM2 KO	Glycosaminoglycan xylosylkinase OS=Homo sapiens GN=FAM20B PE=1 SV=1 - [XYLK_HUMAN]	0	0	0	0	0	0	0.0494712	0	0	0	0.579024	0	0.627698	1	0.699841	0.75431	0	0	0	0.225989	0	0
Q8NI77	Light	Parental	Kinesin-like protein KIF18A OS=Homo sapiens GN=KIF18A PE=1 SV=2 - [KI18A_HUMAN]	0	0	0	0	0	0	0	0	0	0	0	0	0	0.318535	0	0	0	0	0	0	0	0
Q8NI77	Heavy	MRM2 KO	Kinesin-like protein KIF18A OS=Homo sapiens GN=KIF18A PE=1 SV=2 - [KI18A_HUMAN]	0	0	0	0	0	0	0	0	0	0	0	0	1	0	0	0	0	0	0	0	0	0
Q5K4L6	Light	Parental	Long-chain fatty acid transport protein 3 OS=Homo sapiens GN=SLC27A3 PE=2 SV=3 - [S27A3_HUMAN]	0	0	0	0	1	0	0.573674	0	0	0.479371	0.312377	0	0	0	0	0	0	0	0	0	0	0
Q5K4L6	Heavy	MRM2 KO	Long-chain fatty acid transport protein 3 OS=Homo sapiens GN=SLC27A3 PE=2 SV=3 - [S27A3_HUMAN]	0	0	0	0	0	0	0.368124	0	0	0	0	0	0	0	0	0	0	0	0	0	0	0
Q7L592	Light	Parental	NADH dehydrogenase [ubiquinone] complex I, assembly factor 7 OS=Homo sapiens GN=NDUFAF7 PE=1 SV=1 - [NDUF7_HUMAN]	0.907261	0	0	0	0	0	0	0	0	0	0	0	0	0	0	0	0	0	0	0	0	0
Q7L592	Heavy	MRM2 KO	NADH dehydrogenase [ubiquinone] complex I, assembly factor 7 OS=Homo sapiens GN=NDUFAF7 PE=1 SV=1 - [NDUF7_HUMAN]	1	0	0	0.258685	0	0	0	0	0	0	0	0	0	0	0	0	0.0748323	0	0	0	0	0
Q8IWA4	Light	Parental	Mitofusin-1 OS=Homo sapiens GN=MFN1 PE=1 SV=2 - [MFN1_HUMAN]	0.520795	0	0	0	0	0	0	0	0	0	0	0	0	0	0	0	0	0	0	0	0	0
Q8IWA4	Heavy	MRM2 KO	Mitofusin-1 OS=Homo sapiens GN=MFN1 PE=1 SV=2 - [MFN1_HUMAN]	1	0	0	0.325444	0	0	0	0	0	0	0	0	0	0	0	0	0.0309721	0	0	0	0	0
P82912	Light	Parental	28S ribosomal protein S11, mitochondrial OS=Homo sapiens GN=MRPS11 PE=1 SV=2 - [RT11_HUMAN]	0	0	0	0	0.337392	1	0.604437	0.86039	0.502002	0.551407	0.272673	0	0.146104	0.159686	0.114989	0.0742424	0.0971861	0	0	0.0220509	0	0
P82912	Heavy	MRM2 KO	28S ribosomal protein S11, mitochondrial OS=Homo sapiens GN=MRPS11 PE=1 SV=2 - [RT11_HUMAN]	0	0	0	0	0	0.945887	0.58658	0.776515	0.583333	0.524351	0.28934	0.00777597	0.00784091	0	0.116396	0	0	0	0	0	0	0
P39023	Light	Parental	60S ribosomal protein L3 OS=Homo sapiens GN=RPL3 PE=1 SV=2 - [RL3_HUMAN]	0	0	0	0	0	0	0	0	0	0	0	0	0.197136	0.82517	0	1	0	0	0	0.302487	0	0
P39023	Heavy	MRM2 KO	60S ribosomal protein L3 OS=Homo sapiens GN=RPL3 PE=1 SV=2 - [RL3_HUMAN]	0	0	0	0	0	0	0	0	0	0	0	0	0	0.360211	0.66526	0.773022	0	0	0	0	0	0
Q9BRJ2	Light	Parental	39S ribosomal protein L45, mitochondrial OS=Homo sapiens GN=MRPL45 PE=1 SV=2 - [RM45_HUMAN]	0	0	0	0	0	0.0511235	0.0269809	0.40615	0.137726	0.293462	0.0334009	0	0.00871431	0.0326069	0.0440615	0	0.0311708	0	0	0	0	0
Q9BRJ2	Heavy	MRM2 KO	39S ribosomal protein L45, mitochondrial OS=Homo sapiens GN=MRPL45 PE=1 SV=2 - [RM45_HUMAN]	0	0	0	0	0	0.0843048	0.0369319	1	0.383511	0.65974	0.0742017	0	0.0339922	0.0333333	0.0438419	0	0.0343132	0	0	0	0	0
P35221	Light	Parental	Catenin alpha-1 OS=Homo sapiens GN=CTNNA1 PE=1 SV=1 - [CTNA1_HUMAN]	0	0	0	0	0.171322	0	0	0	0	0	0	0	0	0	0	0	0	0	0	0	0	0
P35221	Heavy	MRM2 KO	Catenin alpha-1 OS=Homo sapiens GN=CTNNA1 PE=1 SV=1 - [CTNA1_HUMAN]	0	0	0	1	0.521823	0.396702	0.13537	0.221694	0.169835	0.19515	0.106272	0	0.0490462	0.0652441	0	0	0	0	0	0	0	0
P04062	Light	Parental	Glucosylceramidase OS=Homo sapiens GN=GBA PE=1 SV=3 - [GLCM_HUMAN]	1	0	0	0	0	0	0	0	0	0	0	0	0	0	0	0	0	0	0	0	0	0
P04062	Heavy	MRM2 KO	Glucosylceramidase OS=Homo sapiens GN=GBA PE=1 SV=3 - [GLCM_HUMAN]	0.677407	0	0	0	0	0	0	0	0	0	0	0	0	0	0	0	0	0	0	0	0	0
P53007	Light	Parental	Tricarboxylate transport protein, mitochondrial OS=Homo sapiens GN=SLC25A1 PE=1 SV=2 - [TXTP_HUMAN]	0	0	0	0.109736	0.0365787	0.0102571	0.0116832	0.165718	0.0943778	0.0206616	0.0174597	0.000351731	0.0127871	0.0185499	0.021001	0.0138396	0.0441207	7.93624e-05	0	0.00402811	0	0
P53007	Heavy	MRM2 KO	Tricarboxylate transport protein, mitochondrial OS=Homo sapiens GN=SLC25A1 PE=1 SV=2 - [TXTP_HUMAN]	1	0	0	0.136476	0	0.017926	0	0.0413781	0	0.0395955	0.0260336	0.000677751	0.0209119	0.0272472	0.0250154	0.0202743	0.0482688	0.000271169	0.000504285	0.0056565	0	0
Q8NI60	Light	Parental	Chaperone activity of bc1 complex-like, mitochondrial OS=Homo sapiens GN=ADCK3 PE=1 SV=1 - [ADCK3_HUMAN]	0.682981	0.0175433	0	0.406324	0.137232	0.0151454	0.021659	0.0355792	0.00476085	0.022819	0.0125075	0	0.00412999	0	0.00982997	0	0.0625298	0	0	0	0	0
Q8NI60	Heavy	MRM2 KO	Chaperone activity of bc1 complex-like, mitochondrial OS=Homo sapiens GN=ADCK3 PE=1 SV=1 - [ADCK3_HUMAN]	1	0.0244716	0	0.634991	0.210392	0.0288098	0.0347052	0.0523915	0.0203877	0	0.0265374	0	0.0051454	0	0.0188146	0.00253615	0.0925632	0.000268552	0	0	0	0
Q7KZN9	Light	Parental	Cytochrome c oxidase assembly protein COX15 homolog OS=Homo sapiens GN=COX15 PE=1 SV=1 - [COX15_HUMAN]	0	0	0	0	0	0.11338	0	0	0.0861873	0.174213	0	0	0	0.0342749	0	0	0	0	0	0	0	0
Q7KZN9	Heavy	MRM2 KO	Cytochrome c oxidase assembly protein COX15 homolog OS=Homo sapiens GN=COX15 PE=1 SV=1 - [COX15_HUMAN]	0	0	0	0.757805	0.145155	0.824841	0.294094	1	0.405595	0.962022	0	0	0.191107	0.247601	0.259089	0.0983646	0.399108	0	0	0	0	0
Q9NRV9	Light	Parental	Heme-binding protein 1 OS=Homo sapiens GN=HEBP1 PE=1 SV=1 - [HEBP1_HUMAN]	0	0	0	0	0	0	0	0	0	0	0	0	0	0	0	0	0.0436228	0	0	0	0	0
Q9NRV9	Heavy	MRM2 KO	Heme-binding protein 1 OS=Homo sapiens GN=HEBP1 PE=1 SV=1 - [HEBP1_HUMAN]	1	0	0	0	0	0	0	0	0	0	0	0	0	0	0	0	0.0298811	0	0	0	0	0
Q9H2W6	Light	Parental	39S ribosomal protein L46, mitochondrial OS=Homo sapiens GN=MRPL46 PE=1 SV=1 - [RM46_HUMAN]	0.224315	0	0.0507365	0.0503739	0	0.0748244	0.0888738	0.41695	0.324269	0.29821	0.16073	0	0.0766145	0.0832087	0.0647405	0.0452527	0.0581464	0	0	0.0135826	0	0
Q9H2W6	Heavy	MRM2 KO	39S ribosomal protein L46, mitochondrial OS=Homo sapiens GN=MRPL46 PE=1 SV=1 - [RM46_HUMAN]	0.552459	0	0.123	0	0.0564242	0.106005	0.186812	1	0.726943	0.597326	0.26014	0	0.0817358	0.0607976	0.0519601	0.0276909	0	0	0	0	0	0
Q8TAE8	Light	Parental	Growth arrest and DNA damage-inducible proteins-interacting protein 1 OS=Homo sapiens GN=GADD45GIP1 PE=1 SV=1 - [G45IP_HUMAN]	0	0	0	0	0	0.0369535	0.0428209	0.387024	0.202764	0.298166	0.0872496	0	0.021385	0.0419182	0.0450212	0.0133484	0	0	0	0	0	0
Q8TAE8	Heavy	MRM2 KO	Growth arrest and DNA damage-inducible proteins-interacting protein 1 OS=Homo sapiens GN=GADD45GIP1 PE=1 SV=1 - [G45IP_HUMAN]	0	0	0	0	0	0	0.0787588	1	0.460649	0.54725	0.142059	0.00331171	0.024615	0.0308039	0.0436389	0	0	0	0	0.00269732	0	0
P35580	Light	Parental	Myosin-10 OS=Homo sapiens GN=MYH10 PE=1 SV=3 - [MYH10_HUMAN]	0	0	0	0.232444	0	0.404848	0.17798	0.489697	0.394788	0.463838	0.269212	0	0.226828	0.279636	0.206869	0.168323	0.18404	0.00346909	0	0.0545051	0	0
P35580	Heavy	MRM2 KO	Myosin-10 OS=Homo sapiens GN=MYH10 PE=1 SV=3 - [MYH10_HUMAN]	0	0	0	0.676768	0.583838	0.922828	0.400646	1	0.76	0.835556	0.456566	0	0.340768	0.383515	0.274869	0.203717	0.236485	0	0.00143838	0.0533333	0	0
P00403	Light	Parental	Cytochrome c oxidase subunit 2 OS=Homo sapiens GN=MT-CO2 PE=1 SV=1 - [COX2_HUMAN]	0	0	0	0.21321	0.123041	0.382079	0.136866	0.615975	0.322478	0.853559	0.633897	0.0148848	0.256272	0.634921	0.878648	0.354071	1	0.0143932	0.00530466	0.415003	0.0018213	0
P00403	Heavy	MRM2 KO	Cytochrome c oxidase subunit 2 OS=Homo sapiens GN=MT-CO2 PE=1 SV=1 - [COX2_HUMAN]	0	0	0	0	0	0	0	0	0	0	0	0	0	0	0	0	0.0664107	0	0	0.0284332	0	0
Q8TCJ2	Light	Parental	Dolichyl-diphosphooligosaccharide--protein glycosyltransferase subunit STT3B OS=Homo sapiens GN=STT3B PE=1 SV=1 - [STT3B_HUMAN]	0	0	0	0	0.481006	0.89028	0.268357	1	0.328205	0.964346	0.59688	0	0.333829	0.549979	0.540853	0.224321	0.559529	0	0	0.134656	0	0
Q8TCJ2	Heavy	MRM2 KO	Dolichyl-diphosphooligosaccharide--protein glycosyltransferase subunit STT3B OS=Homo sapiens GN=STT3B PE=1 SV=1 - [STT3B_HUMAN]	0	0	0	0	0	0	0	0.833829	0.31441	0.904181	0.512627	0	0.287033	0.515705	0.454372	0.177844	0.502228	0	0	0.13646	0	0
P39880;Q13948	Light	Parental	Homeobox protein cut-like 1 OS=Homo sapiens GN=CUX1 PE=1 SV=3 - [CUX1_HUMAN]|Protein CASP OS=Homo sapiens GN=CUX1 PE=1 SV=2 - [CASP_HUMAN]	0	0	0	0	0	0	0	0	0	0	0	0	0	0	0	0.415603	0	0	0	0	0	0
P39880;Q13948	Heavy	MRM2 KO	Homeobox protein cut-like 1 OS=Homo sapiens GN=CUX1 PE=1 SV=3 - [CUX1_HUMAN]|Protein CASP OS=Homo sapiens GN=CUX1 PE=1 SV=2 - [CASP_HUMAN]	0	0	0	0	0	0	0.61046	0.734126	0	1	0	0	0	0	0	0	0	0	0	0	0	0
P80723	Light	Parental	Brain acid soluble protein 1 OS=Homo sapiens GN=BASP1 PE=1 SV=2 - [BASP1_HUMAN]	1	0.0147289	0.0485696	0.0338994	0.165121	0	0.0791639	0.0250229	0.0647551	0	0.0445722	0	0.0184324	0	0.0104833	0	0.0641672	0	0	0	0	0
P80723	Heavy	MRM2 KO	Brain acid soluble protein 1 OS=Homo sapiens GN=BASP1 PE=1 SV=2 - [BASP1_HUMAN]	0.761594	0	0	0	0	0.0122796	0.0542521	0.0142456	0.0368909	0	0.02597	0	0.0107577	0	0.00568191	0	0.0300392	0	0	0	0	0
Q6UW68	Light	Parental	Transmembrane protein 205 OS=Homo sapiens GN=TMEM205 PE=1 SV=1 - [TM205_HUMAN]	1	0	0	0.0190107	0.0146167	0	0.0715939	0.211571	0	0.214897	0.124906	0	0.106942	0.189008	0.16173	0.123257	0.17492	0	0	0.0390512	0	0
Q6UW68	Heavy	MRM2 KO	Transmembrane protein 205 OS=Homo sapiens GN=TMEM205 PE=1 SV=1 - [TM205_HUMAN]	0.336419	0	0	0	0	0.0522997	0.0266069	0.0768585	0.0298235	0.0888053	0.0464275	0	0.0410761	0.0715649	0.0614984	0.038357	0.0610934	0	0	0	0	0
P32322	Light	Parental	Pyrroline-5-carboxylate reductase 1, mitochondrial OS=Homo sapiens GN=PYCR1 PE=1 SV=2 - [P5CR1_HUMAN]	0	0	0	0.823229	0.384046	0.0940013	0	0	0.0308232	0.0166114	0.0160051	0	0	0	0	0	0.0219209	0	0	0	0	0
P32322	Heavy	MRM2 KO	Pyrroline-5-carboxylate reductase 1, mitochondrial OS=Homo sapiens GN=PYCR1 PE=1 SV=2 - [P5CR1_HUMAN]	0	0	0	0	1	0.220676	0.00335609	0	0	0	0	0	0	0	0	0	0	0	0	0	0	0
Q9Y606	Light	Parental	tRNA pseudouridine synthase A, mitochondrial OS=Homo sapiens GN=PUS1 PE=1 SV=3 - [TRUA_HUMAN]	1	0	0.0734925	0.59194	0.105771	0	0	0	0	0	0	0	0	0	0	0	0	0	0	0	0	0
Q9Y606	Heavy	MRM2 KO	tRNA pseudouridine synthase A, mitochondrial OS=Homo sapiens GN=PUS1 PE=1 SV=3 - [TRUA_HUMAN]	0.951144	0	0.158507	0.600199	0.195721	0	0	0	0	0	0	0	0	0	0	0	0	0	0	0	0	0
Q562R1	Light	Parental	Beta-actin-like protein 2 OS=Homo sapiens GN=ACTBL2 PE=1 SV=2 - [ACTBL_HUMAN]	0.410622	0	0.434098	1	0.372541	0	0.0313458	0.0947495	0.03965	0	0	0	0	0.0201388	0.0321002	0	0.121847	0	0	0.00442607	0	0
Q562R1	Heavy	MRM2 KO	Beta-actin-like protein 2 OS=Homo sapiens GN=ACTBL2 PE=1 SV=2 - [ACTBL_HUMAN]	0.113458	0.0432408	0	0.0133675	0	0	0.0131382	0	0.0160048	0	0	0	0	0	0	0	0.0396379	0	0	0	0	0
Q53S33	Light	Parental	BolA-like protein 3 OS=Homo sapiens GN=BOLA3 PE=1 SV=1 - [BOLA3_HUMAN]	1	0	0	0	0	0	0	0	0	0	0	0	0	0	0	0	0	0	0	0	0	0
Q53S33	Heavy	MRM2 KO	BolA-like protein 3 OS=Homo sapiens GN=BOLA3 PE=1 SV=1 - [BOLA3_HUMAN]	0.788197	0	0	0	0	0	0	0	0	0	0	0	0	0	0	0	0	0	0	0	0	0
O43237	Light	Parental	Cytoplasmic dynein 1 light intermediate chain 2 OS=Homo sapiens GN=DYNC1LI2 PE=1 SV=1 - [DC1L2_HUMAN]	1	0.0071508	0.0148671	0.732695	0.228708	0	0.068665	0	0.0454883	0	0.0297899	0	0	0	0	0	0.0416564	0	0	0	0	0
O43237	Heavy	MRM2 KO	Cytoplasmic dynein 1 light intermediate chain 2 OS=Homo sapiens GN=DYNC1LI2 PE=1 SV=1 - [DC1L2_HUMAN]	0.0679543	0	0	0	0	0	0	0	0	0.00411001	0.000454883	0	0	0	0	0	0	0	0	0	0	0
Q12931	Light	Parental	Heat shock protein 75 kDa, mitochondrial OS=Homo sapiens GN=TRAP1 PE=1 SV=3 - [TRAP1_HUMAN]	0.923652	0.0381741	0.120982	0.701904	0.177772	0.017254	0.0327816	0.0544403	0.0254316	0.052892	0.0247731	0.000579996	0.00265706	0.00272824	0.00830753	0.00162591	0.0316248	9.63161e-05	7.53693e-05	0	0	0
Q12931	Heavy	MRM2 KO	Heat shock protein 75 kDa, mitochondrial OS=Homo sapiens GN=TRAP1 PE=1 SV=3 - [TRAP1_HUMAN]	1	0.0487987	0.133155	0.808863	0.209824	0.0191137	0.0391707	0.0614166	0.025485	0.0595124	0.0287418	0.000767752	0.00285282	0.00290087	0.0088094	0.000525182	0.0332799	0.000151255	0	0	0	0
A6NJ78	Light	Parental	Probable methyltransferase-like protein 15 OS=Homo sapiens GN=METTL15 PE=2 SV=1 - [MET15_HUMAN]	0	0	0	0.20814	0.31932	0.761002	0	0.370304	0.167174	0	0.0303667	0	0	0	0	0	0	0	0	0	0	0
A6NJ78	Heavy	MRM2 KO	Probable methyltransferase-like protein 15 OS=Homo sapiens GN=METTL15 PE=2 SV=1 - [MET15_HUMAN]	0	0	0	0	0.406172	1	0	0.533363	0.217621	0.157424	0.0449553	0	0	0	0	0	0	0	0	0	0	0
Q9BTV4	Light	Parental	Transmembrane protein 43 OS=Homo sapiens GN=TMEM43 PE=1 SV=1 - [TMM43_HUMAN]	0	0	0	0	0	0.207828	0	0.466932	0	0.63381	0.396449	0	0.483421	0.724407	0.550824	0.560246	0.491575	0	0	0.0848704	0	0
Q9BTV4	Heavy	MRM2 KO	Transmembrane protein 43 OS=Homo sapiens GN=TMEM43 PE=1 SV=1 - [TMM43_HUMAN]	0	0	0	0	0.371263	0	0.127994	0.631274	0	0.848704	0.465845	0	0.548831	1	0	0.738177	0.351694	0	0	0.0724044	0	0
Q92643	Light	Parental	GPI-anchor transamidase OS=Homo sapiens GN=PIGK PE=1 SV=2 - [GPI8_HUMAN]	0	0	0	0	0	0.625505	0	0.766844	0.346227	0.840808	0.158002	0	0.0658874	0.214453	0	0	0	0	0	0	0	0
Q92643	Heavy	MRM2 KO	GPI-anchor transamidase OS=Homo sapiens GN=PIGK PE=1 SV=2 - [GPI8_HUMAN]	0	0	0	0	0.434644	0.717747	0.0719447	0.375558	0.333688	1	0.184888	0.0152115	0.0671413	0.235069	0.258448	0.095813	0.269288	0.00509245	0.0142083	0.0955579	0	0
P83881	Light	Parental	60S ribosomal protein L36a OS=Homo sapiens GN=RPL36A PE=1 SV=2 - [RL36A_HUMAN]	0	0.259573	0	0	0	0	0	0	0	0	0	0	0	0	0	0	0	0	0	0	0	0
P83881	Heavy	MRM2 KO	60S ribosomal protein L36a OS=Homo sapiens GN=RPL36A PE=1 SV=2 - [RL36A_HUMAN]	1	0.302288	0	0.628146	0	0	0.086804	0.315256	0	0	0	0	0	0	0	0	0	0	0	0	0	0
O75915	Light	Parental	PRA1 family protein 3 OS=Homo sapiens GN=ARL6IP5 PE=1 SV=1 - [PRAF3_HUMAN]	1	0	0	0	0.392343	0	0	0	0.139571	0.302971	0	0	0	0	0.0526799	0	0.118254	0	0	0	0	0
O75915	Heavy	MRM2 KO	PRA1 family protein 3 OS=Homo sapiens GN=ARL6IP5 PE=1 SV=1 - [PRAF3_HUMAN]	0	0	0	0	0	0	0	0	0	0	0	0	0	0	0	0	0.0590199	0	0	0	0	0
P56556	Light	Parental	NADH dehydrogenase [ubiquinone] 1 alpha subcomplex subunit 6 OS=Homo sapiens GN=NDUFA6 PE=1 SV=3 - [NDUA6_HUMAN]	0	0	0	0	0.364949	0	0	0	0	0	0	0	0	0	0	0	0	0	0	0	0	0
P56556	Heavy	MRM2 KO	NADH dehydrogenase [ubiquinone] 1 alpha subcomplex subunit 6 OS=Homo sapiens GN=NDUFA6 PE=1 SV=3 - [NDUA6_HUMAN]	0	0	0	1	0	0	0	0	0.0480294	0.0620045	0.0230521	0.000514383	0	0	0.00208267	0	0.0110759	0	0	0	0	0
O75439	Light	Parental	Mitochondrial-processing peptidase subunit beta OS=Homo sapiens GN=PMPCB PE=1 SV=2 - [MPPB_HUMAN]	0.85614	0.0650105	0	1	0.229684	0.0255789	0.0405684	0.00341825	0.0143719	0.0284912	0.00228491	0	0	0	0	0	0.0157404	0	0	0	0	0
O75439	Heavy	MRM2 KO	Mitochondrial-processing peptidase subunit beta OS=Homo sapiens GN=PMPCB PE=1 SV=2 - [MPPB_HUMAN]	0.600211	0	0	0.86386	0.206175	0	0.0395158	0.0831579	0.0126175	0.0439298	0.00285193	0.00137614	0	0	0	0	0.022007	0	0	0	0	0
P11279	Light	Parental	Lysosome-associated membrane glycoprotein 1 OS=Homo sapiens GN=LAMP1 PE=1 SV=3 - [LAMP1_HUMAN]	1	0	0	0.234129	0.19982	0	0	0	0	0	0	0	0	0	0	0	0.0127488	0	0	0	0	0
P11279	Heavy	MRM2 KO	Lysosome-associated membrane glycoprotein 1 OS=Homo sapiens GN=LAMP1 PE=1 SV=3 - [LAMP1_HUMAN]	0.212539	0	0	0	0	0	0	0	0	0	0	0	0	0	0	0	0.00820801	0	0	0	0	0
Q96TA2	Light	Parental	ATP-dependent zinc metalloprotease YME1L1 OS=Homo sapiens GN=YME1L1 PE=1 SV=2 - [YMEL1_HUMAN]	0	0	0	0	0	0.305876	0	0.421359	0.17813	0.508227	0.279407	0	0.226469	0.345018	0.245478	0.1014	0	0	0	0.0536025	0	0
Q96TA2	Heavy	MRM2 KO	ATP-dependent zinc metalloprotease YME1L1 OS=Homo sapiens GN=YME1L1 PE=1 SV=2 - [YMEL1_HUMAN]	0	0	0	0	0	0.587123	0.184773	0.943792	0.410526	1	0.617987	0.0139908	0.445171	0.702606	0.524885	0.212775	0.404701	0	0	0.150026	0	0
O14975	Light	Parental	Very long-chain acyl-CoA synthetase OS=Homo sapiens GN=SLC27A2 PE=1 SV=2 - [S27A2_HUMAN]	1	0	0	0	0	0	0	0	0.0417883	0	0	0	0	0	0	0	0	0	0	0	0	0
O14975	Heavy	MRM2 KO	Very long-chain acyl-CoA synthetase OS=Homo sapiens GN=SLC27A2 PE=1 SV=2 - [S27A2_HUMAN]	0	0	0	0	0	0	0	0	0	0	0.00762044	0	0	0	0.0382482	0	0	0	0	0	0	0
Q15067	Light	Parental	Peroxisomal acyl-coenzyme A oxidase 1 OS=Homo sapiens GN=ACOX1 PE=1 SV=3 - [ACOX1_HUMAN]	1	0	0	0.677888	0.29538	0	0	0	0	0	0	0	0	0	0	0	0	0	0	0	0	0
Q15067	Heavy	MRM2 KO	Peroxisomal acyl-coenzyme A oxidase 1 OS=Homo sapiens GN=ACOX1 PE=1 SV=3 - [ACOX1_HUMAN]	0	0	0	0.641452	0	0	0	0	0.325611	0	0	0	0	0	0	0	0	0	0	0	0	0
Q9Y679	Light	Parental	Ancient ubiquitous protein 1 OS=Homo sapiens GN=AUP1 PE=1 SV=1 - [AUP1_HUMAN]	0	0	0	0	0	0	0	0	0	0	0.414031	0	0.653809	0	1	0.526037	0	0	0	0.268563	0	0
Q9Y679	Heavy	MRM2 KO	Ancient ubiquitous protein 1 OS=Homo sapiens GN=AUP1 PE=1 SV=1 - [AUP1_HUMAN]	0	0	0	0	0	0	0	0	0	0	0.388428	0	0	0.559306	0.388525	0	0	0	0	0.10945	0	0
P10809	Light	Parental	60 kDa heat shock protein, mitochondrial OS=Homo sapiens GN=HSPD1 PE=1 SV=2 - [CH60_HUMAN]	0.122956	1	0.129089	0.293615	0.361191	0.869799	0.035104	0.440818	0.229735	0.571377	0.0110115	0.0947274	0.0317898	0.00513271	0.00237123	0	0.00695481	0.00243042	0.000606169	0.00285689	0.000502869	0
P10809	Heavy	MRM2 KO	60 kDa heat shock protein, mitochondrial OS=Homo sapiens GN=HSPD1 PE=1 SV=2 - [CH60_HUMAN]	0.113989	0.788737	0.0359756	0.20122	0.367647	0.712339	0.131851	0.413558	0.202044	0.481707	0.00974175	0.0851865	0.0125681	0.0048924	0.00219584	0	0.00618006	0.00202834	0.000551291	0.00270588	0.000496772	0.00135545
Q9BT30	Light	Parental	Alpha-ketoglutarate-dependent dioxygenase alkB homolog 7 OS=Homo sapiens GN=ALKBH7 PE=2 SV=1 - [ALKB7_HUMAN]	0	0	0.425876	0.802695	0.501348	0	0	0	0	0	0	0	0	0	0	0	0	0	0	0	0	0
Q9BT30	Heavy	MRM2 KO	Alpha-ketoglutarate-dependent dioxygenase alkB homolog 7 OS=Homo sapiens GN=ALKBH7 PE=2 SV=1 - [ALKB7_HUMAN]	0	0	0.539892	1	0	0	0	0	0	0	0	0	0	0	0	0	0	0	0	0	0	0
P11498	Light	Parental	Pyruvate carboxylase, mitochondrial OS=Homo sapiens GN=PC PE=1 SV=2 - [PYC_HUMAN]	0	0	0.210312	1	0.438183	0.0420457	0.0662765	0.0829989	0.0574136	0.0430992	0	0	0	0	0	0	0	0	0	0	0	0
P11498	Heavy	MRM2 KO	Pyruvate carboxylase, mitochondrial OS=Homo sapiens GN=PC PE=1 SV=2 - [PYC_HUMAN]	0	0	0	0.879599	0.414326	0.102954	0.0510981	0.075641	0.0393311	0.0461483	0.0213991	0	0	0	0	0	0	0	0	0	0	0
Q9P0J1	Light	Parental	[Pyruvate dehydrogenase [acetyl-transferring]]-phosphatase 1, mitochondrial OS=Homo sapiens GN=PDP1 PE=1 SV=3 - [PDP1_HUMAN]	0.923025	0	0	0.314683	0.11531	0	0	0	0	0	0	0	0	0	0	0	0	0	0	0	0	0
Q9P0J1	Heavy	MRM2 KO	[Pyruvate dehydrogenase [acetyl-transferring]]-phosphatase 1, mitochondrial OS=Homo sapiens GN=PDP1 PE=1 SV=3 - [PDP1_HUMAN]	1	0	0	0.359444	0.263649	0	0	0	0	0	0	0	0	0	0	0	0	0	0	0	0	0
O75116	Light	Parental	Rho-associated protein kinase 2 OS=Homo sapiens GN=ROCK2 PE=1 SV=4 - [ROCK2_HUMAN]	0	0	0	1	0	0	0.116612	0	0	0	0	0	0	0	0	0	0	0	0	0	0	0
O75116	Heavy	MRM2 KO	Rho-associated protein kinase 2 OS=Homo sapiens GN=ROCK2 PE=1 SV=4 - [ROCK2_HUMAN]	0	0	0	0	0	0	0.262019	0	0	0	0	0	0	0	0	0	0	0	0	0	0	0
P11166	Light	Parental	Solute carrier family 2, facilitated glucose transporter member 1 OS=Homo sapiens GN=SLC2A1 PE=1 SV=2 - [GTR1_HUMAN]	0	0	0	0	0	0	0	0	0	0	0	0	0	0	0	0.593982	0	0	0	0	0	0
P11166	Heavy	MRM2 KO	Solute carrier family 2, facilitated glucose transporter member 1 OS=Homo sapiens GN=SLC2A1 PE=1 SV=2 - [GTR1_HUMAN]	0	0	0	0	0	0	0	0	0	0	0	0	0	0	0	0	0	0	0	1	0	0
Q01082	Light	Parental	Spectrin beta chain, non-erythrocytic 1 OS=Homo sapiens GN=SPTBN1 PE=1 SV=2 - [SPTB2_HUMAN]	0	0	0	0	0	0.0562521	0.0150858	0.372213	0.0385935	0.373413	0.0405575	0	0.0390223	0.119468	0.0581561	0.00892796	0.0675643	0	0	0.014554	0	0
Q01082	Heavy	MRM2 KO	Spectrin beta chain, non-erythrocytic 1 OS=Homo sapiens GN=SPTBN1 PE=1 SV=2 - [SPTB2_HUMAN]	0	0	0	0	0.055669	0.220412	0.00712864	1	0.103002	0.882504	0.100772	0	0.077307	0.213293	0.0979417	0.0163208	0.120926	0.00876501	0	0	0	0
P43304	Light	Parental	Glycerol-3-phosphate dehydrogenase, mitochondrial OS=Homo sapiens GN=GPD2 PE=1 SV=3 - [GPDM_HUMAN]	0	0	0	0.0920098	0.144804	0.149412	0.01325	0.109412	0.0818627	0.209069	0	0	0	0	0.0129167	0	0.0391176	0	0	0	0	0
P43304	Heavy	MRM2 KO	Glycerol-3-phosphate dehydrogenase, mitochondrial OS=Homo sapiens GN=GPD2 PE=1 SV=3 - [GPDM_HUMAN]	0.308235	0	0	1	0.227353	0	0.0154706	0.168578	0.113039	0.272745	0	0	0	0	0	0	0.0545588	0	0	0	0	0
Q07812	Light	Parental	Apoptosis regulator BAX OS=Homo sapiens GN=BAX PE=1 SV=1 - [BAX_HUMAN]	0.724084	0	0.0329312	0.0922029	0.0617739	0	0.0210478	0	0.00109093	0.0212355	0.00628239	0	0	0	0	0	0.035143	0	0	0	0	0
Q07812	Heavy	MRM2 KO	Apoptosis regulator BAX OS=Homo sapiens GN=BAX PE=1 SV=1 - [BAX_HUMAN]	1	0	0.0993744	0.110545	0.0910188	0	0.0217672	0	0	0.0178619	0	0	0	0	0	0.00453753	0.0451072	0	0	0	0	0
Q7L8L6	Light	Parental	FAST kinase domain-containing protein 5 OS=Homo sapiens GN=FASTKD5 PE=1 SV=1 - [FAKD5_HUMAN]	0	0	0	0	0.154174	0	0.0254401	0	0.0340971	0.0540381	0	0	0	0	0	0	0.0530399	0	0	0	0	0
Q7L8L6	Heavy	MRM2 KO	FAST kinase domain-containing protein 5 OS=Homo sapiens GN=FASTKD5 PE=1 SV=1 - [FAKD5_HUMAN]	1	0	0	0.690563	0.215018	0	0.0645191	0	0	0	0	0	0	0	0	0	0	0	0	0	0	0
P23434	Light	Parental	Glycine cleavage system H protein, mitochondrial OS=Homo sapiens GN=GCSH PE=1 SV=2 - [GCSH_HUMAN]	1	0	0.0289745	0	0.0225039	0	0.00149766	0	0.0022936	0	0.00210932	0	0	0	0.00268246	0	0.0252837	0	0	0	0	0
P23434	Heavy	MRM2 KO	Glycine cleavage system H protein, mitochondrial OS=Homo sapiens GN=GCSH PE=1 SV=2 - [GCSH_HUMAN]	0.564289	0	0.0219885	0.022405	0	0	0	0	0	0	0	0	0	0	0.000931286	0	0	0	0	0	0	0
Q96QE5	Light	Parental	Transcription elongation factor, mitochondrial OS=Homo sapiens GN=TEFM PE=1 SV=1 - [TEFM_HUMAN]	0	0	0	0	0	0.493973	0	0	0	0	0	0	0	0	0	0	0	0	0	0	0	0
Q96QE5	Heavy	MRM2 KO	Transcription elongation factor, mitochondrial OS=Homo sapiens GN=TEFM PE=1 SV=1 - [TEFM_HUMAN]	0	0	0	0	0	1	0	0	0	0	0	0	0	0.207111	0	0	0	0	0	0	0	0
Q06136	Light	Parental	3-ketodihydrosphingosine reductase OS=Homo sapiens GN=KDSR PE=1 SV=1 - [KDSR_HUMAN]	0	0	0	0	0	1	0	0	0	0	0	0	0	0	0	0	0	0	0	0	0	0
Q06136	Heavy	MRM2 KO	3-ketodihydrosphingosine reductase OS=Homo sapiens GN=KDSR PE=1 SV=1 - [KDSR_HUMAN]	0	0	0	0	0	0.973576	0	0.350619	0	0	0	0	0	0	0	0	0	0	0	0	0	0
P27695	Light	Parental	DNA-(apurinic or apyrimidinic site) lyase OS=Homo sapiens GN=APEX1 PE=1 SV=2 - [APEX1_HUMAN]	1	0	0	0	0	0	0	0	0	0	0	0	0	0	0	0	0	0	0	0	0	0
P27695	Heavy	MRM2 KO	DNA-(apurinic or apyrimidinic site) lyase OS=Homo sapiens GN=APEX1 PE=1 SV=2 - [APEX1_HUMAN]	0.801894	0	0	0	0	0	0	0	0	0	0	0	0	0	0	0	0	0	0	0	0	0
P49458	Light	Parental	Signal recognition particle 9 kDa protein OS=Homo sapiens GN=SRP9 PE=1 SV=2 - [SRP09_HUMAN]	0	0	0	0	0	1	0	0	0	0	0	0	0	0	0	0	0	0	0	0	0	0
P49458	Heavy	MRM2 KO	Signal recognition particle 9 kDa protein OS=Homo sapiens GN=SRP9 PE=1 SV=2 - [SRP09_HUMAN]	0	0	0	0	0	0	0.20742	0	0	0	0	0	0	0	0	0	0	0	0	0	0	0
O95159	Light	Parental	Zinc finger protein-like 1 OS=Homo sapiens GN=ZFPL1 PE=1 SV=2 - [ZFPL1_HUMAN]	1	0	0	0	0	0	0	0	0	0	0	0	0	0	0	0	0	0	0	0	0	0
O95159	Heavy	MRM2 KO	Zinc finger protein-like 1 OS=Homo sapiens GN=ZFPL1 PE=1 SV=2 - [ZFPL1_HUMAN]	0	0	0	0	0	0	0	0.0961343	0	0	0	0	0	0.086381	0.0723296	0	0	0	0	0	0	0
O75394	Light	Parental	39S ribosomal protein L33, mitochondrial OS=Homo sapiens GN=MRPL33 PE=1 SV=1 - [RM33_HUMAN]	0	0	0	0	0	0.0564467	0.0797965	0.388219	0.0533948	0.299503	0.103194	0	0.022096	0.075207	0.0603501	0	0.0427963	0	0	0	0	0
O75394	Heavy	MRM2 KO	39S ribosomal protein L33, mitochondrial OS=Homo sapiens GN=MRPL33 PE=1 SV=1 - [RM33_HUMAN]	0	0	0	0	0	0.080317	0.16494	1	0.239886	0.624083	0.174781	0	0.0307783	0.0668086	0.053726	0.014185	0.0415898	0	0	0	0	0
Q99643	Light	Parental	Succinate dehydrogenase cytochrome b560 subunit, mitochondrial OS=Homo sapiens GN=SDHC PE=1 SV=1 - [C560_HUMAN]	0	0	0	0	0	0.430173	0	0	0	0.276463	0	0	0	0	0	0	0	0	0	0	0	0
Q99643	Heavy	MRM2 KO	Succinate dehydrogenase cytochrome b560 subunit, mitochondrial OS=Homo sapiens GN=SDHC PE=1 SV=1 - [C560_HUMAN]	0	0	0	0	0	0	0.216154	1	0	0.514321	0	0	0	0	0.0612169	0.0756627	0.27077	0	0	0	0	0
Q8IUH4	Light	Parental	Palmitoyltransferase ZDHHC13 OS=Homo sapiens GN=ZDHHC13 PE=2 SV=3 - [ZDH13_HUMAN]	0	0	0	0	0	0	0	0	0	0	0	0	0	0	0	0.589372	0	0	0	0	0	0
Q8IUH4	Heavy	MRM2 KO	Palmitoyltransferase ZDHHC13 OS=Homo sapiens GN=ZDHHC13 PE=2 SV=3 - [ZDH13_HUMAN]	0	0	0	0	0	0	0	0	0	0	0	0	0	0	0.865751	0	1	0	0	0	0	0
Q6IAN0	Light	Parental	Dehydrogenase/reductase SDR family member 7B OS=Homo sapiens GN=DHRS7B PE=1 SV=2 - [DRS7B_HUMAN]	1	0	0	0.368683	0.185785	0	0.0796567	0.219156	0	0.318306	0.196695	0	0.199422	0.297289	0.260228	0.223969	0.267127	0	0	0	0	0
Q6IAN0	Heavy	MRM2 KO	Dehydrogenase/reductase SDR family member 7B OS=Homo sapiens GN=DHRS7B PE=1 SV=2 - [DRS7B_HUMAN]	0	0	0	0	0	0.129151	0.0631959	0.201027	0.175036	0.304829	0.202471	0	0.192042	0.29793	0.251243	0.218835	0.280603	0	0	0.0701909	0	0
Q96A57	Light	Parental	Transmembrane protein 230 OS=Homo sapiens GN=TMEM230 PE=1 SV=1 - [TM230_HUMAN]	0.821682	0	0	0.177812	0.091253	0.045694	0.0329821	0.0619048	0.0362378	0.0574468	0.0358325	0	0.0317291	0.0357649	0.0362378	0.0243094	0.0880784	0	0	0.00908815	0	0
Q96A57	Heavy	MRM2 KO	Transmembrane protein 230 OS=Homo sapiens GN=TMEM230 PE=1 SV=1 - [TM230_HUMAN]	1	0	0	0.215704	0.0886187	0	0.0332421	0.0661939	0	0	0.0340088	0	0.0253327	0.037386	0.0346842	0	0.0813239	0	0	0	0	0
Q02878	Light	Parental	60S ribosomal protein L6 OS=Homo sapiens GN=RPL6 PE=1 SV=3 - [RL6_HUMAN]	0	0	0	0	0	0	0	0	0	0	0	0	0.214664	0.61353	0.807256	0.573923	0	0	0	0.710658	0	0
Q02878	Heavy	MRM2 KO	60S ribosomal protein L6 OS=Homo sapiens GN=RPL6 PE=1 SV=3 - [RL6_HUMAN]	0	0	0	0	0	0	0	0	0	0	0	0	0.221693	0	1	0.526379	0	0	0	0.642857	0	0
Q15118	Light	Parental	[Pyruvate dehydrogenase [lipoamide]] kinase isozyme 1, mitochondrial OS=Homo sapiens GN=PDK1 PE=1 SV=1 - [PDK1_HUMAN]	0	0	0	0	0	0	0	0	0.123995	0	0.330458	0.0040491	0.119429	0.203849	0.198275	0.0378633	0.0952887	0	0	0	0	0
Q15118	Heavy	MRM2 KO	[Pyruvate dehydrogenase [lipoamide]] kinase isozyme 1, mitochondrial OS=Homo sapiens GN=PDK1 PE=1 SV=1 - [PDK1_HUMAN]	0	0	0	0	0	0.13067	0	0.357133	0.23079	1	0.533908	0	0.190975	0.314798	0.307366	0.0697678	0.196549	0	0	0.0105348	0	0
P82675	Light	Parental	28S ribosomal protein S5, mitochondrial OS=Homo sapiens GN=MRPS5 PE=1 SV=2 - [RT05_HUMAN]	0	0	0	0	0	0.665255	0.0210056	0.22199	0.0480021	0.185896	0.0134559	0.00899444	0	0.00268325	0.0135724	0	0	0	0	0	0	0
P82675	Heavy	MRM2 KO	28S ribosomal protein S5, mitochondrial OS=Homo sapiens GN=MRPS5 PE=1 SV=2 - [RT05_HUMAN]	0	0	0	0	0	1	0.0401958	0.294522	0.0771103	0.259328	0.0191347	0.0120402	0.011601	0.00391373	0	0	0	0	0	0	0	0
P46778	Light	Parental	60S ribosomal protein L21 OS=Homo sapiens GN=RPL21 PE=1 SV=2 - [RL21_HUMAN]	0	0	0	0	0	0	0	0	0	0	0	0	0.212756	0.877768	0.839889	0.439429	1	0	0	0.570132	0	0
P46778	Heavy	MRM2 KO	60S ribosomal protein L21 OS=Homo sapiens GN=RPL21 PE=1 SV=2 - [RL21_HUMAN]	0	0	0	0	0	0	0	0	0	0	0	0	0	0	0	0	0	0	0	0.454677	0	0
P42126	Light	Parental	Enoyl-CoA delta isomerase 1, mitochondrial OS=Homo sapiens GN=ECI1 PE=1 SV=1 - [ECI1_HUMAN]	1	0.115179	0.231052	0.149008	0.169444	0	0.0243056	0	0.0302083	0.0150694	0.020496	0	0	0	0	0	0.0214385	0	0	0	0	0
P42126	Heavy	MRM2 KO	Enoyl-CoA delta isomerase 1, mitochondrial OS=Homo sapiens GN=ECI1 PE=1 SV=1 - [ECI1_HUMAN]	0.934325	0.147123	0.255456	0.199702	0.184821	0	0.0271032	0	0.0324206	0.018125	0	0	0.00188393	0	0.0020377	0	0.0215278	0	0	0	0	0
P51572	Light	Parental	B-cell receptor-associated protein 31 OS=Homo sapiens GN=BCAP31 PE=1 SV=3 - [BAP31_HUMAN]	0.63123	0.0201557	0	1	0.918852	0.742377	0.283279	0.731148	0.374918	0.535328	0.275082	0.00626803	0.240984	0.3	0.23959	0.181803	0.25123	0.00200328	0.000660738	0.0513443	0.00023623	0
P51572	Heavy	MRM2 KO	B-cell receptor-associated protein 31 OS=Homo sapiens GN=BCAP31 PE=1 SV=3 - [BAP31_HUMAN]	0.650984	0	0	0.537869	0.437377	0.415246	0.163033	0.457131	0.196311	0.392295	0.201393	0.0046918	0.191803	0.27	0.211557	0.171803	0.209344	0.0019123	0	0.0506639	0	0
Q9HA77	Light	Parental	Probable cysteine--tRNA ligase, mitochondrial OS=Homo sapiens GN=CARS2 PE=1 SV=1 - [SYCM_HUMAN]	0.798715	0.0480869	0.278765	0.955726	0.321673	0	0.0387128	0.0623804	0	0	0	0	0	0	0	0	0	0	0	0	0	0
Q9HA77	Heavy	MRM2 KO	Probable cysteine--tRNA ligase, mitochondrial OS=Homo sapiens GN=CARS2 PE=1 SV=1 - [SYCM_HUMAN]	0.856245	0	0.302678	1	0.355698	0	0.0412271	0.0851735	0.0513255	0.0775075	0.0334654	0	0	0	0	0	0.0196775	0	0	0	0	0
Q5T011	Light	Parental	Protein SZT2 OS=Homo sapiens GN=SZT2 PE=2 SV=3 - [SZT2_HUMAN]	0	0	0	0	0	0	0	0	0	0	0	1	0	0	0	0	0	0	0	0	0	0
Q5T011	Heavy	MRM2 KO	Protein SZT2 OS=Homo sapiens GN=SZT2 PE=2 SV=3 - [SZT2_HUMAN]	0	0	0	0	0	0	0	0	0	0	0	0	0	0	0	0	0	0	0.182902	0	0	0
P08574	Light	Parental	Cytochrome c1, heme protein, mitochondrial OS=Homo sapiens GN=CYC1 PE=1 SV=3 - [CY1_HUMAN]	0	0	0	0	0	0.0235268	0.00967196	0.0286478	0.0126822	0	0.0167879	0	0.0342734	0.0436544	0.0486864	0.029286	0.0526792	0	0	0.0166098	0	0
P08574	Heavy	MRM2 KO	Cytochrome c1, heme protein, mitochondrial OS=Homo sapiens GN=CYC1 PE=1 SV=3 - [CY1_HUMAN]	0	0	0.402405	1	0.424076	0.171738	0.067107	0.214932	0.0837316	0.187324	0.0998961	0	0.0709069	0.0818762	0.0898768	0.0480926	0.111801	0	0	0.0280986	0	0
Q92820	Light	Parental	Gamma-glutamyl hydrolase OS=Homo sapiens GN=GGH PE=1 SV=2 - [GGH_HUMAN]	1	0.0404255	0	0	0.0485106	0	0	0	0	0	0	0	0	0	0	0	0	0	0	0	0	0
Q92820	Heavy	MRM2 KO	Gamma-glutamyl hydrolase OS=Homo sapiens GN=GGH PE=1 SV=2 - [GGH_HUMAN]	0.317465	0	0	0.0370035	0.0117465	0	0	0	0	0	0	0	0	0	0	0	0	0	0	0	0	0
Q9BUE6	Light	Parental	Iron-sulfur cluster assembly 1 homolog, mitochondrial OS=Homo sapiens GN=ISCA1 PE=2 SV=1 - [ISCA1_HUMAN]	0.777632	0	0	0	0.0975474	0	0	0	0	0	0	0	0	0	0	0	0.0278679	0	0	0	0	0
Q9BUE6	Heavy	MRM2 KO	Iron-sulfur cluster assembly 1 homolog, mitochondrial OS=Homo sapiens GN=ISCA1 PE=2 SV=1 - [ISCA1_HUMAN]	1	0	0	0.250131	0.159778	0	0.0284827	0.0172041	0	0.0154513	0.0148921	0	0	0	0.00340419	0	0.0448005	0	0	0	0	0
P14625;P08238	Light	Parental	Endoplasmin OS=Homo sapiens GN=HSP90B1 PE=1 SV=1 - [ENPL_HUMAN]|Heat shock protein HSP 90-beta OS=Homo sapiens GN=HSP90AB1 PE=1 SV=4 - [HS90B_HUMAN]	0.521432	0.0109322	0.0316771	0.639617	0.197087	0.00417395	0.00635872	0.0445693	0.0171161	0.0391219	0.0140449	0	0	0.000773616	0.00257844	0	0.0127882	0	0	0	0	0
P14625;P08238	Heavy	MRM2 KO	Endoplasmin OS=Homo sapiens GN=HSP90B1 PE=1 SV=1 - [ENPL_HUMAN]|Heat shock protein HSP 90-beta OS=Homo sapiens GN=HSP90AB1 PE=1 SV=4 - [HS90B_HUMAN]	0.779859	0.0169455	0.0752393	1	0.296296	0.028531	0.063171	0.0673325	0.020154	0.0667499	0.0223179	0	0	0	0	0	0.0172576	0	0	0	0	0
Q01650	Light	Parental	Large neutral amino acids transporter small subunit 1 OS=Homo sapiens GN=SLC7A5 PE=1 SV=2 - [LAT1_HUMAN]	0	0	0	0	0	0.120378	0	0	0.0827786	0	0	0	0	0	0	0.0194093	0	0	0	0	0	0
Q01650	Heavy	MRM2 KO	Large neutral amino acids transporter small subunit 1 OS=Homo sapiens GN=SLC7A5 PE=1 SV=2 - [LAT1_HUMAN]	1	0	0.0655884	0	0	0.196124	0.0844507	0.182216	0	0.148695	0.0954524	0	0.0507423	0.0503829	0.0325363	0	0.0563369	0	0	0	0	0
Q9Y312	Light	Parental	Protein AAR2 homolog OS=Homo sapiens GN=AAR2 PE=1 SV=2 - [AAR2_HUMAN]	0	0	0	0	0	0	0	0	0	0	0	0	0	0	0	0	1	0	0	0	0	0
Q9Y312	Heavy	MRM2 KO	Protein AAR2 homolog OS=Homo sapiens GN=AAR2 PE=1 SV=2 - [AAR2_HUMAN]	0	0	0	0	0	0	0	0	0	0	0	0	0	0	0	0	0.840416	0	0	0	0	0
P57088	Light	Parental	Transmembrane protein 33 OS=Homo sapiens GN=TMEM33 PE=1 SV=2 - [TMM33_HUMAN]	0	0	0	0	0	0	0	0	0	0	0	0	0	0.237405	0.431019	0.0583626	0.784271	0	0	0.0158465	0	0
P57088	Heavy	MRM2 KO	Transmembrane protein 33 OS=Homo sapiens GN=TMEM33 PE=1 SV=2 - [TMM33_HUMAN]	0	0	0	0	0	0	0.0666081	0.959285	0	1	0	0	0.0813122	0.193468	0.40539	0.0442589	0.779438	0.0169742	0	0.0232718	0	0
P38570	Light	Parental	Integrin alpha-E OS=Homo sapiens GN=ITGAE PE=1 SV=3 - [ITAE_HUMAN]	0	0	0	1	0.609611	0	0.0272403	0	0	0	0	0	0	0	0	0	0	0	0	0	0	0
P38570	Heavy	MRM2 KO	Integrin alpha-E OS=Homo sapiens GN=ITGAE PE=1 SV=3 - [ITAE_HUMAN]	0	0	0.184348	0	0.837529	0	0	0	0	0	0	0	0	0	0	0	0	0	0	0	0	0
Q9Y394	Light	Parental	Dehydrogenase/reductase SDR family member 7 OS=Homo sapiens GN=DHRS7 PE=1 SV=1 - [DHRS7_HUMAN]	1	0	0	0.272316	0.106618	0	0	0	0	0	0	0	0	0	0	0	0	0	0	0	0	0
Q9Y394	Heavy	MRM2 KO	Dehydrogenase/reductase SDR family member 7 OS=Homo sapiens GN=DHRS7 PE=1 SV=1 - [DHRS7_HUMAN]	0.859564	0	0	0	0	0	0	0	0	0	0	0	0	0	0	0	0	0	0	0	0	0
Q02218	Light	Parental	2-oxoglutarate dehydrogenase, mitochondrial OS=Homo sapiens GN=OGDH PE=1 SV=3 - [ODO1_HUMAN]	0	0	0	0	0.0351137	0.186864	0.147399	1	0.23846	0.406219	0.041877	0	0.0655836	0.0195649	0.00870172	0	0.00765026	0	0	0	0	0
Q02218	Heavy	MRM2 KO	2-oxoglutarate dehydrogenase, mitochondrial OS=Homo sapiens GN=OGDH PE=1 SV=3 - [ODO1_HUMAN]	0	0	0	0	0.0866267	0.179194	0.137819	0.807	0.214336	0.218658	0.076405	0.00347371	0	0.0156045	0.0163297	0	0.0232604	0	0	0	0	0
Q6ZWT7	Light	Parental	Lysophospholipid acyltransferase 2 OS=Homo sapiens GN=MBOAT2 PE=2 SV=2 - [MBOA2_HUMAN]	0	0	0	0	0	0	0	0	0	0	0	0	0	0.500179	1	0.45159	0	0	0	0.111611	0	0
Q6ZWT7	Heavy	MRM2 KO	Lysophospholipid acyltransferase 2 OS=Homo sapiens GN=MBOAT2 PE=2 SV=2 - [MBOA2_HUMAN]	0	0	0	0	0	0	0	0	0	0	0	0	0	0.384423	0	0.258521	0	0	0	0	0	0
Q9Y5J7	Light	Parental	Mitochondrial import inner membrane translocase subunit Tim9 OS=Homo sapiens GN=TIMM9 PE=1 SV=1 - [TIM9_HUMAN]	0	0.500475	0	0	0	0	0	0	0.136502	0	0	0	0	0	0	0	0	0	0	0	0	0
Q9Y5J7	Heavy	MRM2 KO	Mitochondrial import inner membrane translocase subunit Tim9 OS=Homo sapiens GN=TIMM9 PE=1 SV=1 - [TIM9_HUMAN]	0	1	0	0	0	0	0	0	0.333745	0	0	0	0	0	0	0	0	0	0	0	0	0
Q16540	Light	Parental	39S ribosomal protein L23, mitochondrial OS=Homo sapiens GN=MRPL23 PE=1 SV=1 - [RM23_HUMAN]	0	0	0	0	0.0145059	0	0.0680062	0.435838	0.169695	0.316249	0.0473112	0	0.0215492	0.0362066	0.0506115	0.0151505	0.0471171	0.00113046	0.000960202	0.00683751	0	0
Q16540	Heavy	MRM2 KO	39S ribosomal protein L23, mitochondrial OS=Homo sapiens GN=MRPL23 PE=1 SV=1 - [RM23_HUMAN]	0	0	0	0.219569	0	0.0383421	0.141972	1	0.340322	0.60299	0.0490196	0.00267715	0.0249854	0.0288488	0.0403805	0.0104795	0.0380509	0	0	0.0010992	0	0
Q02252	Light	Parental	Methylmalonate-semialdehyde dehydrogenase [acylating], mitochondrial OS=Homo sapiens GN=ALDH6A1 PE=1 SV=2 - [MMSA_HUMAN]	0.123518	0	0.0402506	0.557638	0.232584	0.0294795	0.0281585	0.0453652	0	0.0351248	0	0	0	0	0	0	0	0	0	0	0	0
Q02252	Heavy	MRM2 KO	Methylmalonate-semialdehyde dehydrogenase [acylating], mitochondrial OS=Homo sapiens GN=ALDH6A1 PE=1 SV=2 - [MMSA_HUMAN]	0.182229	0	0	1	0.382522	0.0544993	0.046404	0.0779609	0	0	0	0	0	0	0	0	0	0	0	0	0	0
Q6P1M0	Light	Parental	Long-chain fatty acid transport protein 4 OS=Homo sapiens GN=SLC27A4 PE=1 SV=1 - [S27A4_HUMAN]	0	0	0	0	0	0	0	0	0	0	0.457201	0	0	0.437247	1	0.67004	0.778195	0	0	0.262695	0	0
Q6P1M0	Heavy	MRM2 KO	Long-chain fatty acid transport protein 4 OS=Homo sapiens GN=SLC27A4 PE=1 SV=1 - [S27A4_HUMAN]	0	0	0	0	0	0	0	0	0	0.857143	0	0	0.545691	0	0.98236	0.683343	0	0	0	0	0	0
Q32NB8	Light	Parental	CDP-diacylglycerol--glycerol-3-phosphate 3-phosphatidyltransferase, mitochondrial OS=Homo sapiens GN=PGS1 PE=2 SV=1 - [PGPS1_HUMAN]	0.338001	0	0	0	0	0	0	0	0	0	0	0	0	0	0	0	0	0	0	0	0	0
Q32NB8	Heavy	MRM2 KO	CDP-diacylglycerol--glycerol-3-phosphate 3-phosphatidyltransferase, mitochondrial OS=Homo sapiens GN=PGS1 PE=2 SV=1 - [PGPS1_HUMAN]	1	0	0	0.452273	0.163656	0	0.0436917	0.0454231	0	0	0	0	0	0	0	0	0	0	0	0	0	0
P56378	Light	Parental	6.8 kDa mitochondrial proteolipid OS=Homo sapiens GN=MP68 PE=1 SV=1 - [68MP_HUMAN]	0	0	0	0	0	0.8	0.0695059	1	0	0.781176	0.0832941	0	0.0748471	0.501647	0.286353	0.237412	0.239765	0.00120776	0	0	0	0
P56378	Heavy	MRM2 KO	6.8 kDa mitochondrial proteolipid OS=Homo sapiens GN=MP68 PE=1 SV=1 - [68MP_HUMAN]	0.636706	0	0	0.261176	0	0.102847	0	0	0	0.119859	0	0	0	0.0769882	0.0510588	0.0354353	0.112282	0	0	0	0	0
Q96GW9	Light	Parental	Methionine--tRNA ligase, mitochondrial OS=Homo sapiens GN=MARS2 PE=1 SV=2 - [SYMM_HUMAN]	0.432478	0	0	0	0	0	0	0	0	0	0	0	0	0	0	0	0	0	0	0	0	0
Q96GW9	Heavy	MRM2 KO	Methionine--tRNA ligase, mitochondrial OS=Homo sapiens GN=MARS2 PE=1 SV=2 - [SYMM_HUMAN]	1	0	0	0	0	0.062922	0.0259921	0.166535	0.0525469	0.130503	0.0174432	0	0	0	0	0	0	0	0	0	0	0
P14854	Light	Parental	Cytochrome c oxidase subunit 6B1 OS=Homo sapiens GN=COX6B1 PE=1 SV=2 - [CX6B1_HUMAN]	0	0.804532	0	0	0	0	0	0	0	0	0	0	0	0	0	0	0	0.00919314	0	0	0.00378865	0.0476493
P14854	Heavy	MRM2 KO	Cytochrome c oxidase subunit 6B1 OS=Homo sapiens GN=COX6B1 PE=1 SV=2 - [CX6B1_HUMAN]	0	1	0.282719	0	0	0	0	0	0	0	0	0	0	0	0	0	0	0	0	0	0	0.0238882
P36404	Light	Parental	ADP-ribosylation factor-like protein 2 OS=Homo sapiens GN=ARL2 PE=1 SV=4 - [ARL2_HUMAN]	0	0	0	1	0	0	0	0	0	0	0	0	0	0	0	0	0.0456761	0	0	0	0	0
P36404	Heavy	MRM2 KO	ADP-ribosylation factor-like protein 2 OS=Homo sapiens GN=ARL2 PE=1 SV=4 - [ARL2_HUMAN]	0.190069	0	0	0	0	0	0	0	0	0	0	0	0	0	0	0	0	0	0	0	0	0
P24928	Light	Parental	DNA-directed RNA polymerase II subunit RPB1 OS=Homo sapiens GN=POLR2A PE=1 SV=2 - [RPB1_HUMAN]	0	0	0	0.971831	0.911092	1	0.147095	0.823504	0.160079	0	0	0	0.0653169	0.0390977	0	0.0319234	0	0	0	0	0	0
P24928	Heavy	MRM2 KO	DNA-directed RNA polymerase II subunit RPB1 OS=Homo sapiens GN=POLR2A PE=1 SV=2 - [RPB1_HUMAN]	0	0	0	0	0	0	0	0	0	0	0	0	0	0	0	0.0234419	0	0	0	0	0	0
Q9Y305	Light	Parental	Acyl-coenzyme A thioesterase 9, mitochondrial OS=Homo sapiens GN=ACOT9 PE=1 SV=2 - [ACOT9_HUMAN]	0	0	0	0.891418	0.409471	0.129801	0.0639979	0.154736	0.0456044	0.092988	0.0302983	0	0.0115856	0	0	0	0	0	0	0	0	0
Q9Y305	Heavy	MRM2 KO	Acyl-coenzyme A thioesterase 9, mitochondrial OS=Homo sapiens GN=ACOT9 PE=1 SV=2 - [ACOT9_HUMAN]	0	0	0	1	0.451334	0.16248	0.059707	0.183124	0.0492674	0.110309	0.0324699	0	0.0152643	0	0.0142595	0	0.00988749	0	0	0	0	0
Q9UMS0	Light	Parental	NFU1 iron-sulfur cluster scaffold homolog, mitochondrial OS=Homo sapiens GN=NFU1 PE=1 SV=2 - [NFU1_HUMAN]	1	0.0556909	0.180364	0.170364	0.0350818	0	0	0	0	0	0.00669182	0	0	0	0	0	0.0508545	0	0	0	0	0
Q9UMS0	Heavy	MRM2 KO	NFU1 iron-sulfur cluster scaffold homolog, mitochondrial OS=Homo sapiens GN=NFU1 PE=1 SV=2 - [NFU1_HUMAN]	0.599636	0	0.0836091	0.0800636	0	0	0	0	0	0	0	0	0	0	0	0	0	0	0	0	0	0
P13284	Light	Parental	Gamma-interferon-inducible lysosomal thiol reductase OS=Homo sapiens GN=IFI30 PE=1 SV=3 - [GILT_HUMAN]	0	0	0	0	0.134955	0	0	0	0	0	0	0	0	0	0	0	0	0	0	0	0	0
P13284	Heavy	MRM2 KO	Gamma-interferon-inducible lysosomal thiol reductase OS=Homo sapiens GN=IFI30 PE=1 SV=3 - [GILT_HUMAN]	1	0	0	0	0	0	0	0	0	0	0	0	0	0	0	0	0	0	0	0	0	0
Q96H55	Light	Parental	Unconventional myosin-XIX OS=Homo sapiens GN=MYO19 PE=2 SV=2 - [MYO19_HUMAN]	0.113762	0	0	0.213085	0.0934574	0.468133	0.115398	0.387422	0.115792	0.227975	0.109588	0.00568528	0.0608009	0.0599549	0.0563001	0.0189284	0.0492386	0	0	0.011269	0	0
Q96H55	Heavy	MRM2 KO	Unconventional myosin-XIX OS=Homo sapiens GN=MYO19 PE=2 SV=2 - [MYO19_HUMAN]	0.128765	0.00285336	0	0.339143	0.165933	1	0.224704	0.77383	0.22476	0.408122	0.178567	0.00752961	0.0932318	0.0808235	0.0717992	0.0207896	0.0580372	0.00175465	0	0.00790186	0	0
O95197	Light	Parental	Reticulon-3 OS=Homo sapiens GN=RTN3 PE=1 SV=2 - [RTN3_HUMAN]	1	0.01511	0	0.289212	0.154028	0	0.0042885	0	0	0	0	0	0	0	0.0207417	0	0.0869588	0.000819198	0	0	0	0
[truncated: 1,125 more rows]

## Sheet: SP_MixB
			Sucrose concentration	0.1																					0.3
				Fraction number
[truncated: 2,321 more rows]

## Sheet: MFP_MixA
			Sucrose concentration	0.1																					0.3
[truncated: 4,856 more rows]

[truncated: 1 more sheets: MFP_MixB]
