# Supplementary material for: A late-stage assembly checkpoint of the human mitochondrial ribosome large subunit
Source: Nat Commun. 2022 Feb 17;13:929. doi: 10.1038/s41467-022-28503-5 (PMC8854578; doi:10.1038/s41467-022-28503-5)
Supplement: Supplementary file 8 — Source Data [file 41467_2022_28503_MOESM8_ESM.zip]

Archive with 60 entries (60 files):
- Fig6c_SexAI.scn
- __MACOSX/._Fig6c_SexAI.scn
- FigS1_CBB.tif
- __MACOSX/._FigS1_CBB.tif
- Fig6c_CBB.tif
- __MACOSX/._Fig6c_CBB.tif
- Fig7c_CBB.tif
- __MACOSX/._Fig7c_CBB.tif
- FigS11_CBBmirror.tif
- __MACOSX/._FigS11_CBBmirror.tif
- Fig3b_CBB.tif
- __MACOSX/._Fig3b_CBB.tif
- FigS2c_CIV.tif
- __MACOSX/._FigS2c_CIV.tif
- FigS2c_CI.tif
- __MACOSX/._FigS2c_CI.tif
- FigS2c_CII.tif
- __MACOSX/._FigS2c_CII.tif
- FigS6_MTRES1.tif
- __MACOSX/._FigS6_MTRES1.tif
- Fig7c_SDHA_PDHA.tif
- __MACOSX/._Fig7c_SDHA_PDHA.tif
- FigS6_uL3m_uS17m.tif
- __MACOSX/._FigS6_uL3m_uS17m.tif
- Fig6c_MRM2.tif
- __MACOSX/._Fig6c_MRM2.tif
- FigS2c_MTCO1_SDHB.tif
- __MACOSX/._FigS2c_MTCO1_SDHB.tif
- FigS1_MRM1_MRM2_MRM3_Vinculin.tif
- __MACOSX/._FigS1_MRM1_MRM2_MRM3_Vinculin.tif
- Fig3b_Autoradiography.gel
- __MACOSX/._Fig3b_Autoradiography.gel
- NCOMMS-21-29497R3 Source Data Graphs.xlsx
- __MACOSX/._NCOMMS-21-29497R3 Source Data Graphs.xlsx
- FigS11_SexAI.scn
- __MACOSX/._FigS11_SexAI.scn
- FigS11_GTPBP7.tif
- __MACOSX/._FigS11_GTPBP7.tif
- FigS11_Vinculin.tif
- __MACOSX/._FigS11_Vinculin.tif
- FigS11_GTPBP8.tif
- __MACOSX/._FigS11_GTPBP8.tif
- Fig6c_MTCO2.tif
- __MACOSX/._Fig6c_MTCO2.tif
- Fig6c_Vinculin.tif
- __MACOSX/._Fig6c_Vinculin.tif
- Fig7c_mtND1.tif
- __MACOSX/._Fig7c_mtND1.tif
- Fig7c_UQCRC2_COX4.tif
- __MACOSX/._Fig7c_UQCRC2_COX4.tif
- FigS11_GTPBP5_MRM2.tif
- __MACOSX/._FigS11_GTPBP5_MRM2.tif
- FigS11_GTPBP10_MTCO2.tif
- __MACOSX/._FigS11_GTPBP10_MTCO2.tif
- IncucyteZOOM_Fig2a_SourceData
- __MACOSX/._IncucyteZOOM_Fig2a_SourceData
- Fig3b_bAct_TOM22.scn
- __MACOSX/._Fig3b_bAct_TOM22.scn
- Fig3b_MRM2_MTCO2.scn
- __MACOSX/._Fig3b_MRM2_MTCO2.scn
