# Supplementary material for: A late-stage assembly checkpoint of the human mitochondrial ribosome large subunit
Source: Nat Commun. 2022 Feb 17;13:929. doi: 10.1038/s41467-022-28503-5 (PMC8854578; doi:10.1038/s41467-022-28503-5)
Supplement: Supplementary file 8 — Source Data [file 41467_2022_28503_MOESM8_ESM.zip › NCOMMS-21-29497R3 Source Data Graphs.xlsx]

## Sheet: Fig. 1a
Residue	Genotype	Metrics	Replicate	Value		Residue	Genotype	Metrics	Average	SD
2815	WT	scoreA	1	1.16482		1145	WT	scoreA	1	0.167953
2815	WT	scoreA	3	1.0657		1145	MRM1KO	scoreA	0	0
2815	WT	scoreA	2	0.769477		1145	MRM2KO	scoreA	0.902388	0.154676
2815	MRM1KO	scoreA	1	0		1145	MRM3KO	scoreA	0.959833	0.104883
2815	MRM1KO	scoreA	3	0		1369	WT	scoreA	1	0.157936
2815	MRM1KO	scoreA	2	0		1369	MRM1KO	scoreA	0.773873	0.0598999
2815	MRM2KO	scoreA	1	0.717828		1369	MRM2KO	scoreA	0	0
2815	MRM2KO	scoreA	3	1.09636		1369	MRM3KO	scoreA	0	0
2815	MRM2KO	scoreA	2	0.89298		1370	WT	scoreA	1	0.0570465
2815	MRM3KO	scoreA	1	0.825949		1370	MRM1KO	scoreA	1.02971	0.0361924
2815	MRM3KO	scoreA	3	1.08206		1370	MRM2KO	scoreA	1.11095	0.014415
2815	MRM3KO	scoreA	2	0.971486		1370	MRM3KO	scoreA	0.0994639	0.0744631
3039	WT	scoreA	1	1.09384		1145	WT	fc	1	0.217447
3039	WT	scoreA	2	0.777549		1145	MRM1KO	fc	0.0180888	0.00564928
3039	WT	scoreA	3	1.12862		1145	MRM2KO	fc	1.29711	0.152525
3039	MRM1KO	scoreA	1	0.723556		1145	MRM3KO	fc	0.829553	0.0628008
3039	MRM1KO	scoreA	2	0.740014		1369	WT	fc	1	0.297891
3039	MRM1KO	scoreA	3	0.85805		1369	MRM1KO	fc	0.745961	0.0861914
3039	MRM2KO	scoreA	1	0		1369	MRM2KO	fc	0.227348	0.0493277
3039	MRM2KO	scoreA	2	0		1369	MRM3KO	fc	0.184052	0.0374093
3039	MRM2KO	scoreA	3	0		1370	WT	fc	1	0.212953
3039	MRM3KO	scoreA	1	0		1370	MRM1KO	fc	0.80371	0.211214
3039	MRM3KO	scoreA	2	0		1370	MRM2KO	fc	1.17102	0.209812
3039	MRM3KO	scoreA	3	0		1370	MRM3KO	fc	0.0383409	0.00898913
3040	WT	scoreA	2	0.948647
3040	WT	scoreA	1	1.07956
3040	WT	scoreA	3	0.971791
3040	MRM1KO	scoreA	2	0.999471
3040	MRM1KO	scoreA	1	1.08059
3040	MRM1KO	scoreA	3	1.00906
3040	MRM2KO	scoreA	2	1.10357
3040	MRM2KO	scoreA	1	1.13109
3040	MRM2KO	scoreA	3	1.09818
3040	MRM3KO	scoreA	2	0.188981
3040	MRM3KO	scoreA	1	0.102738
3040	MRM3KO	scoreA	3	0.00667284
2815	WT	fc	1	0.873954
2815	WT	fc	3	1.30594
2815	WT	fc	2	0.820105
2815	MRM1KO	fc	1	0.0125401
2815	MRM1KO	fc	3	0.0258411
2815	MRM1KO	fc	2	0.0158851
2815	MRM2KO	fc	1	1.3602
2815	MRM2KO	fc	3	1.44419
2815	MRM2KO	fc	2	1.08692
2815	MRM3KO	fc	1	0.888616
2815	MRM3KO	fc	3	0.74258
2815	MRM3KO	fc	2	0.857463
3039	WT	fc	1	1.41183
3039	WT	fc	2	0.717227
3039	WT	fc	3	0.870946
3039	MRM1KO	fc	1	0.633749
3039	MRM1KO	fc	2	0.760838
3039	MRM1KO	fc	3	0.843295
3039	MRM2KO	fc	1	0.210903
3039	MRM2KO	fc	2	0.294281
3039	MRM2KO	fc	3	0.176858
3039	MRM3KO	fc	1	0.138128
3039	MRM3KO	fc	2	0.184267
3039	MRM3KO	fc	3	0.229761
3040	WT	fc	2	0.712242
3040	WT	fc	1	1.06694
3040	WT	fc	3	1.22082
3040	MRM1KO	fc	2	1.09586
3040	MRM1KO	fc	1	0.603765
3040	MRM1KO	fc	3	0.711501
3040	MRM2KO	fc	2	1.2647
3040	MRM2KO	fc	1	1.36801
3040	MRM2KO	fc	3	0.880361
3040	MRM3KO	fc	2	0.0508805
3040	MRM3KO	fc	1	0.0302613
3040	MRM3KO	fc	3	0.0338809

## Sheet: Fig. 1b
id	MRM1KO_WT_Stop_chisq	MRM2KO_WT_Stop_chisq	MRM3KO_WT_Stop_chisq	MRM1KO_WT_scoreA_ttest	MRM2KO_WT_scoreA_ttest	MRM3KO_WT_scoreA_ttest	minCov	avgWT_stop	avgWT_scoreA	avgWT_fc_stop	diffWT_KO1_stop	diffWT_KO2_stop	diffWT_KO3_stop	diffWT_KO1_scoreA	diffWT_KO2_scoreA	diffWT_KO3_scoreA	diffWT_KO1_fc_stop	diffWT_KO2_fc_stop	diffWT_KO3_fc_stop	WT_2v500_chisq	color	shape
ENST00000361227.2:1	NA	NA	NA	NA	NA	NA	0	0.703186	NA	3.28372	-0.241258	0.0587418	0.0160068	NA	NA	NA	-1.08136	0.128942	0.0691067	NA	NA	nonSig
ENST00000361227.2:10	1	1	0.725398	NA	NA	NA	1	0.0332723	NA	8.38584	-0.208791	-0.106494	-0.000305848	NA	NA	NA	-20.4911	-17.5142	-3.49631	0.528344	NA	nonSig
ENST00000361227.2:100	0.157376	0.00128236	2.5e-07	NA	NA	NA	62	0.00582575	NA	0.765331	-0.0063463	-0.0039778	-0.00269762	NA	NA	NA	-0.889319	-0.873912	-0.44758	1.7e-70	NA	nonSig
ENST00000361227.2:101	1	1	0.467631	NA	NA	NA	62	0.0086902	NA	1.21637	-0.00375347	-0.00147077	0.00424431	NA	NA	NA	-1.34461	-0.482579	0.772964	0.227909	NA	nonSig
ENST00000361227.2:102	0.745573	0.596077	0.187978	NA	NA	NA	61	0.0074546	NA	0.876652	-0.00520914	-0.00459309	0.000952752	NA	NA	NA	-0.819375	-0.307361	0.13003	1	NA	nonSig
ENST00000361227.2:103	0.896092	1	1	NA	NA	NA	60	0.014663	NA	3.18709	-0.0285335	-0.0137277	-0.00336093	NA	NA	NA	-2.58665	-0.760997	0.240086	0.859063	NA	nonSig
ENST00000361227.2:104	0.00922292	0.586567	0.601885	NA	NA	NA	60	0.00367941	NA	0.639225	-0.00664149	-0.00488079	-0.0011352	NA	NA	NA	-0.987707	-1.60906	-1.23848	0.388106	NA	nonSig
ENST00000361227.2:105	1	1	1	NA	NA	NA	60	0.00965189	NA	1.40849	-0.00566933	-0.00724164	0.00140881	NA	NA	NA	-1.23047	-2.0983	-1.97626	0.318104	NA	nonSig
ENST00000361227.2:106	1	0.869998	1	NA	NA	NA	59	0.0250109	NA	1.90074	-0.00720479	-0.0141767	-0.0130889	NA	NA	NA	-1.52387	-7.11837	-0.995099	1	NA	nonSig
ENST00000361227.2:107	1	0.543675	0.304402	NA	NA	NA	59	0.012572	NA	0.615712	-0.00553885	0.00414821	0.00194836	NA	NA	NA	-1.1376	0.0017727	0.0308932	0.111856	NA	nonSig
ENST00000361227.2:108	1	0.0888902	1	NA	NA	NA	58	0.0051278	NA	0.491968	-0.00539599	-0.0033902	-0.00161456	NA	NA	NA	-1.26894	-1.16963	-0.563808	0.0957387	NA	nonSig
ENST00000361227.2:109	0.774986	0.678572	0.991069	NA	NA	NA	58	0.0308136	NA	5.1386	0.00763839	0.00303179	0.000669827	NA	NA	NA	3.0205	1.97552	0.931309	0.149517	NA	nonSig
ENST00000361227.2:11	NA	NA	NA	NA	NA	NA	1	0.0332723	NA	8.38584	-0.208791	-0.106494	-0.000305848	NA	NA	NA	-20.4911	-19.1808	-1.82525	NA	NA	nonSig
ENST00000361227.2:110	0.395337	0.329176	0.23787	NA	NA	NA	57	0.0431729	NA	8.00196	0.0178065	0.00836142	0.00951516	NA	NA	NA	5.03221	2.35895	2.46945	0.00746966	NA	nonSig
ENST00000361227.2:111	0.0482642	0.20685	0.305586	NA	NA	NA	56	0.0101768	NA	1.14967	-0.00569621	-0.00802709	0.00195123	NA	NA	NA	-0.69787	-1.96013	0.327502	1.11e-09	NA	nonSig
ENST00000361227.2:112	0.98972	0.644758	1	NA	NA	NA	56	0.00597704	NA	1.75502	-0.00530443	-0.00822314	-0.000913577	NA	NA	NA	-0.118418	-2.09348	-0.788608	0.640887	NA	nonSig
ENST00000361227.2:113	0.803052	0.860571	0.972085	NA	NA	NA	53	0.0364772	NA	3.32149	-0.00798201	0.00983524	0.0141606	NA	NA	NA	-2.25534	-1.20439	1.27264	1	NA	nonSig
ENST00000361227.2:114	0.94008	0.164846	0.0273206	NA	NA	NA	53	0.00497539	NA	1.16189	-0.00656359	-0.00451358	-0.00138636	NA	NA	NA	-0.686646	-1.35136	0.416863	1.93e-05	NA	nonSig
ENST00000361227.2:115	1	0.995839	0.598877	NA	NA	NA	52	0.00775214	NA	1.52692	-0.00459081	-0.0055171	0.00109778	NA	NA	NA	0.426398	0.0499592	0.802866	0.919484	NA	nonSig
ENST00000361227.2:116	0.510359	1	0.199717	NA	NA	NA	48	0.00630635	NA	0.916975	-0.00646465	-0.00429522	0.00186583	NA	NA	NA	-0.531443	-1.2559	-0.289558	0.661117	NA	nonSig
ENST00000361227.2:117	0.637655	0.585254	0.179537	NA	NA	NA	46	0.0207773	NA	3.17478	0.00136026	-0.00450187	-0.00293593	NA	NA	NA	1.14873	-0.837242	0.306506	1	NA	nonSig
ENST00000361227.2:118	0.348219	0.780813	0.904753	NA	NA	NA	45	0.108589	NA	12.3275	-0.0377033	-0.00979808	-0.0149886	NA	NA	NA	-5.39673	2.87161	1.29027	0.00634654	NA	nonSig
ENST00000361227.2:119	0.335814	0.820187	0.926454	NA	NA	NA	52	0.0152914	NA	1.76884	-0.00288472	-0.0246736	-0.0088545	NA	NA	NA	-0.995869	-6.61942	-1.2125	2.12e-28	NA	nonSig
ENST00000361227.2:12	NA	NA	NA	NA	NA	NA	1	0.0332723	NA	6.10379	-0.208791	-0.106494	-0.000305848	NA	NA	NA	-22.7732	-21.4629	-5.78713	NA	NA	nonSig
ENST00000361227.2:120	0.929631	0.0326768	0.0820938	NA	NA	NA	50	0.00803489	NA	1.87244	-0.0223529	-0.0157922	0.00040899	NA	NA	NA	0.120433	-0.233638	0.743101	0.507238	NA	nonSig
ENST00000361227.2:121	0.0866419	0.299549	0.902603	NA	NA	NA	49	0.110577	NA	8.88678	-0.0128477	-0.0283283	-0.0275823	NA	NA	NA	-2.87186	-13.1964	-1.33312	0.393285	NA	nonSig
ENST00000361227.2:122	0.970094	0.253171	0.216653	NA	NA	NA	50	0.00329948	NA	0.462532	-0.00947441	-0.00695184	-0.00299029	NA	NA	NA	-1.22763	-0.605649	-0.640797	1.09e-24	NA	nonSig
ENST00000361227.2:123	NA	NA	0.190462	NA	NA	NA	44	0.00682237	NA	0.612944	-0.00939016	-0.00887544	-0.00105156	NA	NA	NA	-0.306828	-1.12452	-0.220859	0.0637121	NA	nonSig
ENST00000361227.2:124	1	0.754759	0.48956	NA	NA	NA	41	0.0042417	NA	0.445606	-0.0123734	-0.00678552	-0.00106363	NA	NA	NA	-1.25334	-1.85017	-1.19292	0.0876338	NA	nonSig
ENST00000361227.2:125	0.910692	1	0.68324	NA	NA	NA	41	0.188666	NA	67.7496	-0.0323949	-0.000536449	-0.0257553	NA	NA	NA	28.5676	17.6283	24.948	0.0684333	NA	nonSig
ENST00000361227.2:126	0.186255	1	0.24752	NA	NA	NA	50	0.0134785	NA	3.87915	-0.0168181	-0.00849284	-0.00107753	NA	NA	NA	-0.218921	-0.829936	-1.73909	1.65e-59	NA	nonSig
ENST00000361227.2:127	0.289921	0.68139	0.694849	NA	NA	NA	51	0.0322583	NA	3.67425	-0.00466738	-0.0143963	0.00363586	NA	NA	NA	0.291469	-6.60284	-5.4538	0.023006	NA	nonSig
ENST00000361227.2:128	0.89429	0.575537	0.69886	NA	NA	NA	48	0.0474917	NA	4.89165	-0.013702	-0.0141125	-0.00848333	NA	NA	NA	-3.11801	-5.56127	-5.20874	2.44e-05	NA	nonSig
ENST00000361227.2:129	0.666651	0.415664	0.822263	NA	NA	NA	46	0.0562592	NA	5.21432	-0.00925796	-0.0095748	-0.00967569	NA	NA	NA	-2.57819	-2.34991	-2.22248	8.15e-09	NA	nonSig
ENST00000361227.2:13	NA	NA	NA	NA	NA	NA	1	0.0332723	NA	8.39866	-0.208791	-0.122283	-0.000305848	NA	NA	NA	-20.4783	-22.168	-3.49226	1	NA	nonSig
ENST00000361227.2:130	0.609006	0.991426	0.41386	NA	NA	NA	47	0.0976565	NA	8.54377	-0.00435946	0.0231226	0.00918338	NA	NA	NA	-3.09144	-1.61047	0.430335	2.56e-10	NA	nonSig
ENST00000361227.2:131	1	0.17039	0.248314	NA	NA	NA	50	0.0115314	NA	1.52181	-0.00175292	-0.00351745	-5.62e-05	NA	NA	NA	-0.0632585	-0.145726	-0.268813	2.76e-21	NA	nonSig
ENST00000361227.2:132	0.283864	0.810539	1	NA	NA	NA	50	0.0569131	NA	14.5194	-0.0303793	0.00549776	0.00237505	NA	NA	NA	8.92979	8.11291	9.4439	0.259199	NA	nonSig
ENST00000361227.2:133	0.596307	0.285107	0.36032	NA	NA	NA	56	0.0141495	NA	3.48076	-0.00465557	0.000566662	0.00574079	NA	NA	NA	-0.494052	1.5837	0.0119743	1.79e-15	NA	nonSig
ENST00000361227.2:134	1	0.439103	0.25136	NA	NA	NA	56	0.0044437	NA	1.51053	-0.0134384	-0.00460979	-0.000588102	NA	NA	NA	-1.36616	-0.241613	-0.117262	0.0212646	NA	nonSig
ENST00000361227.2:135	0.712651	0.778261	1	NA	NA	NA	57	0.00881271	NA	3.57962	-0.00392542	-0.00226613	0.000823478	NA	NA	NA	1.11525	0.834976	1.37269	0.913484	NA	nonSig
ENST00000361227.2:136	0.46516	0.450999	0.141035	NA	NA	NA	55	0.0210947	NA	6.53222	0.00390929	-0.0174594	0.00057049	NA	NA	NA	4.76436	1.82155	0.811026	0.00989124	NA	nonSig
ENST00000361227.2:137	0.253655	0.301688	1	NA	NA	NA	55	0.0193677	NA	5.64963	0.000179162	-0.0121431	-0.00640827	NA	NA	NA	3.53672	-0.302636	-3.07833	2.05e-05	NA	nonSig
ENST00000361227.2:138	0.562884	0.528422	0.920761	NA	NA	NA	54	0.0348869	NA	4.17817	0.0017336	0.0107547	0.0117739	NA	NA	NA	1.32729	2.12644	2.09978	7.01e-05	NA	nonSig
ENST00000361227.2:139	0.218705	0.0642621	0.043268	NA	NA	NA	56	0.00870753	NA	2.14388	-0.0138464	-0.0262805	-0.0111049	NA	NA	NA	-1.61851	-6.15955	-2.97445	5.21e-06	NA	nonSig
ENST00000361227.2:14	NA	0.535147	NA	NA	NA	NA	1	0.0332723	NA	7.62943	-0.208791	-0.105617	-0.000305848	NA	NA	NA	-21.2476	-19.7706	-4.26149	NA	NA	nonSig
ENST00000361227.2:140	0.464292	0.00409981	0.120298	NA	NA	NA	57	0.0043607	NA	1.10633	-0.0125723	-0.0138788	-0.0109318	NA	NA	NA	-2.32499	-2.37918	-2.9029	0.477566	NA	nonSig
ENST00000361227.2:141	0.260291	0.280973	0.0447546	NA	NA	NA	57	0.00596374	NA	2.5468	-0.00679008	-0.0137615	-0.00288115	NA	NA	NA	0.106908	-2.06485	0.393198	1	NA	nonSig
ENST00000361227.2:142	1	0.280499	0.539426	NA	NA	NA	56	0.0601707	NA	11.365	-0.0163043	-0.00801275	0.0084286	NA	NA	NA	5.5918	0.633314	2.72858	0.225108	NA	nonSig
ENST00000361227.2:143	0.646352	0.479344	1	NA	NA	NA	61	0.00916023	NA	4.09582	-0.000531737	-0.00144576	0.00238142	NA	NA	NA	3.13339	2.78145	2.80085	2.95e-12	NA	nonSig
ENST00000361227.2:144	0.219179	0.53904	0.574384	NA	NA	NA	61	0.0137806	NA	1.05675	-0.000656758	-0.00527478	-0.00141103	NA	NA	NA	-0.972619	-0.539899	-0.160301	0.00653163	NA	nonSig
ENST00000361227.2:145	0.437656	1	0.447521	NA	NA	NA	59	0.00427808	NA	0.61185	-0.0123698	-0.008778	-0.00461579	NA	NA	NA	-2.16115	-0.588981	-0.838092	1	NA	nonSig
ENST00000361227.2:146	0.261455	1	0.231072	NA	NA	NA	59	0.0102627	NA	2.05694	-0.00402573	-0.0024292	-0.00379656	NA	NA	NA	-0.72605	0.520287	-1.43987	0.547704	NA	nonSig
ENST00000361227.2:147	0.592161	0.575554	0.799679	NA	NA	NA	59	0.0123452	NA	4.95592	-0.00173633	-0.00794005	-0.00237632	NA	NA	NA	2.27773	0.17815	1.14495	0.140046	NA	nonSig
ENST00000361227.2:148	0.778713	0.950287	1	NA	NA	NA	59	0.0175904	NA	6.10872	-0.0138796	-0.0239492	-0.0134455	NA	NA	NA	1.58759	-3.55986	0.824246	0.00725238	NA	nonSig
ENST00000361227.2:149	0.786468	0.0646467	0.133241	NA	NA	NA	60	0.00799007	NA	0.548101	-0.0128119	-0.0100024	-0.000852801	NA	NA	NA	-2.48267	-0.571323	-0.263657	8.79e-05	NA	nonSig
ENST00000361227.2:15	NA	NA	NA	NA	NA	NA	1	0.0332723	NA	8.4072	-0.208791	-0.105617	-0.000305848	NA	NA	NA	-20.4698	-18.9928	-3.48371	1	NA	nonSig
ENST00000361227.2:150	1	0.909059	0.83922	NA	NA	NA	60	0.0052092	NA	0.630063	-0.00496909	-0.00552312	-0.00132522	NA	NA	NA	-0.545482	-1.90782	-0.65916	0.0935577	NA	nonSig
ENST00000361227.2:151	0.80185	1	0.966677	NA	NA	NA	58	0.00397026	NA	0.49452	-0.00633391	-0.00524261	0.000939519	NA	NA	NA	-0.700915	-0.455091	-0.0247698	0.190789	NA	nonSig
ENST00000361227.2:152	1	1	0.7119	NA	NA	NA	57	0.0028766	NA	0.853958	-0.00746159	-0.00644935	-0.00128525	NA	NA	NA	0.0737225	-0.223559	-0.107422	0.0100046	NA	nonSig
ENST00000361227.2:153	NA	NA	0.672087	NA	NA	NA	57	0.00509794	NA	0.958009	-0.00803011	-0.00438283	0.00229835	NA	NA	NA	-0.663664	-0.567922	0.245868	0.0926983	NA	nonSig
ENST00000361227.2:154	1	0.782388	0.120442	NA	NA	NA	56	0.00428124	NA	1.39964	-0.00649877	-0.00547237	-0.000804093	NA	NA	NA	-0.0730415	-0.508913	-1.2489	1	NA	nonSig
ENST00000361227.2:155	1	1	1	NA	NA	NA	55	0.00307477	NA	1.31135	-0.0081596	-0.00699301	0.000206575	NA	NA	NA	-0.636858	-0.975434	-0.26799	0.109438	NA	nonSig
ENST00000361227.2:156	NA	NA	NA	NA	NA	NA	52	0.003137	NA	1.19182	-0.00829033	-0.00702211	0.000221762	NA	NA	NA	-0.764925	-1.0943	0.379744	NA	NA	nonSig
ENST00000361227.2:157	NA	NA	NA	NA	NA	NA	51	0.00529138	NA	1.62676	-0.00916188	-0.0051468	-0.000331859	NA	NA	NA	-0.961045	-0.698331	-1.27667	1	NA	nonSig
ENST00000361227.2:158	1	1	0.649012	NA	NA	NA	50	0.0033126	NA	0.825308	-0.0112701	-0.00725439	-0.00121009	NA	NA	NA	-0.744792	-1.24792	-0.703835	0.880479	NA	nonSig
ENST00000361227.2:159	0.509982	NA	0.687027	NA	NA	NA	49	0.0143227	NA	2.27789	-0.0032327	-0.00631009	-0.00643807	NA	NA	NA	-0.925425	-2.45855	-3.96818	0.564053	NA	nonSig
ENST00000361227.2:16	NA	NA	NA	NA	NA	NA	1	0.0491155	NA	8.34758	-0.192948	-0.0897734	0.0155374	NA	NA	NA	-20.5294	-19.0524	-3.54333	NA	NA	nonSig
ENST00000361227.2:160	0.601709	1	0.443968	NA	NA	NA	48	0.0640459	NA	7.6225	-0.0157467	-0.0157567	-0.0335659	NA	NA	NA	-6.61933	-7.59504	-10.7563	0.0400751	NA	nonSig
ENST00000361227.2:161	0.852507	0.813831	0.0906138	NA	NA	NA	52	0.185452	NA	18.2287	-0.00299929	0.00555312	0.00553589	NA	NA	NA	11.7126	1.52444	9.22132	1.13e-13	NA	nonSig
ENST00000361227.2:162	0.853928	0.666579	0.605492	NA	NA	NA	64	0.288831	NA	26.6739	-0.0351172	-0.062458	-0.0491765	NA	NA	NA	-9.28119	-7.59962	-3.50141	5.21e-48	NA	nonSig
ENST00000361227.2:163	0.165854	0.0134101	0.0606534	NA	NA	NA	92	0.0490182	NA	3.70293	-0.00618893	0.00977078	0.00672251	NA	NA	NA	0.351722	-0.305551	-0.0448755	1.07e-86	NA	nonSig
ENST00000361227.2:164	0.982146	0.322944	0.349995	NA	NA	NA	96	0.0643916	NA	3.83239	-0.0217125	-0.00523083	-0.00556457	NA	NA	NA	-4.21371	-3.85969	0.574974	2.17e-07	NA	nonSig
ENST00000361227.2:165	0.27378	0.974748	0.600302	NA	NA	NA	106	0.0333916	NA	2.28772	0.00677017	-0.0025971	0.00646817	NA	NA	NA	-1.71131	-1.65867	0.541855	3.07e-09	NA	nonSig
ENST00000361227.2:166	0.287428	0.979905	0.300812	NA	NA	NA	105	0.0614326	NA	4.72962	-0.00239958	-0.0255299	0.00158664	NA	NA	NA	-0.106951	-4.48818	-0.619118	0.000818213	NA	nonSig
ENST00000361227.2:167	0.790555	0.0719848	0.759237	NA	NA	NA	108	0.0299063	NA	4.27448	0.00366059	-0.0214949	0.000957951	NA	NA	NA	2.37526	-2.214	1.48328	1.56e-11	NA	nonSig
ENST00000361227.2:168	0.508703	0.0702753	0.76187	NA	NA	NA	107	0.0215637	NA	5.9917	0.00802146	-0.00178302	0.00892521	NA	NA	NA	4.81699	2.3942	4.54154	2.28e-06	NA	nonSig
ENST00000361227.2:169	0.243871	0.647279	0.410743	NA	NA	NA	103	0.0264613	NA	3.24673	0.000155799	-0.00354478	0.000980102	NA	NA	NA	-0.219573	-1.86224	-0.417623	0.00258111	NA	nonSig
ENST00000361227.2:17	1	1	0.218487	NA	NA	NA	1	0.051682	NA	9.69962	-0.190381	-0.0872069	0.0155597	NA	NA	NA	-19.1774	-15.6004	-0.511083	0.094677	NA	nonSig
ENST00000361227.2:170	1	0.98099	0.810293	NA	NA	NA	100	0.0063904	NA	0.689619	-0.00145549	-0.00079577	0.00114171	NA	NA	NA	-0.0655656	-0.404419	-0.279876	0.00037313	NA	nonSig
ENST00000361227.2:171	1	1	0.962851	NA	NA	NA	98	0.0283504	NA	2.66835	0.0146071	0.00808527	0.00785774	NA	NA	NA	1.68565	0.692926	1.16209	0.397391	NA	nonSig
ENST00000361227.2:172	0.0205863	0.190164	0.297925	NA	NA	NA	96	0.0143873	NA	2.80878	-0.00662854	-0.00448796	0.00662552	NA	NA	NA	0.850883	1.52665	2.16786	0.00355803	NA	nonSig
ENST00000361227.2:173	0.937388	1	0.147628	NA	NA	NA	97	0.00542088	NA	0.700156	-0.00708202	-0.00692819	-0.000223482	NA	NA	NA	-1.40748	-1.49101	-0.168143	0.25425	NA	nonSig
ENST00000361227.2:174	0.263784	0.371667	0.505221	NA	NA	NA	95	0.11963	NA	8.92299	0.0146895	0.00721483	0.02165	NA	NA	NA	4.07367	-4.9976	-6.32394	0.661574	NA	nonSig
ENST00000361227.2:175	0.409947	0.433469	0.0997385	NA	NA	NA	104	0.0112188	NA	2.73937	0.0014835	-0.00151266	0.00680891	NA	NA	NA	0.949336	1.46115	2.12143	9.71e-26	NA	nonSig
ENST00000361227.2:176	0.519164	0.847444	0.0211328	NA	NA	NA	102	0.00525833	NA	0.592805	-0.00601892	-0.00549808	0.00130992	NA	NA	NA	-1.28287	-0.95448	0.142307	0.0176512	NA	nonSig
ENST00000361227.2:177	0.908025	0.646134	0.686446	NA	NA	NA	100	0.0821403	NA	8.98847	0.0275548	0.0108457	0.0238077	NA	NA	NA	6.43011	0.447938	4.33027	0.348425	NA	nonSig
ENST00000361227.2:178	0.0103624	0.684356	0.0418583	NA	NA	NA	104	0.146299	NA	6.72991	0.0169846	-0.00878721	0.0290396	NA	NA	NA	-14.1137	-3.8966	-1.74674	5.38e-17	NA	nonSig
ENST00000361227.2:179	0.323063	0.600834	0.0219173	NA	NA	NA	112	0.00646361	NA	0.883271	-0.00228919	-0.00290004	-0.00153089	NA	NA	NA	-0.00205668	-0.707368	-0.161151	9.31e-30	NA	nonSig
ENST00000361227.2:18	1	1	0.564797	NA	NA	NA	1	0.0548501	NA	6.04035	-0.187213	-0.0840388	0.0187669	NA	NA	NA	-20.9477	-7.2152	1.33646	0.188495	NA	nonSig
ENST00000361227.2:180	1	1	0.61305	NA	NA	NA	110	0.00278711	NA	0.487643	-0.00224845	-0.00232598	0.000731419	NA	NA	NA	-0.107142	-0.260607	0.0880296	1	NA	nonSig
ENST00000361227.2:181	0.629707	1	1	NA	NA	NA	110	0.0277145	NA	9.58638	0.000151686	-0.00205085	0.00737316	NA	NA	NA	5.43215	3.67885	2.77398	0.416822	NA	nonSig
ENST00000361227.2:182	0.523963	1	0.0534974	NA	NA	NA	114	0.00324525	NA	1.20315	-0.0016817	-0.00296192	0.00117026	NA	NA	NA	0.40593	0.0961875	0.245374	3.48e-07	NA	nonSig
ENST00000361227.2:183	0.633566	1	0.900388	NA	NA	NA	114	0.0037572	NA	1.36387	-0.00126408	-0.00222737	0.00121513	NA	NA	NA	0.560325	0.176329	0.169024	0.445333	NA	nonSig
ENST00000361227.2:184	0.410843	1	0.645863	NA	NA	NA	112	0.0017705	NA	0.67518	-0.00332182	-0.00175619	-0.000219805	NA	NA	NA	-0.130296	-0.0048462	-0.0727843	0.24599	NA	nonSig
ENST00000361227.2:185	1	1	0.46713	NA	NA	NA	110	0.00202998	NA	0.726107	-0.00431255	-0.00230292	-0.000503963	NA	NA	NA	-0.0772405	-0.125342	-0.302169	1	NA	nonSig
ENST00000361227.2:186	1	1	0.83147	NA	NA	NA	110	0.00204351	NA	0.779008	-0.00309253	-0.00159212	0.000890738	NA	NA	NA	0.0703213	0.0932913	0.197791	0.881953	NA	nonSig
ENST00000361227.2:187	0.81425	0.720241	0.120477	NA	NA	NA	110	0.00131138	NA	0.46544	-0.00384097	-0.00235981	0.000145875	NA	NA	NA	-0.328821	-0.214547	-0.117736	0.617967	NA	nonSig
ENST00000361227.2:188	NA	NA	NA	NA	NA	NA	110	0.00156939	NA	0.177658	-0.00838517	-0.00369768	-0.00111873	NA	NA	NA	-1.2198	-0.613108	-0.445198	NA	NA	nonSig
ENST00000361227.2:189	0.0551846	1	0.163188	NA	NA	NA	110	0.00418882	NA	0.204143	-0.00190794	-0.0060439	-0.00183986	NA	NA	NA	-0.113342	-1.48618	-0.287705	4.04e-05	NA	nonSig
ENST00000361227.2:19	1	1	0.574466	NA	NA	NA	1	0.0428571	NA	9.47381	-0.199206	-0.111111	-0.00640935	NA	NA	NA	-5.0996	-14.8405	4.34456	0.519147	NA	nonSig
ENST00000361227.2:190	0.682885	0.243323	0.324083	NA	NA	NA	110	0.0021506	NA	0.177659	-0.00581242	-0.00237569	-0.00244243	NA	NA	NA	-0.757219	-0.288373	-0.858441	4.31e-06	NA	nonSig
ENST00000361227.2:191	0.470891	1	0.100003	NA	NA	NA	106	0.00372017	NA	0.616755	-0.00293052	-0.00215105	0.00145573	NA	NA	NA	-0.106221	-0.192142	0.423866	2.8e-06	NA	nonSig
ENST00000361227.2:192	0.676805	0.947899	0.278481	NA	NA	NA	106	0.0138668	NA	1.2178	-0.00257871	-0.00250109	-0.00227309	NA	NA	NA	-0.221985	0.0515126	-0.00517905	0.151066	NA	nonSig
ENST00000361227.2:193	0.400066	1	0.520276	NA	NA	NA	107	0.00703894	NA	0.355595	-0.00305988	-0.00836916	0.000948366	NA	NA	NA	-0.16928	-0.247565	0.0213184	1	NA	nonSig
ENST00000361227.2:194	0.932805	0.269909	1	NA	NA	NA	104	0.00495036	NA	0.432751	-0.00425966	-0.00139575	-0.00171785	NA	NA	NA	-0.200761	0.101455	-0.126032	0.00188678	NA	nonSig
ENST00000361227.2:195	1	0.822067	0.43063	NA	NA	NA	103	0.00610867	NA	0.6521	-0.000923133	0.0021633	0.002992	NA	NA	NA	0.169906	0.251592	0.0474251	9.5e-06	NA	nonSig
ENST00000361227.2:196	0.418433	0.10806	0.260539	NA	NA	NA	101	0.00140163	NA	0.147421	-0.00421774	-0.00255714	-0.000315113	NA	NA	NA	-0.453169	-0.45035	-0.089965	0.269066	NA	nonSig
ENST00000361227.2:197	NA	NA	1	NA	NA	NA	101	0.00897648	NA	0.648919	-0.000453569	0.00410868	0.00163976	NA	NA	NA	-0.0311574	0.374262	0.218044	0.000415081	NA	nonSig
ENST00000361227.2:198	0.539866	0.0781763	0.565629	NA	NA	NA	101	0.00425037	NA	0.310937	-0.00464472	-0.00413588	-0.00183165	NA	NA	NA	-0.439058	-0.728323	-0.380905	0.277859	NA	nonSig
ENST00000361227.2:199	0.816842	1	0.445569	NA	NA	NA	102	0.00383763	NA	0.292591	-0.00208269	-0.00204589	0.00213278	NA	NA	NA	-0.0923679	-0.465953	-0.0271347	0.00675536	NA	nonSig
ENST00000361227.2:2	0.676284	0.412086	1	NA	NA	NA	0	0.153642	NA	3.38569	-0.415803	-0.0241361	0.0791561	NA	NA	NA	-8.8286	-1.44537	1.61367	2.44e-13	NA	nonSig
ENST00000361227.2:20	1	0.946426	0.834571	NA	NA	NA	1	0.119565	NA	4.86876	-0.317935	-0.201743	-0.00338249	NA	NA	NA	-20.5711	-14.1118	-1.91791	1	NA	nonSig
ENST00000361227.2:200	0.517266	0.996358	0.202945	NA	NA	NA	96	0.00294408	NA	0.256196	-0.00315749	-0.00548351	-0.000582337	NA	NA	NA	-0.275584	-0.819715	-0.844789	0.00395319	NA	nonSig
ENST00000361227.2:201	0.655042	0.518095	1	NA	NA	NA	93	0.0129259	NA	1.11376	-0.000519336	0.00120284	-0.001374	NA	NA	NA	-0.427435	0.178943	0.11065	0.000280394	NA	nonSig
ENST00000361227.2:202	1	0.718309	0.399944	NA	NA	NA	92	0.00273657	NA	0.300413	-0.0035374	-0.00179971	0.000395191	NA	NA	NA	-0.15153	-0.242462	-0.245931	0.535844	NA	nonSig
ENST00000361227.2:203	1	1	1	NA	NA	NA	91	0.00460817	NA	0.749683	-0.0061249	-0.00177435	-0.000553657	NA	NA	NA	-0.316373	0.0555363	-0.855788	0.0299688	NA	nonSig
ENST00000361227.2:204	0.793612	0.708304	0.619635	NA	NA	NA	88	0.0591444	NA	7.46532	0.0204572	-0.0095255	-0.00136594	NA	NA	NA	3.41592	-1.62103	-1.79295	1	NA	nonSig
ENST00000361227.2:205	0.0105321	0.73015	0.47789	NA	NA	NA	90	0.162316	NA	8.41518	-0.00211386	0.0426253	0.0127865	NA	NA	NA	0.563918	1.30554	1.02013	2.46e-12	NA	nonSig
ENST00000361227.2:206	0.217595	0.00322236	0.0463802	NA	NA	NA	110	0.00675273	NA	0.617824	-0.00644253	0.00176467	-0.00223415	NA	NA	NA	-0.795971	0.12286	-0.123037	8.36e-36	NA	nonSig
ENST00000361227.2:207	0.849982	0.193027	0.738536	NA	NA	NA	105	0.00620021	NA	1.24923	-0.00258526	4.7e-05	0.0027505	NA	NA	NA	0.592495	0.874302	0.611015	0.468062	NA	nonSig
ENST00000361227.2:208	0.360676	0.281384	0.257945	NA	NA	NA	103	0.0045335	NA	1.1524	-0.00247663	-0.00242146	0.0018654	NA	NA	NA	0.102699	0.142685	0.285966	0.534454	NA	nonSig
ENST00000361227.2:209	0.900013	1	0.157445	NA	NA	NA	103	0.00159609	NA	0.391298	-0.0041605	-0.00295278	-0.000545005	NA	NA	NA	-0.41187	-0.215463	-0.542173	0.525126	NA	nonSig
ENST00000361227.2:21	0.0296	0.337841	0.949195	NA	NA	NA	2	0.615628	NA	8.65871	-0.0576102	-0.0757221	-0.00833878	NA	NA	NA	-4.69811	-3.58727	0.13489	0.000242139	NA	nonSig
ENST00000361227.2:210	1	1	1	NA	NA	NA	100	0.00137277	NA	0.198296	-0.00713983	-0.00336205	-0.00116494	NA	NA	NA	-1.06198	-0.571512	-0.772118	0.429456	NA	nonSig
ENST00000361227.2:211	0.05347	NA	1	NA	NA	NA	95	0.00428482	NA	0.655718	-0.00185536	-0.00159722	0.000174379	NA	NA	NA	0.19043	-0.14011	-0.26199	0.0110316	NA	nonSig
ENST00000361227.2:212	0.472422	0.985004	0.861313	NA	NA	NA	93	0.00350131	NA	1.1981	-0.00281602	-0.00150417	-0.00173708	NA	NA	NA	0.415516	0.545933	-0.544052	0.423108	NA	nonSig
ENST00000361227.2:213	0.572124	0.519925	1	NA	NA	NA	90	0.00516931	NA	1.3867	-0.00137454	-0.00441942	-0.000872462	NA	NA	NA	0.490729	0.291511	-0.622258	0.775375	NA	nonSig
ENST00000361227.2:214	0.32989	1	0.935429	NA	NA	NA	87	0.0178881	NA	1.62603	0.00656509	-0.00234734	0.0082658	NA	NA	NA	0.138963	-1.31889	0.906188	0.689019	NA	nonSig
ENST00000361227.2:215	0.139183	0.882846	0.127324	NA	NA	NA	84	0.144862	NA	11.6558	0.0221612	0.00344694	-0.0173456	NA	NA	NA	6.04404	-0.902045	0.766072	0.156227	NA	nonSig
ENST00000361227.2:216	0.186365	0.977994	0.706081	NA	NA	NA	92	0.00852653	NA	0.629764	-0.00516618	-0.0092631	-0.00562857	NA	NA	NA	-0.35704	-0.775893	-0.339544	1.03e-29	NA	nonSig
ENST00000361227.2:217	1	0.361534	0.163833	NA	NA	NA	91	0.00709939	NA	0.568976	-0.00310255	-0.00445609	0.00150127	NA	NA	NA	-0.37034	-0.805571	-0.351083	0.233548	NA	nonSig
ENST00000361227.2:218	0.989266	0.533848	0.727348	NA	NA	NA	89	0.0031318	NA	0.392059	-0.00391913	-0.00572858	4.49e-05	NA	NA	NA	-0.200266	-0.598009	-0.160756	0.176893	NA	nonSig
ENST00000361227.2:219	0.91643	0.650302	1	NA	NA	NA	85	0.00304571	NA	0.490224	-0.0108938	-0.00785757	-0.00137608	NA	NA	NA	-1.18982	-1.11246	-0.270025	0.144633	NA	nonSig
ENST00000361227.2:22	1	0.43404	0.497807	NA	NA	NA	8	0.377786	NA	19.8359	-0.144974	-0.0232876	-0.0156658	NA	NA	NA	-5.74993	-19.3322	7.73301	1.44e-87	NA	nonSig
ENST00000361227.2:220	0.149065	0.635022	0.807231	NA	NA	NA	83	0.00193972	NA	0.54704	-0.00558467	-0.00402982	-0.000997645	NA	NA	NA	-0.378297	-0.34572	0.0413805	0.316819	NA	nonSig
ENST00000361227.2:221	1	1	0.557812	NA	NA	NA	80	0.002713	NA	0.730664	-0.00538801	-0.00382427	-0.00132753	NA	NA	NA	-0.380077	-0.231119	0.00340681	1	NA	nonSig
ENST00000361227.2:222	0.94054	0.847713	0.616725	NA	NA	NA	75	0.00405846	NA	0.297023	-0.00475955	-0.00287744	0.00162005	NA	NA	NA	-0.278075	-0.316428	-0.0794678	1	NA	nonSig
ENST00000361227.2:223	0.958692	0.851471	0.742295	NA	NA	NA	69	0.00396786	NA	0.363413	-0.00574513	-0.00330547	0.00143151	NA	NA	NA	-0.35528	-0.441958	0.0310676	0.00449372	NA	nonSig
ENST00000361227.2:224	0.784069	0.666239	0.425155	NA	NA	NA	61	0.00328695	NA	0.850552	-0.00695828	-0.00431497	0.00112111	NA	NA	NA	0.011647	-0.0556413	0.580944	0.000844942	NA	nonSig
ENST00000361227.2:225	1	1	0.337783	NA	NA	NA	57	0.00590955	NA	1.07214	-0.0151984	-0.011752	-0.0021428	NA	NA	NA	-1.29221	-1.47029	-2.20859	0.580912	NA	nonSig
ENST00000361227.2:226	0.684943	0.529034	0.600761	NA	NA	NA	58	0.00271039	NA	0.749847	-0.00758848	-0.00508522	3.42e-05	NA	NA	NA	-0.324822	-0.122142	-0.252318	0.626481	NA	nonSig
ENST00000361227.2:227	1	1	1	NA	NA	NA	58	0.00591428	NA	0.746288	-0.00450408	-0.00364862	0.00245904	NA	NA	NA	0.0912306	0.0475517	0.0549188	1	NA	nonSig
ENST00000361227.2:228	0.748857	1	0.564816	NA	NA	NA	58	0.0319683	NA	3.31481	-0.0076888	0.0118947	0.00371126	NA	NA	NA	-0.0391843	1.54483	1.3799	1	NA	nonSig
ENST00000361227.2:229	0.853634	0.0726425	0.709272	NA	NA	NA	59	0.0124366	NA	0.825313	-0.0043029	-0.000206332	0.00664206	NA	NA	NA	-1.22524	-0.071963	0.20706	0.00973097	NA	nonSig
ENST00000361227.2:23	0.0608532	0.78742	0.317176	NA	NA	NA	14	0.0797982	NA	3.27646	-0.0101819	-0.0223142	-0.00662164	NA	NA	NA	0.717866	-2.05489	-1.91483	2.07e-70	NA	nonSig
ENST00000361227.2:230	0.985625	0.408305	0.0908944	NA	NA	NA	54	0.00246734	NA	0.554272	-0.00927809	-0.0070396	-0.000255005	NA	NA	NA	-0.626066	-0.381541	0.126904	0.29405	NA	nonSig
ENST00000361227.2:231	NA	NA	NA	NA	NA	NA	52	0.00578258	NA	0.983292	-0.00732799	-0.00899647	0.000619188	NA	NA	NA	0.130172	-0.862528	0.0185285	0.345946	NA	nonSig
ENST00000361227.2:232	0.790692	1	1	NA	NA	NA	45	0.00420306	NA	0.978121	-0.00908652	-0.00709052	0.00092944	NA	NA	NA	-0.739134	-0.130384	-0.304817	0.187482	NA	nonSig
ENST00000361227.2:233	1	1	0.780233	NA	NA	NA	45	0.00688854	NA	1.50824	-0.00976112	-0.00711124	0.00265396	NA	NA	NA	-0.256302	0.1731	0.200217	1	NA	nonSig
ENST00000361227.2:234	1	1	0.236734	NA	NA	NA	44	0.00343491	NA	0.762028	-0.0141376	-0.0111459	-1.66e-05	NA	NA	NA	-1.18557	-0.931956	-0.0592026	0.955532	NA	nonSig
ENST00000361227.2:235	0.77449	0.849116	1	NA	NA	NA	40	0.0041232	NA	1.3648	-0.0107747	-0.00878407	-0.000682309	NA	NA	NA	0.208478	0.132219	-0.44543	0.871117	NA	nonSig
ENST00000361227.2:236	1	1	1	NA	NA	NA	40	0.00494589	NA	0.961818	-0.0133996	-0.0101544	0.00168284	NA	NA	NA	-0.941372	-0.757668	0.0272544	0.553941	NA	nonSig
ENST00000361227.2:237	1	1	0.347891	NA	NA	NA	39	0.00913539	NA	2.90168	-0.021887	-0.0167121	-0.00119669	NA	NA	NA	-1.22263	-0.495985	0.717572	0.864964	NA	nonSig
ENST00000361227.2:238	0.509085	0.657636	0.81562	NA	NA	NA	40	0.00567595	NA	0.431502	-0.00961888	-0.0074404	0.00193844	NA	NA	NA	-1.16306	-0.963286	-0.80795	0.0359904	NA	nonSig
ENST00000361227.2:239	1	1	0.787825	NA	NA	NA	40	0.0154854	NA	3.08081	-0.0354459	-0.0285509	-0.00220301	NA	NA	NA	-2.03154	-2.04377	-1.61652	0.0428859	NA	nonSig
ENST00000361227.2:24	0.82405	0.485772	0.742787	NA	NA	NA	16	0.191512	NA	33.9536	-0.0187671	0.0380123	-0.00696085	NA	NA	NA	7.18631	11.6786	1.29394	1.34e-06	NA	nonSig
ENST00000361227.2:240	0.075897	0.292028	0.6136	NA	NA	NA	42	0.25414	NA	80.3931	-0.0113177	0.000907823	0.031259	NA	NA	NA	51.6175	48.6124	35.7293	0.0122253	NA	nonSig
ENST00000361227.2:241	0.448431	0.644351	0.552233	NA	NA	NA	51	0.151469	NA	28.9246	-0.00898905	-0.00245978	0.00640702	NA	NA	NA	7.09098	11.7958	0.160427	3.6e-62	NA	nonSig
ENST00000361227.2:242	0.874936	0.88766	0.823947	NA	NA	NA	60	0.00946855	NA	1.83233	-0.00506967	-0.00382838	0.00324178	NA	NA	NA	-0.0760511	0.177406	0.11813	5.98e-33	NA	nonSig
ENST00000361227.2:243	1	0.536952	0.750902	NA	NA	NA	58	0.176839	NA	25.3471	-0.0533258	-0.0920265	0.00800551	NA	NA	NA	-2.40686	-3.94425	-4.29144	0.537119	NA	nonSig
ENST00000361227.2:244	0.0156439	6.21e-05	0.624244	NA	NA	NA	71	0.147267	NA	14.8376	-0.0777358	-0.0231789	0.00379838	NA	NA	NA	-8.5742	2.45409	1.5103	1.56e-40	NA	nonSig
ENST00000361227.2:245	3.15e-05	0.512168	0.92145	NA	NA	NA	89	0.0172371	NA	1.32171	-0.00513308	0.000537934	0.00625238	NA	NA	NA	-1.65816	0.138146	0.33574	3.63e-32	NA	nonSig
ENST00000361227.2:246	0.516442	1	0.882713	NA	NA	NA	87	0.0110831	NA	1.03095	-0.00794378	-0.00267341	0.00348677	NA	NA	NA	-1.07224	-0.0657158	0.326431	0.228226	NA	nonSig
ENST00000361227.2:247	0.482052	1	1	NA	NA	NA	87	0.0249713	NA	6.70303	-0.0460553	-0.0102704	-0.000424645	NA	NA	NA	-2.30747	4.07365	1.23973	1	NA	nonSig
ENST00000361227.2:248	4.62e-07	0.506578	0.778355	NA	NA	NA	92	0.0213409	NA	5.40995	-0.0165028	-0.00526445	0.00287422	NA	NA	NA	1.49776	2.45458	2.11888	5.8e-06	NA	nonSig
ENST00000361227.2:249	0.00602798	0.576826	0.607439	NA	NA	NA	91	0.00679439	NA	1.38665	-0.00186687	-0.00829983	0.000805041	NA	NA	NA	0.306276	0.124483	-0.307883	0.000111121	NA	nonSig
ENST00000361227.2:25	0.649159	0.0820386	0.510665	NA	NA	NA	24	0.521665	NA	41.8036	0.0100022	-0.0053547	-0.0102575	NA	NA	NA	-3.15452	-22.7968	8.26504	1.71e-38	NA	nonSig
ENST00000361227.2:250	0.780488	0.563272	0.730397	NA	NA	NA	91	0.00591101	NA	1.34226	-0.00495011	0.000389719	-0.000331506	NA	NA	NA	0.0262805	0.634992	0.596216	0.995869	NA	nonSig
ENST00000361227.2:251	1	0.13144	0.315436	NA	NA	NA	91	0.00803599	NA	0.854821	-0.00293221	-0.000688636	0.0010094	NA	NA	NA	-0.218169	-0.169474	-0.535807	0.143005	NA	nonSig
ENST00000361227.2:252	1	0.865938	1	NA	NA	NA	90	0.00248794	NA	0.640728	-0.00736063	-0.00424591	-0.000243669	NA	NA	NA	-0.426632	-0.223866	-0.246783	1	NA	nonSig
ENST00000361227.2:253	1	1	0.732969	NA	NA	NA	91	0.00195956	NA	0.410868	-0.00701708	-0.00588858	-0.000822595	NA	NA	NA	-0.660111	-0.568182	-1.08312	1	NA	nonSig
ENST00000361227.2:254	0.25465	0.927029	0.397772	NA	NA	NA	89	0.00398492	NA	0.834003	-0.00663493	-0.00503775	-0.00142399	NA	NA	NA	-0.466389	0.120251	-0.892447	0.467282	NA	nonSig
ENST00000361227.2:255	0.563314	1	0.841233	NA	NA	NA	86	0.18492	NA	36.393	0.0211336	0.00943278	0.021945	NA	NA	NA	17.4083	18.6236	-20.2512	1	NA	nonSig
ENST00000361227.2:256	0.101837	0.377318	0.32627	NA	NA	NA	93	0.0155385	NA	3.90058	-0.00265348	-0.0087504	0.00101688	NA	NA	NA	2.34969	0.730919	-0.728496	1.41e-41	NA	nonSig
ENST00000361227.2:257	0.584332	0.196537	1	NA	NA	NA	94	0.0172413	NA	2.44094	-0.00559651	0.00359343	0.00477096	NA	NA	NA	0.582604	0.721364	-2.36039	0.00928019	NA	nonSig
ENST00000361227.2:258	0.957753	0.351331	0.581657	NA	NA	NA	91	0.0197542	NA	3.68539	0.0031232	-0.00451806	-0.00366295	NA	NA	NA	2.13211	1.3661	-5.24702	0.0622316	NA	nonSig
ENST00000361227.2:259	0.3403	0.797174	0.950711	NA	NA	NA	92	0.253523	NA	52.3213	0.0166633	-0.0126291	0.00801481	NA	NA	NA	33.5625	31.5489	-19.0758	0.00169188	NA	nonSig
ENST00000361227.2:26	0.360516	0.547676	0.528667	NA	NA	NA	63	0.0267799	NA	3.71746	-0.00494491	0.00109736	0.00363996	NA	NA	NA	-0.276539	-1.27747	-4.18777	3.03e-137	NA	nonSig
ENST00000361227.2:260	0.634217	0.223047	0.108002	NA	NA	NA	91	0.0654663	NA	9.51762	-0.00933312	0.00131107	0.0121439	NA	NA	NA	2.63799	4.40022	-10.4424	3.46e-61	NA	nonSig
ENST00000361227.2:261	1	1	0.122937	NA	NA	NA	91	0.244411	NA	17.265	-0.0285542	0.0356985	0.0345988	NA	NA	NA	-7.57295	8.30317	-1.92738	2.76e-12	NA	nonSig
ENST00000361227.2:262	0.181714	0.000850779	4.87e-07	NA	NA	NA	91	0.0400491	NA	3.39635	0.0101826	0.00632494	0.00749015	NA	NA	NA	1.09211	-0.746945	-1.64346	3.02e-56	NA	nonSig
ENST00000361227.2:263	0.0760322	0.338445	0.0348931	NA	NA	NA	89	0.0131922	NA	2.8062	0.00585508	0.00584076	-0.000143961	NA	NA	NA	1.97602	2.11952	-0.228792	3.52e-05	NA	nonSig
ENST00000361227.2:264	0.00680768	0.0281557	0.913654	NA	NA	NA	89	0.0235474	NA	6.03515	-0.00120706	0.000760265	-0.00447768	NA	NA	NA	3.15815	3.6996	-1.17352	0.00958776	NA	nonSig
ENST00000361227.2:265	0.743372	0.527163	0.918904	NA	NA	NA	88	0.0448294	NA	8.98396	-0.00625418	-0.00361856	-0.00584449	NA	NA	NA	4.58846	3.09657	-2.78871	2.66e-05	NA	nonSig
ENST00000361227.2:266	0.375106	0.385483	0.145014	NA	NA	NA	88	0.0163664	NA	2.02119	0.000394214	0.00148231	0.00208016	NA	NA	NA	0.394669	0.521521	-2.35448	3.98e-09	NA	nonSig
ENST00000361227.2:267	0.126864	0.443948	0.849085	NA	NA	NA	85	0.0114574	NA	1.57146	0.000798961	-0.00296522	-0.00393387	NA	NA	NA	0.635224	0.0693408	-2.11509	0.0153687	NA	nonSig
ENST00000361227.2:268	0.59623	0.39011	0.103398	NA	NA	NA	85	0.00557784	NA	1.28255	0.00171494	0.00174335	0.00267576	NA	NA	NA	0.967998	0.839581	-0.314539	0.307251	NA	nonSig
ENST00000361227.2:269	0.193264	0.258039	0.255283	NA	NA	NA	85	0.00623994	NA	1.43394	-0.00222812	-0.000147999	0.0028509	NA	NA	NA	0.548823	0.707286	-0.10195	0.232099	NA	nonSig
ENST00000361227.2:27	0.373362	0.565007	0.67038	NA	NA	NA	67	0.00946207	NA	1.34556	-0.0073768	-0.0024196	0.00180289	NA	NA	NA	-0.590449	-0.168731	-0.608965	0.000960436	NA	nonSig
ENST00000361227.2:270	1	0.707371	0.0250749	NA	NA	NA	84	0.0142868	NA	2.55671	-0.00537406	0.000737403	0.000972658	NA	NA	NA	0.691911	0.992182	-3.93929	0.113578	NA	nonSig
ENST00000361227.2:271	0.361978	0.914312	0.818966	NA	NA	NA	84	0.00238206	NA	0.689337	-0.00135964	-0.00012203	0.000248887	NA	NA	NA	0.27464	0.424988	-0.281301	0.00774653	NA	nonSig
ENST00000361227.2:272	0.748217	0.177226	0.651143	NA	NA	NA	83	0.00154877	NA	0.42116	-0.00102661	-0.00141745	-0.0011122	NA	NA	NA	0.173586	0.100918	-0.573705	0.383286	NA	nonSig
ENST00000361227.2:273	0.490707	1	1	NA	NA	NA	81	0.00109006	NA	0.281692	-0.00191334	-0.0014474	-0.000643766	NA	NA	NA	-0.00369366	0.0149254	-0.356016	0.819784	NA	nonSig
ENST00000361227.2:274	1	1	0.862602	NA	NA	NA	81	0.001446	NA	0.381533	-0.00174449	-0.00199427	0.000415784	NA	NA	NA	0.0591547	0.00707885	0.00467172	1	NA	nonSig
ENST00000361227.2:275	1	0.815387	0.264155	NA	NA	NA	78	0.00111108	NA	0.257395	-0.00273795	-0.00146189	-0.000453243	NA	NA	NA	-0.089834	-0.0073278	-0.391972	0.959582	NA	nonSig
ENST00000361227.2:276	0.153109	1	0.615643	NA	NA	NA	78	0.000892839	NA	0.225828	-0.00274477	-0.00169812	-0.00028587	NA	NA	NA	-0.126943	-0.0391162	-0.141852	0.865297	NA	nonSig
ENST00000361227.2:277	0.271274	1	0.762958	NA	NA	NA	76	0.00133784	NA	0.320692	-0.00194286	-0.00171792	0.000363052	NA	NA	NA	0.000372974	0.0038875	0.00930789	1	NA	nonSig
ENST00000361227.2:278	1	1	0.392213	NA	NA	NA	76	0.00217854	NA	0.469006	-0.000499904	-0.000450582	0.00112593	NA	NA	NA	0.23108	0.207789	0.249205	1	NA	nonSig
ENST00000361227.2:279	0.311352	0.36147	0.0387228	NA	NA	NA	75	0.0345752	NA	7.37548	0.00593501	-0.0168019	-0.0044288	NA	NA	NA	5.31726	2.07569	-1.88431	1	NA	nonSig
ENST00000361227.2:28	1	0.73251	1	NA	NA	NA	68	0.0184334	NA	1.34518	0.000134802	-0.0157892	0.00543541	NA	NA	NA	-1.57018	-5.49414	-0.932712	1	NA	nonSig
ENST00000361227.2:280	0.296357	0.00289864	0.143287	NA	NA	NA	73	0.0378855	NA	6.07094	0.0101639	0.00338746	-6.04e-05	NA	NA	NA	4.39901	2.58132	-9.95669	8.25e-06	NA	nonSig
ENST00000361227.2:281	0.068526	0.34103	0.981025	NA	NA	NA	73	0.0156145	NA	3.35291	0.00320545	-0.0006551	-0.00267499	NA	NA	NA	2.15269	1.91435	-1.61123	4.2e-06	NA	nonSig
ENST00000361227.2:282	0.217233	1	0.12584	NA	NA	NA	70	0.00732364	NA	1.78266	-0.00362703	-0.00130219	-0.000124973	NA	NA	NA	0.93416	0.903469	-1.19403	0.00657164	NA	nonSig
ENST00000361227.2:283	1	0.847528	0.942046	NA	NA	NA	70	0.0209098	NA	4.9483	0.00318273	0.00315959	-0.000332787	NA	NA	NA	3.44671	3.17047	-0.0440825	0.0646212	NA	nonSig
ENST00000361227.2:284	0.540065	0.727822	0.959704	NA	NA	NA	69	0.00216337	NA	0.487193	-0.00129678	-0.00229835	0.000482676	NA	NA	NA	0.185227	0.052697	0.0746111	0.00057632	NA	nonSig
ENST00000361227.2:285	1	0.637548	0.524891	NA	NA	NA	68	0.000637984	NA	0.148101	-0.00244059	-0.00261086	-0.000926191	NA	NA	NA	-0.121948	-0.155928	-0.306118	0.787972	NA	nonSig
ENST00000361227.2:286	0.528151	0.486604	0.569755	NA	NA	NA	68	0.0199277	NA	4.60289	-0.00286839	-0.0102221	-0.00807644	NA	NA	NA	2.68537	1.78449	-5.90478	NA	NA	nonSig
ENST00000361227.2:287	0.816194	0.0665115	0.0166997	NA	NA	NA	68	0.00198285	NA	0.47681	-0.000924417	-0.00208057	-0.000120192	NA	NA	NA	0.247746	0.107165	-0.101648	0.00063945	NA	nonSig
ENST00000361227.2:288	0.640196	1	0.687099	NA	NA	NA	67	0.00148783	NA	0.325947	-0.00103321	-0.00221268	-0.000198012	NA	NA	NA	0.124765	-0.0172787	-0.195932	0.63541	NA	nonSig
ENST00000361227.2:289	0.610828	0.83523	1	NA	NA	NA	64	0.0190461	NA	4.16836	-0.0037427	-0.0183589	-0.0170522	NA	NA	NA	2.19086	1.2209	-7.68837	1	NA	nonSig
ENST00000361227.2:29	0.495817	0.275456	0.133429	NA	NA	NA	68	0.0206787	NA	2.0691	-0.00973119	-0.014691	0.000593042	NA	NA	NA	-1.42484	-1.95565	0.086385	0.184218	NA	nonSig
ENST00000361227.2:290	0.350652	9.38e-05	0.000464184	NA	NA	NA	64	0.00123018	NA	0.287636	-0.0018972	-0.00120942	-0.00172836	NA	NA	NA	0.0246561	0.0704223	-0.407083	0.00136875	NA	nonSig
ENST00000361227.2:291	1	0.652444	0.134654	NA	NA	NA	63	0.00193507	NA	0.407102	-0.00263955	-0.00133074	-0.000149917	NA	NA	NA	0.0778536	0.118153	-0.364304	1	NA	nonSig
ENST00000361227.2:292	1	0.98187	0.751852	NA	NA	NA	63	0.00353082	NA	0.54809	-0.0005242	0.000576993	-0.000849796	NA	NA	NA	0.230857	0.287368	-1.09728	0.821473	NA	nonSig
ENST00000361227.2:293	0.795138	0.269632	0.352794	NA	NA	NA	61	0.00355393	NA	0.61202	0.000275416	0.00096961	0.00245871	NA	NA	NA	0.346441	0.391741	0.269825	1	NA	nonSig
ENST00000361227.2:294	0.227217	0.10152	0.00141421	NA	NA	NA	59	0.00257532	NA	0.534835	-0.00220058	-0.00536199	-0.000437073	NA	NA	NA	0.147668	-0.120708	-0.494001	0.876633	NA	nonSig
ENST00000361227.2:295	0.737452	0.326293	0.730187	NA	NA	NA	59	0.000902697	NA	0.185345	-0.00182145	-0.00178169	-0.000225055	NA	NA	NA	-0.0129056	-0.0333044	-0.157567	0.589756	NA	nonSig
ENST00000361227.2:296	1	1	1	NA	NA	NA	58	0.00179331	NA	0.328766	-0.0013947	-0.00268483	0.000216221	NA	NA	NA	0.107483	-0.0397476	-0.0812624	1	NA	nonSig
ENST00000361227.2:297	1	0.830318	0.613659	NA	NA	NA	58	0.00115005	NA	0.225244	-0.00162217	-0.0015994	-0.000740929	NA	NA	NA	0.029848	0.00502704	-0.350703	1	NA	nonSig
ENST00000361227.2:298	1	1	0.631272	NA	NA	NA	58	0.00123831	NA	0.271569	-0.00201141	-0.00291581	-8.88e-05	NA	NA	NA	0.0527481	-0.0755542	-0.163817	1	NA	nonSig
ENST00000361227.2:299	1	0.358294	1	NA	NA	NA	56	0.00224964	NA	0.426209	-0.00168723	-0.00287282	4.53e-05	NA	NA	NA	0.137661	0.0254813	-0.254775	1	NA	nonSig
ENST00000361227.2:3	0.668037	0.3409	0.122287	NA	NA	NA	0	0.234392	NA	40.4323	-0.404496	0.00661464	0.0333226	NA	NA	NA	-28.4381	14.2601	23.4599	0.0519958	NA	nonSig
ENST00000361227.2:30	0.974676	0.621109	1	NA	NA	NA	69	0.00527703	NA	0.841494	-0.00863683	-0.00443306	-7.3e-05	NA	NA	NA	0.0815737	-1.19783	-0.0545893	0.0184702	NA	nonSig
ENST00000361227.2:300	1	1	1	NA	NA	NA	55	0.00451905	NA	0.854477	0.00118976	-0.00114804	-0.000411634	NA	NA	NA	0.636204	0.418889	-0.53572	0.818459	NA	nonSig
ENST00000361227.2:301	0.194115	0.838411	1	NA	NA	NA	54	0.00786435	NA	1.50885	7.09e-05	-4.83e-05	0.000554952	NA	NA	NA	0.983371	0.891176	-0.363861	0.328954	NA	nonSig
ENST00000361227.2:302	0.691072	0.635056	0.486341	NA	NA	NA	54	0.00137241	NA	0.263141	-0.00152277	-0.00154281	-0.000589139	NA	NA	NA	0.072372	0.0492075	-0.235729	0.0946907	NA	nonSig
ENST00000361227.2:303	0.78875	0.846083	1	NA	NA	NA	52	0.0011493	NA	0.220856	-0.0018618	-0.00181448	-0.000120582	NA	NA	NA	0.0296395	0.00764713	-0.121419	1	NA	nonSig
ENST00000361227.2:304	1	1	1	NA	NA	NA	51	0.000771944	NA	0.122383	-0.00302316	-0.0022691	-0.00203881	NA	NA	NA	-0.138029	-0.0935135	-0.575243	1	NA	nonSig
ENST00000361227.2:305	0.524109	NA	0.0728418	NA	NA	NA	47	0.00152346	NA	0.294807	-0.00179975	-0.00169022	-0.000139357	NA	NA	NA	0.09831	0.0733988	-0.104024	0.225371	NA	nonSig
ENST00000361227.2:306	0.617184	0.681715	0.504146	NA	NA	NA	47	0.000815017	NA	0.143413	-0.0026268	-0.00246507	-0.0004734	NA	NA	NA	-0.0587477	-0.0762329	-0.163195	1	NA	nonSig
ENST00000361227.2:307	NA	NA	1	NA	NA	NA	47	0.000829941	NA	0.145485	-0.00266143	-0.00253813	-0.000902042	NA	NA	NA	-0.058434	-0.0755757	-0.263449	NA	NA	nonSig
ENST00000361227.2:308	NA	NA	0.574789	NA	NA	NA	46	0.0014163	NA	0.204015	-0.00291988	-0.0020418	-2.46e-05	NA	NA	NA	-0.0676366	-0.019273	-0.151542	NA	NA	nonSig
ENST00000361227.2:309	1	1	1	NA	NA	NA	44	0.00118105	NA	0.196179	-0.00255073	-0.00235884	-0.000221966	NA	NA	NA	-0.0102397	-0.0307093	-0.120892	0.79139	NA	nonSig
ENST00000361227.2:31	0.959482	0.983923	1	NA	NA	NA	69	0.0237703	NA	4.18988	-0.0188603	-0.0137282	-0.0120968	NA	NA	NA	-2.76985	-4.26684	-7.85901	1	NA	nonSig
ENST00000361227.2:310	1	1	1	NA	NA	NA	43	0.0009097	NA	0.147032	-0.00287822	-0.00270284	-0.000531577	NA	NA	NA	-0.0578142	-0.0808779	-0.16746	1	NA	nonSig
ENST00000361227.2:311	NA	NA	1	NA	NA	NA	43	0.00181477	NA	0.296579	-0.00273992	-0.00508915	-0.000173373	NA	NA	NA	0.0582925	-0.121599	-0.130488	NA	NA	nonSig
ENST00000361227.2:312	1	0.474273	0.288637	NA	NA	NA	42	0.00140219	NA	0.209444	-0.00273096	-0.00249869	-0.000245937	NA	NA	NA	-0.00747786	-0.0183827	-0.148765	1	NA	nonSig
ENST00000361227.2:313	1	1	1	NA	NA	NA	40	0.00097931	NA	0.147061	-0.00326857	-0.00298853	-0.00051065	NA	NA	NA	-0.0724257	-0.0801786	-0.128237	1	NA	nonSig
ENST00000361227.2:314	NA	NA	NA	NA	NA	NA	40	0.0030129	NA	0.455894	-0.00580393	-0.0070798	-0.00119793	NA	NA	NA	0.0943282	-0.104418	-0.437578	NA	NA	nonSig
ENST00000361227.2:315	0.204696	0.331584	1	NA	NA	NA	40	0.00222066	NA	0.325159	-0.00262773	-0.0023577	0.000615302	NA	NA	NA	0.0820524	0.082618	0.0667138	0.692075	NA	nonSig
ENST00000361227.2:316	0.640702	0.701421	0.0855279	NA	NA	NA	39	0.00112258	NA	0.153051	-0.00420168	-0.0039834	-0.000677747	NA	NA	NA	-0.108397	-0.105362	-0.175742	1	NA	nonSig
ENST00000361227.2:317	NA	NA	1	NA	NA	NA	37	0.00138642	NA	0.19335	-0.00406968	-0.00393803	-0.00142587	NA	NA	NA	-0.0747129	-0.0683713	-0.265096	NA	NA	nonSig
ENST00000361227.2:318	1	1	1	NA	NA	NA	37	0.00121674	NA	0.159347	-0.00451243	-0.00442596	-0.000563296	NA	NA	NA	-0.108709	-0.116601	-0.128228	1	NA	nonSig
ENST00000361227.2:319	NA	NA	NA	NA	NA	NA	35	0.00128185	NA	0.16276	-0.00475128	-0.00448628	-0.000581344	NA	NA	NA	-0.108586	-0.11348	-0.13299	NA	NA	nonSig
ENST00000361227.2:32	0.0482327	0.255054	0.0274492	NA	NA	NA	70	0.00327905	NA	0.85478	-0.00764366	-0.00334074	0.00116996	NA	NA	NA	-0.285087	-0.314498	0.264342	0.00137349	NA	nonSig
ENST00000361227.2:320	NA	NA	NA	NA	NA	NA	35	0.00135956	NA	0.165676	-0.00490056	-0.00456692	-0.000549053	NA	NA	NA	-0.109243	-0.115158	-0.131036	NA	NA	nonSig
ENST00000361227.2:321	NA	NA	NA	NA	NA	NA	33	0.00168938	NA	0.210662	-0.00491704	-0.00431805	-0.000573642	NA	NA	NA	-0.0633537	-0.0600396	-0.188022	NA	NA	nonSig
ENST00000361227.2:322	1	1	1	NA	NA	NA	33	0.00145566	NA	0.165866	-0.00676595	-0.00471314	-0.000603136	NA	NA	NA	-0.183307	-0.107194	-0.132002	1	NA	nonSig
ENST00000361227.2:323	0.478718	NA	NA	NA	NA	NA	29	0.0027213	NA	0.292515	-0.00445021	-0.0056124	-0.00101199	NA	NA	NA	0.0067997	-0.0684582	-0.258455	NA	NA	nonSig
ENST00000361227.2:324	1	1	1	NA	NA	NA	29	0.00157496	NA	0.170846	-0.00593208	-0.00911405	-0.0014624	NA	NA	NA	-0.124907	-0.266239	-0.261011	1	NA	nonSig
ENST00000361227.2:325	NA	0.459589	1	NA	NA	NA	29	0.00163704	NA	0.171233	-0.00647119	-0.00550611	-0.000693763	NA	NA	NA	-0.146239	-0.124357	-0.143021	NA	NA	nonSig
ENST00000361227.2:326	NA	NA	NA	NA	NA	NA	29	0.00171829	NA	0.170859	-0.00676511	-0.00967813	-0.000713331	NA	NA	NA	-0.146387	-0.27101	-0.146725	NA	NA	nonSig
ENST00000361227.2:327	NA	0.466409	NA	NA	NA	NA	27	0.00299193	NA	0.305976	-0.00568569	-0.00676505	-0.00124581	NA	NA	NA	-0.009704	-0.0684056	-0.215264	NA	NA	nonSig
ENST00000361227.2:328	0.851368	1	0.780824	NA	NA	NA	25	0.00276868	NA	0.242651	-0.00658351	-0.00528977	-0.000825313	NA	NA	NA	-0.0721461	-0.0516807	-0.310917	1	NA	nonSig
ENST00000361227.2:329	1	1	0.524629	NA	NA	NA	23	0.00204956	NA	0.181193	-0.00768054	-0.00641194	-0.00100871	NA	NA	NA	-0.140599	-0.122672	-0.20558	1	NA	nonSig
ENST00000361227.2:33	1	0.986285	0.680991	NA	NA	NA	70	0.00241601	NA	0.466023	-0.00653432	-0.00420378	7.28e-05	NA	NA	NA	-0.480817	-0.435975	-0.145037	1	NA	nonSig
ENST00000361227.2:330	NA	NA	1	NA	NA	NA	23	0.00221045	NA	0.187818	-0.00827856	-0.00678568	-0.000741028	NA	NA	NA	-0.144885	-0.127881	-0.139601	NA	NA	nonSig
ENST00000361227.2:331	NA	NA	NA	NA	NA	NA	23	0.00236928	NA	0.189052	-0.00908299	-0.00711079	-0.000770339	NA	NA	NA	-0.166181	-0.126584	-0.141385	NA	NA	nonSig
ENST00000361227.2:332	NA	NA	NA	NA	NA	NA	23	0.00309658	NA	0.242484	-0.00889856	-0.00734176	-0.000552886	NA	NA	NA	-0.119461	-0.0949602	-0.152759	NA	NA	nonSig
ENST00000361227.2:333	1	1	1	NA	NA	NA	22	0.00271135	NA	0.196226	-0.0104227	-0.00854449	-0.000913286	NA	NA	NA	-0.173502	-0.160926	-0.152588	1	NA	nonSig
ENST00000361227.2:334	NA	NA	NA	NA	NA	NA	19	0.00293421	NA	0.206749	-0.0104076	-0.00881363	-0.000795331	NA	NA	NA	-0.168864	-0.160899	-0.146469	NA	NA	nonSig
ENST00000361227.2:335	NA	NA	NA	NA	NA	NA	19	0.00305793	NA	0.204063	-0.0114991	-0.009725	-0.000854485	NA	NA	NA	-0.200272	-0.183362	-0.150027	NA	NA	nonSig
ENST00000361227.2:336	NA	NA	NA	NA	NA	NA	18	0.00333139	NA	0.213323	-0.0115614	-0.00989683	-0.000818542	NA	NA	NA	-0.190791	-0.176487	-0.145621	NA	NA	nonSig
ENST00000361227.2:337	NA	NA	NA	NA	NA	NA	18	0.00359826	NA	0.216973	-0.0120642	-0.0103223	-0.000767642	NA	NA	NA	-0.196855	-0.168346	-0.140347	NA	NA	nonSig
ENST00000361227.2:338	NA	NA	NA	NA	NA	NA	17	0.00376077	NA	0.221408	-0.0126302	-0.0107872	-0.000706941	NA	NA	NA	-0.203579	-0.170807	-0.13397	NA	NA	nonSig
ENST00000361227.2:339	NA	NA	NA	NA	NA	NA	17	0.00396213	NA	0.230159	-0.0131075	-0.0108858	-0.000606229	NA	NA	NA	-0.186135	-0.151984	-0.119477	NA	NA	nonSig
ENST00000361227.2:34	NA	NA	0.696108	NA	NA	NA	70	0.0056967	NA	0.835486	-0.00326537	-0.00337381	0.00160273	NA	NA	NA	-0.062172	-1.19285	-0.277222	0.043067	NA	nonSig
ENST00000361227.2:340	NA	NA	NA	NA	NA	NA	15	0.00417064	NA	0.23493	-0.013249	-0.0115733	-0.000544714	NA	NA	NA	-0.191452	-0.150491	-0.112065	NA	NA	nonSig
ENST00000361227.2:341	NA	NA	NA	NA	NA	NA	15	0.00442634	NA	0.237231	-0.0133535	-0.0120698	-0.000673745	NA	NA	NA	-0.189376	-0.126155	-0.114712	NA	NA	nonSig
ENST00000361227.2:342	NA	NA	NA	NA	NA	NA	14	0.00503304	NA	0.242771	-0.0150003	-0.0141787	-0.000831053	NA	NA	NA	-0.197272	-0.166419	-0.125527	NA	NA	nonSig
ENST00000361227.2:343	NA	NA	NA	NA	NA	NA	12	0.00555795	NA	0.264286	-0.01598	-0.0154703	-0.000541787	NA	NA	NA	-0.207105	-0.169395	-0.0983525	NA	NA	nonSig
ENST00000361227.2:344	NA	NA	NA	NA	NA	NA	12	0.00631831	NA	0.274132	-0.0201874	-0.0180486	-0.000428648	NA	NA	NA	-0.248309	-0.201976	-0.101003	NA	NA	nonSig
ENST00000361227.2:345	NA	NA	NA	NA	NA	NA	12	0.00795677	NA	0.30954	-0.0244019	-0.021276	-4.84e-05	NA	NA	NA	-0.287731	-0.204349	-0.0709317	NA	NA	nonSig
ENST00000361227.2:346	NA	NA	NA	NA	NA	NA	10	NA	NA	NA	NA	NA	NA	NA	NA	NA	NA	NA	NA	NA	NA	nonSig
ENST00000361227.2:35	0.678521	1	1	NA	NA	NA	70	0.00385468	NA	1.12421	-0.00510739	-0.00274669	0.00140463	NA	NA	NA	0.0124466	-0.365853	0.774077	1	NA	nonSig
ENST00000361227.2:36	1	0.98699	0.681274	NA	NA	NA	70	0.00240465	NA	0.344462	-0.0065693	-0.00690638	0.000301569	NA	NA	NA	-0.85725	-1.77695	-0.26282	0.315915	NA	nonSig
ENST00000361227.2:37	NA	0.575323	1	NA	NA	NA	70	0.00437809	NA	0.396084	-0.0068479	-0.00220069	0.00250844	NA	NA	NA	-0.365246	-0.208882	0.221693	0.0442543	NA	nonSig
ENST00000361227.2:38	1	0.98431	0.287187	NA	NA	NA	70	0.00241277	NA	0.528021	-0.00654565	-0.00688697	0.000309029	NA	NA	NA	-0.685969	-0.851376	-0.304492	0.0187045	NA	nonSig
ENST00000361227.2:39	NA	0.110685	1	NA	NA	NA	70	0.108157	NA	21.8582	-0.000322723	-0.0144968	0.00709127	NA	NA	NA	13.6755	3.79151	2.90473	0.00815274	NA	nonSig
ENST00000361227.2:4	0.350787	0.239473	0.769041	NA	NA	NA	0	0.125871	NA	5.809	-0.368573	-0.169554	-0.0146968	NA	NA	NA	-33.9577	-28.4145	-7.92421	1.3e-27	NA	nonSig
ENST00000361227.2:40	0.983407	0.0620677	0.682731	NA	NA	NA	74	0.00293933	NA	0.398531	-0.00701613	-0.00999561	0.000503881	NA	NA	NA	-1.16164	-2.40963	-0.0953125	1.94e-23	NA	nonSig
ENST00000361227.2:41	1	0.232231	1	NA	NA	NA	74	0.00294422	NA	0.90554	-0.00522881	-0.00512921	-0.00152666	NA	NA	NA	-0.141601	0.104163	0.294876	0.126801	NA	nonSig
ENST00000361227.2:42	1	0.617677	0.672315	NA	NA	NA	74	0.00256996	NA	0.28669	-0.00567292	-0.00332667	0.000862336	NA	NA	NA	-0.211766	-0.517726	0.0504077	0.733778	NA	nonSig
ENST00000361227.2:43	1	1	0.812845	NA	NA	NA	73	0.00306195	NA	0.562188	-0.00518093	-0.00284194	0.00114293	NA	NA	NA	-0.508324	-0.505054	0.198195	0.02186	NA	nonSig
ENST00000361227.2:44	1	1	1	NA	NA	NA	73	0.00219962	NA	0.300267	-0.00975949	-0.0037227	-0.00163676	NA	NA	NA	-1.40425	-1.06268	-0.191386	0.00957474	NA	nonSig
ENST00000361227.2:45	0.062698	NA	0.191827	NA	NA	NA	73	0.00468559	NA	0.879923	-0.0035672	-0.0012404	0.0025538	NA	NA	NA	-0.403482	-0.010428	0.126651	0.00575683	NA	nonSig
ENST00000361227.2:46	0.541653	0.40239	0.159242	NA	NA	NA	73	0.00221878	NA	0.730385	-0.00606436	-0.00371461	0.000499596	NA	NA	NA	-0.55642	-0.639795	0.153039	0.935324	NA	nonSig
ENST00000361227.2:47	NA	NA	NA	NA	NA	NA	73	0.00222159	NA	0.679717	-0.00608236	-0.00371554	0.000500293	NA	NA	NA	-0.610666	-0.691331	-0.106545	NA	NA	nonSig
ENST00000361227.2:48	NA	NA	NA	NA	NA	NA	73	0.00412975	NA	1.4231	-0.00609055	-0.00183365	0.00218579	NA	NA	NA	-0.198027	0.0458809	0.522052	0.793512	NA	nonSig
ENST00000361227.2:49	1	0.957863	0.679449	NA	NA	NA	73	0.00226477	NA	0.742655	-0.00609382	-0.00370244	0.000528189	NA	NA	NA	-0.558253	-0.633115	0.0831074	1	NA	nonSig
ENST00000361227.2:5	1	0.158654	0.954293	NA	NA	NA	1	0.133067	NA	12.0576	-0.204234	-0.0261918	-0.00120728	NA	NA	NA	-19.2698	-2.63872	-0.32103	6.78e-06	NA	nonSig
ENST00000361227.2:50	NA	NA	NA	NA	NA	NA	73	0.00266703	NA	0.8471	-0.00569155	-0.00335486	0.000929001	NA	NA	NA	-0.451904	-0.5379	0.05572	NA	NA	nonSig
ENST00000361227.2:51	1	1	0.81048	NA	NA	NA	73	0.00401868	NA	1.19999	-0.00628922	-0.00544011	-0.000754839	NA	NA	NA	-0.531757	-0.960411	-1.01426	1	NA	nonSig
ENST00000361227.2:52	1	0.870813	1	NA	NA	NA	73	0.00512854	NA	1.09046	-0.00326406	-0.00429787	-0.00209399	NA	NA	NA	-0.20912	-1.06273	-2.22841	0.993378	NA	nonSig
ENST00000361227.2:53	0.845265	0.881715	0.238892	NA	NA	NA	73	0.00230101	NA	0.752351	-0.00609159	-0.00368827	0.000139659	NA	NA	NA	-0.547225	-0.624248	-0.255431	1	NA	nonSig
ENST00000361227.2:54	NA	NA	0.703395	NA	NA	NA	73	0.00835612	NA	2.80722	-0.00638112	-0.00215312	-0.000986905	NA	NA	NA	0.551301	0.407013	-0.567655	NA	NA	nonSig
ENST00000361227.2:55	0.859049	0.863947	0.528984	NA	NA	NA	74	0.0266263	NA	6.25631	-0.0074963	0.00289473	0.00512593	NA	NA	NA	0.471249	1.97259	-4.06395	0.0224815	NA	nonSig
ENST00000361227.2:56	1	0.347193	0.462462	NA	NA	NA	75	0.00459533	NA	1.4951	-0.00367873	-0.00149427	-0.00200193	NA	NA	NA	0.4794	0.223658	-1.16711	2.02e-05	NA	nonSig
ENST00000361227.2:57	0.844468	0.69501	0.312594	NA	NA	NA	75	0.0108971	NA	0.955572	-0.00543877	-0.00233894	0.00147633	NA	NA	NA	-1.14924	-1.56671	-0.0300529	0.451509	NA	nonSig
ENST00000361227.2:58	1	1	0.969895	NA	NA	NA	76	0.0191122	NA	2.2247	0.0051973	-0.0155774	0.00263943	NA	NA	NA	1.36483	-1.75115	-0.925802	0.795577	NA	nonSig
ENST00000361227.2:59	0.10513	0.0868448	0.848991	NA	NA	NA	75	0.00310067	NA	0.328161	-0.0071953	-0.0109325	-0.000692191	NA	NA	NA	-0.687699	-1.8163	-0.036509	0.0319142	NA	nonSig
ENST00000361227.2:6	1	0.445691	0.748379	NA	NA	NA	1	0.0456899	NA	1.67628	-0.196374	-0.0950509	0.00669571	NA	NA	NA	-22.3594	-4.98311	-0.56625	9.39e-11	NA	nonSig
ENST00000361227.2:60	1	0.0277353	0.681013	NA	NA	NA	75	0.00961311	NA	0.412946	-0.0171631	-0.00554876	0.00347357	NA	NA	NA	-0.568196	-1.11048	0.217601	0.00332263	NA	nonSig
ENST00000361227.2:61	0.130812	0.957244	1	NA	NA	NA	75	0.0276716	NA	1.86563	0.00537721	0.000270085	0.00543038	NA	NA	NA	0.521211	-1.98004	-3.80846	0.00336242	NA	nonSig
ENST00000361227.2:62	0.283084	1	0.633413	NA	NA	NA	76	0.00753536	NA	1.20868	-0.00471595	0.000349241	0.00207974	NA	NA	NA	0.5324	0.577869	0.107891	0.0399746	NA	nonSig
ENST00000361227.2:63	1	0.579987	1	NA	NA	NA	73	0.148756	NA	5.4257	0.0144852	0.00395157	0.0310595	NA	NA	NA	-14.3024	-2.10043	-2.47629	0.105098	NA	nonSig
ENST00000361227.2:64	0.730262	0.915985	0.14623	NA	NA	NA	83	0.0419857	NA	1.18599	-0.0169668	-0.0157628	0.00519375	NA	NA	NA	-2.39048	-1.70962	-0.238941	7.15e-21	NA	nonSig
ENST00000361227.2:65	0.0662872	0.125016	0.284564	NA	NA	NA	83	0.0410676	NA	1.12504	-0.0172376	-0.00377271	0.00233076	NA	NA	NA	-0.512896	-0.237503	0.0637343	0.540579	NA	nonSig
ENST00000361227.2:66	0.100259	0.770717	0.447908	NA	NA	NA	85	0.0153142	NA	1.03427	-0.00501176	-0.00481885	0.00333998	NA	NA	NA	1.98e-05	-0.946132	0.152411	1	NA	nonSig
ENST00000361227.2:67	1	1	0.497399	NA	NA	NA	84	0.0103284	NA	1.19018	-0.00931038	-0.0122973	0.00308155	NA	NA	NA	-0.492743	-2.88628	0.451708	0.679097	NA	nonSig
ENST00000361227.2:68	1	0.372242	1	NA	NA	NA	85	0.0108266	NA	0.429585	-0.000791238	0.00373593	0.00285537	NA	NA	NA	-0.134448	-0.0561427	-0.265964	0.481953	NA	nonSig
ENST00000361227.2:69	0.736399	0.088978	0.7757	NA	NA	NA	85	0.0151726	NA	1.22523	-0.0020902	-0.00225524	0.00425422	NA	NA	NA	-0.237339	-0.20179	-0.280073	0.00256434	NA	nonSig
ENST00000361227.2:7	1	1	1	NA	NA	NA	1	0.0337851	NA	2.71897	-0.208278	-0.123525	-0.00762571	NA	NA	NA	-23.4543	-12.6959	-3.49678	0.76672	NA	nonSig
ENST00000361227.2:70	1	0.898938	0.725385	NA	NA	NA	83	0.00670362	NA	0.513771	-0.00669082	-0.0019846	0.00091811	NA	NA	NA	-0.572815	-1.02493	-0.394268	0.683996	NA	nonSig
ENST00000361227.2:71	0.842008	0.986588	1	NA	NA	NA	79	0.00341967	NA	0.561244	-0.00474622	-0.00777733	0.00111931	NA	NA	NA	-0.607465	-1.65753	0.316314	0.151727	NA	nonSig
ENST00000361227.2:72	1	0.123231	1	NA	NA	NA	73	0.00447298	NA	0.774905	-0.0100783	-0.00602241	0.00168855	NA	NA	NA	-1.01475	-0.861052	0.147104	0.0282927	NA	nonSig
ENST00000361227.2:73	0.14078	0.665165	1	NA	NA	NA	70	0.00301112	NA	0.548185	-0.00573908	-0.00362666	0.000372036	NA	NA	NA	-0.430149	-0.45577	-0.0816679	0.0854327	NA	nonSig
ENST00000361227.2:74	1	1	1	NA	NA	NA	67	0.00671623	NA	0.620836	-0.00229258	-0.00227502	0.000675317	NA	NA	NA	-0.179085	-0.909252	0.0760625	0.261158	NA	nonSig
ENST00000361227.2:75	0.484066	0.866646	0.691232	NA	NA	NA	64	0.00634159	NA	0.736982	-0.00443672	-0.0082644	-0.00358967	NA	NA	NA	0.0385428	-1.42793	-1.03207	0.0163931	NA	nonSig
ENST00000361227.2:76	0.76821	1	1	NA	NA	NA	64	0.00275654	NA	0.714577	-0.00652536	-0.00416429	-0.00137023	NA	NA	NA	-0.662197	-0.0786428	0.297284	0.99343	NA	nonSig
ENST00000361227.2:77	NA	NA	0.46636	NA	NA	NA	62	0.0133951	NA	1.82811	-0.00212932	0.000537606	0.0024676	NA	NA	NA	0.892696	0.285459	0.136952	0.420275	NA	nonSig
ENST00000361227.2:78	0.789798	0.489256	0.218491	NA	NA	NA	62	0.0308061	NA	4.65533	0.00141813	0.0086022	0.00395255	NA	NA	NA	2.55516	1.16131	1.58881	0.308863	NA	nonSig
ENST00000361227.2:79	0.720829	0.128407	1	NA	NA	NA	63	0.00593425	NA	0.321036	-0.00325557	-0.00115831	0.00150628	NA	NA	NA	-0.779519	-0.85288	0.104436	0.000556884	NA	nonSig
ENST00000361227.2:8	NA	0.525341	0.537999	NA	NA	NA	1	0.0337851	NA	6.17701	-0.208278	-0.105981	-0.00237701	NA	NA	NA	-14.7833	-21.3546	-4.96408	0.745383	NA	nonSig
ENST00000361227.2:80	0.474275	0.369371	1	NA	NA	NA	63	0.00700507	NA	1.79592	-0.0043677	-0.00153184	0.00386959	NA	NA	NA	0.0253686	-0.131109	0.542531	0.000795831	NA	nonSig
ENST00000361227.2:81	1	0.879835	0.437134	NA	NA	NA	60	0.0033418	NA	0.371652	-0.00836688	-0.00423952	8.47e-05	NA	NA	NA	-0.510244	-0.366911	-0.0282645	0.812586	NA	nonSig
ENST00000361227.2:82	0.950815	1	1	NA	NA	NA	57	0.014324	NA	4.80151	-0.0034401	-0.00551585	0.00109319	NA	NA	NA	1.06563	1.62239	-0.861599	0.0370707	NA	nonSig
ENST00000361227.2:83	1	0.977215	1	NA	NA	NA	55	0.012632	NA	4.10145	-0.0100625	-0.00795627	0.00374577	NA	NA	NA	1.00137	-1.28805	0.704603	0.242916	NA	nonSig
ENST00000361227.2:84	0.897644	0.847637	1	NA	NA	NA	55	0.00373868	NA	0.778175	-0.00891746	-0.00675788	-0.00502061	NA	NA	NA	-0.788589	-1.12816	-2.07107	0.326127	NA	nonSig
ENST00000361227.2:85	0.991362	0.419452	0.145159	NA	NA	NA	55	0.00603715	NA	1.00762	-0.00678723	-0.00193738	0.0024044	NA	NA	NA	-1.18303	-0.365836	0.418475	0.401829	NA	nonSig
ENST00000361227.2:86	1	0.90423	0.992185	NA	NA	NA	55	0.00623751	NA	1.16361	-0.00423905	-0.0018154	0.00370301	NA	NA	NA	-0.53374	-0.495841	0.267244	0.140551	NA	nonSig
ENST00000361227.2:87	1	0.899413	0.266902	NA	NA	NA	54	0.00361062	NA	0.726884	-0.00730942	-0.00484794	0.000948499	NA	NA	NA	-1.3046	-1.12561	0.0736294	0.532699	NA	nonSig
ENST00000361227.2:88	NA	NA	NA	NA	NA	NA	54	0.00616192	NA	0.826183	-0.0143052	-0.00770324	-0.000809355	NA	NA	NA	-1.85037	-0.352446	0.0219653	0.181457	NA	nonSig
ENST00000361227.2:89	0.795069	1	0.459791	NA	NA	NA	48	0.0082803	NA	2.68761	-0.0162613	-0.00573164	0.000735408	NA	NA	NA	-0.719318	-0.933426	-0.253519	0.525544	NA	nonSig
ENST00000361227.2:9	NA	NA	1	NA	NA	NA	1	0.0460928	NA	11.8318	-0.195971	-0.0936733	0.0125147	NA	NA	NA	-17.0452	-14.0594	2.81924	1	NA	nonSig
ENST00000361227.2:90	0.519444	1	1	NA	NA	NA	45	0.00546138	NA	0.532248	-0.0139301	-0.00397259	0.00166632	NA	NA	NA	-2.35258	-1.55039	-0.0310486	0.487708	NA	nonSig
ENST00000361227.2:91	1	1	1	NA	NA	NA	46	0.0192765	NA	2.16938	-0.0112848	0.00132498	0.00629314	NA	NA	NA	-1.53795	-1.07256	1.1914	0.0350943	NA	nonSig
ENST00000361227.2:92	0.70416	0.810581	0.930484	NA	NA	NA	46	0.0118452	NA	1.49559	-0.00920811	-0.00469252	0.00315088	NA	NA	NA	-1.5681	-0.653263	0.445751	1	NA	nonSig
ENST00000361227.2:93	0.984196	1	1	NA	NA	NA	43	0.0637568	NA	5.30361	0.0149992	0.0252305	0.0161212	NA	NA	NA	-3.51167	-0.567021	1.43266	1	NA	nonSig
ENST00000361227.2:94	0.222675	0.0926702	0.729181	NA	NA	NA	41	0.00632892	NA	0.665283	-0.0114205	-0.00377804	-9.97e-05	NA	NA	NA	-1.11768	-0.398038	0.02507	8.02e-07	NA	nonSig
ENST00000361227.2:95	1	0.892864	0.605198	NA	NA	NA	41	0.03388	NA	4.73705	0.000957047	0.00844034	0.00949015	NA	NA	NA	1.0228	-1.01341	0.622361	0.168958	NA	nonSig
ENST00000361227.2:96	0.360569	0.458905	0.988079	NA	NA	NA	42	0.0248605	NA	3.6198	0.00337319	0.00107574	0.00581738	NA	NA	NA	0.629518	-0.598184	-3.80605	6.39e-05	NA	nonSig
ENST00000361227.2:97	0.277401	0.492033	1	NA	NA	NA	41	0.0462865	NA	6.55122	-0.0201997	-0.00538441	0.0137167	NA	NA	NA	2.67807	-0.472106	4.02761	0.00323859	NA	nonSig
ENST00000361227.2:98	0.66846	0.850417	0.324564	NA	NA	NA	44	0.0466453	NA	4.35503	0.000279155	0.0044055	0.01604	NA	NA	NA	-2.68005	-2.74562	-0.700702	7.25e-06	NA	nonSig
ENST00000361227.2:99	0.579194	0.52784	0.102944	NA	NA	NA	45	0.248116	NA	30.736	0.0170356	0.0710513	0.0841031	NA	NA	NA	6.78146	9.55615	4.19109	8.61e-06	NA	nonSig
ENST00000361335.1:1	NA	NA	NA	NA	NA	NA	28	0.731574	NA	1.20978	-0.0326233	0.035959	-0.00396509	NA	NA	NA	0.01247	0.0879253	0.0729769	NA	NA	nonSig
ENST00000361335.1:10	0.690958	1	1	NA	NA	NA	113	0.00916843	NA	4.3083	0.00281637	-0.00542784	-0.000692894	NA	NA	NA	0.684131	-4.20273	-2.05401	0.942337	NA	nonSig
ENST00000361335.1:100	0.402682	0.872482	0.903846	NA	NA	NA	203	0.00210984	NA	0.397067	-0.000444202	-0.00392803	-0.00229498	NA	NA	NA	-0.292907	-1.82016	-0.756082	0.704278	NA	nonSig
ENST00000361335.1:101	0.588772	1	0.585483	NA	NA	NA	199	0.0538477	NA	6.84179	0.00845979	-0.00319356	0.000675365	NA	NA	NA	-2.76978	-3.90849	-5.26189	0.0127149	NA	nonSig
ENST00000361335.1:102	0.232427	0.402782	0.873938	NA	NA	NA	204	0.118751	NA	7.48831	0.0105368	0.000458188	0.00475874	NA	NA	NA	-4.27403	-3.98614	-1.02726	1.09e-37	NA	nonSig
ENST00000361335.1:103	0.357369	0.853325	0.0158273	NA	NA	NA	224	0.123992	NA	23.2259	-0.0354411	-0.0628558	-0.0114638	NA	NA	NA	-1.69284	-16.8877	-0.0301145	1.5e-95	NA	nonSig
ENST00000361335.1:104	9.05e-09	6.68e-11	0.377324	NA	NA	NA	262	0.023113	NA	6.23268	-0.0121056	-0.01103	-0.0157396	NA	NA	NA	-3.76436	-9.86752	-5.63966	1.2e-119	NA	nonSig
ENST00000361335.1:105	0.0128439	0.0555924	0.0213278	NA	NA	NA	265	0.110167	NA	11.4678	-0.0323425	-0.0184132	-0.00525576	NA	NA	NA	-14.9875	-2.68767	-4.78871	1.8e-18	NA	nonSig
ENST00000361335.1:106	1.6e-06	0.0682451	0.796533	NA	NA	NA	305	0.187409	NA	10.5034	-0.00695688	-0.013023	0.0080839	NA	NA	NA	-2.07291	-12.8231	1.13709	1.01e-102	NA	nonSig
ENST00000361335.1:107	0.0296929	0.148452	0.700571	NA	NA	NA	379	0.0582481	NA	2.83241	-0.0133656	0.00607591	0.00946223	NA	NA	NA	-1.47623	-1.44772	-0.0613055	1.72e-184	NA	nonSig
ENST00000361335.1:108	0.0646083	0.174662	0.00949674	NA	NA	NA	395	0.053827	NA	3.88835	-0.000995478	0.0126351	0.00391413	NA	NA	NA	-0.904641	-0.0793519	1.18562	8.97e-27	NA	nonSig
ENST00000361335.1:109	0.439958	0.0561314	0.730412	NA	NA	NA	408	0.0608199	NA	5.32421	0.000125218	0.00423415	-0.0132184	NA	NA	NA	-5.08525	-0.745931	-0.720942	6.53e-34	NA	nonSig
ENST00000361335.1:11	0.176833	0.981972	0.751365	NA	NA	NA	114	0.00283734	NA	0.93888	-0.000954822	-0.00983911	-0.000447292	NA	NA	NA	-0.144568	-3.18588	-0.787054	0.00516016	NA	nonSig
ENST00000361335.1:110	1	0.594195	0.035002	NA	NA	NA	426	0.0167612	NA	0.997208	-0.00189657	-0.000339549	-0.00661429	NA	NA	NA	-0.191559	-0.561786	-0.596879	1.54e-46	NA	nonSig
ENST00000361335.1:111	0.852692	0.653167	0.0116923	NA	NA	NA	410	0.0908313	NA	11.1993	-0.0229044	-0.021331	-0.00972131	NA	NA	NA	-7.17171	-9.02389	0.536804	0.864219	NA	nonSig
ENST00000361335.1:112	0.000278223	0.00285174	0.246362	NA	NA	NA	452	0.00903615	0	0.823333	-0.0012451	0.00244595	-0.000779719	NA	NA	NA	-1.07727	0.0982842	0.0985689	7.62e-96	NA	nonSig
ENST00000361335.1:113	0.495723	0.190978	0.129482	NA	NA	NA	454	0.00903611	0	1.35069	0.000764253	0.0014221	-0.00210403	NA	NA	NA	0.340901	0.345994	0.438561	0.419546	NA	nonSig
ENST00000361335.1:114	0.347056	0.301796	0.0252423	NA	NA	NA	448	0.039536	0	6.94963	-0.0053335	-0.00305873	-0.000979425	NA	NA	NA	-5.93163	-8.38003	-1.93639	0.276071	NA	nonSig
ENST00000361335.1:115	0.167091	0.686791	0.430694	NA	NA	NA	467	0.00188356	0	0.817752	-0.000127405	-0.00159387	-0.000326646	NA	NA	NA	-0.324706	-1.65215	0.0427417	7.05e-36	NA	nonSig
ENST00000361335.1:116	0.403278	0.810825	0.663777	NA	NA	NA	467	0.00368679	0	0.950369	0.00200222	-0.000266398	0.0003198	NA	NA	0	0.48842	0.225492	0.421961	0.975811	NA	nonSig
ENST00000361335.1:117	0.0128661	0.437758	0.738933	NA	NA	NA	467	0.00290794	0.0156095	0.705043	-0.000868995	8.74e-05	-0.00140425	NA	NA	-0.123911	-0.460581	-1.28936	-0.921041	0.933053	NA	nonSig
ENST00000361335.1:118	1	0.822897	0.206582	NA	NA	NA	464	0.00153359	0	0.455369	0.000438519	-0.000810291	-1.8e-05	NA	NA	0	0.133287	-0.856952	-0.0818674	0.247102	NA	nonSig
ENST00000361335.1:119	0.174364	0.561055	0.957279	NA	NA	NA	464	0.00366581	0	0.383654	0.000667077	0.000268555	0.00016782	NA	NA	0	-0.131871	-0.113497	-0.0205577	0.088041	NA	nonSig
ENST00000361335.1:12	1	0.094941	1	NA	NA	NA	114	0.00173606	NA	0.74295	-0.00317484	-0.00486096	-0.00281154	NA	NA	NA	-1.50753	-1.54801	-0.524194	0.332917	NA	nonSig
ENST00000361335.1:120	0.735863	0.216771	0.750951	NA	NA	NA	458	0.00151036	0	0.251356	-0.000697694	-0.0017565	-0.000706428	NA	NA	0	-0.289889	-0.82996	-0.234168	1.09e-06	NA	nonSig
ENST00000361335.1:121	0.98391	0.646739	1	NA	NA	NA	453	0.00262084	0	0.30991	0.00150683	-0.000801188	3.05e-05	NA	NA	0	0.118398	-1.55662	-0.174043	1.6e-06	NA	nonSig
ENST00000361335.1:122	0.0162187	0.584632	0.363143	NA	NA	NA	451	0.00188197	0	0.413664	-0.000360653	-0.00112321	-0.000357951	NA	NA	0	-0.208412	-0.121014	-0.0266887	1.35e-06	NA	nonSig
ENST00000361335.1:123	0.933471	1	1	NA	NA	NA	449	0.00585461	0	0.264849	0.00151324	-0.00500311	-0.00144571	NA	NA	0	0.013749	-0.451125	-0.129124	0.000882284	NA	nonSig
ENST00000361335.1:124	0.103719	0.17208	0.192078	NA	NA	NA	453	0.0766182	0	4.29473	0.0068967	0.00210473	0.0135858	NA	NA	0	-1.02017	-5.09488	-0.0494678	4.12e-17	NA	nonSig
ENST00000361335.1:125	0.103628	0.739441	4.93e-05	NA	NA	NA	486	0.0161926	0	1.05026	0.0021482	0.0016973	0.0035182	NA	NA	0	-0.49156	-0.849634	0.0225998	2.19e-53	NA	nonSig
ENST00000361335.1:126	0.549564	0.709395	0.0563835	NA	NA	NA	485	0.0129854	0.0184258	1.21649	0.00211056	0.000971369	0.000918551	NA	NA	0.0184258	-0.416148	-0.158492	-0.428147	0.490155	NA	nonSig
ENST00000361335.1:127	0.471604	0.692551	0.974285	NA	NA	NA	483	0.0309545	0.00678578	2.39803	0.000255502	-0.00375679	0.000141826	NA	NA	0.00678578	-0.705242	-3.5388	-0.0374169	0.396211	NA	nonSig
ENST00000361335.1:128	0.770517	1	0.699378	NA	NA	NA	506	0.00531534	0	1.48013	0.000397553	-0.00143202	-0.00148421	NA	NA	0	0.16066	-0.139647	0.0558253	2.15e-11	NA	nonSig
ENST00000361335.1:129	0.87744	1	0.29677	NA	NA	NA	507	0.212027	0	16.8148	-0.0272027	-0.00534949	0.00802129	NA	NA	0	2.53829	-0.705356	2.24998	0.158781	NA	nonSig
ENST00000361335.1:13	1	1	0.950747	NA	NA	NA	114	0.00153707	NA	0.567249	-0.00162863	-0.00505996	-0.00173804	NA	NA	NA	-0.370216	-3.86664	-1.49832	0.631847	NA	nonSig
ENST00000361335.1:130	9.65e-05	0.405787	8e-06	NA	NA	0.344303	635	0.00660525	0.0945379	0.745128	-0.00116954	-0.000907381	-0.00156636	NA	NA	-0.099535	-0.568329	-1.81726	-0.614421	8.9e-266	NA	nonSig
ENST00000361335.1:131	0.406686	0.713527	0.299485	NA	NA	NA	638	0.00395111	0	1.5191	-3.38e-05	-0.000662431	0.000401297	NA	NA	0	0.440104	-0.941383	0.944165	0.179705	NA	nonSig
ENST00000361335.1:132	0.905924	1	0.272956	NA	NA	NA	629	0.00400548	0	0.586529	0.0019642	0.000775858	0.000811805	NA	NA	-0.0192044	0.189431	-0.00374842	0.0130205	0.589626	NA	nonSig
ENST00000361335.1:133	0.0179762	0.137957	0.2585	NA	NA	NA	625	0.0413159	0	10.8716	-0.00430369	-0.00696433	-0.00211436	NA	NA	-0.0840168	-1.64107	-11.5351	-5.47889	0.00479696	NA	nonSig
ENST00000361335.1:134	0.190124	0.191081	0.165671	NA	NA	NA	650	0.0121833	0	1.36894	-0.00247642	0.00361248	0.00121222	NA	NA	0	-1.28988	-1.31016	0.357254	1.21e-42	NA	nonSig
ENST00000361335.1:135	0.980602	0.0243235	0.228779	NA	NA	NA	654	0.00460972	0	0.867554	-0.00095779	-0.000954128	7.56e-05	NA	NA	0	-0.619597	-2.15982	0.0428373	0.015628	NA	nonSig
ENST00000361335.1:136	0.703222	1	0.235852	NA	NA	NA	649	0.00469364	0	0.655336	0.000800905	0.00116763	-0.000338498	NA	NA	NA	-0.481066	0.292044	0.128363	0.6457	NA	nonSig
ENST00000361335.1:137	0.111257	0.441388	0.988474	NA	NA	NA	648	0.00259046	0	0.564026	0.000214382	0.000769732	-0.00075095	NA	NA	NA	-0.371169	-0.164197	-0.403096	0.0225273	NA	nonSig
ENST00000361335.1:138	0.477218	0.19431	0.661746	NA	NA	NA	640	0.00401713	0	0.295576	0.000513708	-0.00215255	0.00034432	NA	NA	NA	-0.00881991	-0.678517	-0.0460471	0.106192	NA	nonSig
ENST00000361335.1:139	0.39179	1	0.778017	NA	NA	NA	642	0.0130854	NA	1.08117	0.00313815	0.00421389	0.00119876	NA	NA	NA	0.109056	-0.350164	0.146122	2.07e-12	NA	nonSig
ENST00000361335.1:14	1	1	0.614334	NA	NA	NA	114	0.00169083	NA	1.65253	-0.00147486	-0.00490619	-0.0015828	NA	NA	NA	-0.602725	-2.78136	-0.573894	0.195437	NA	nonSig
ENST00000361335.1:140	0.0345966	0.00560445	0.300125	NA	NA	NA	644	0.00402206	NA	0.45094	-0.0011975	-0.00146261	0.00141247	NA	NA	NA	-0.553152	-0.521144	0.152953	0.460719	NA	nonSig
ENST00000361335.1:141	0.984574	0.494273	0.221974	NA	NA	NA	640	0.00728906	0.00914263	2.43979	0.00177644	0.000432152	0.00186572	NA	NA	-0.18813	0.630625	-0.149791	0.641258	0.000105733	NA	nonSig
ENST00000361335.1:142	0.246558	0.698165	0.116373	NA	NA	NA	641	0.051696	NA	29.7503	-0.00411957	-0.01243	0.00936831	NA	NA	NA	7.5753	-2.52718	-8.5702	0.000744005	NA	nonSig
ENST00000361335.1:143	0.178324	0.0249719	2.85e-08	NA	NA	NA	680	0.0032124	NA	0.77665	-0.00028666	-0.000816107	0.000628719	NA	NA	NA	-1.32594	0.149369	-0.432804	1.97e-56	NA	nonSig
ENST00000361335.1:144	0.686549	0.860517	0.694582	NA	NA	NA	674	0.00405042	NA	0.565261	0.000497545	0.000109889	0.00105569	NA	NA	NA	-0.273787	-0.143043	-0.0212119	0.232557	NA	nonSig
ENST00000361335.1:145	0.330794	0.577958	0.189435	NA	NA	NA	671	0.00702429	NA	0.51542	-0.00122964	-0.000580533	-0.000368699	NA	NA	NA	-0.173498	-0.457505	-0.503745	0.00923016	NA	nonSig
ENST00000361335.1:146	0.876797	0.836896	0.823089	NA	NA	NA	670	0.00278091	NA	0.39164	0.000684416	8.94e-05	0.000495329	NA	NA	NA	-0.02129	-0.161515	-0.0295679	2.07e-06	NA	nonSig
ENST00000361335.1:147	0.308282	0.418825	0.669112	NA	NA	NA	663	0.0036732	NA	0.390494	0.000566573	0.00125732	0.000493797	NA	NA	NA	0.067201	0.0850799	0.102683	3.31e-05	NA	nonSig
ENST00000361335.1:148	0.903296	0.26933	0.702543	NA	NA	NA	663	0.00670015	NA	0.839593	-0.00034209	0.000363963	0.00131282	NA	NA	NA	-0.65656	-0.9514	-0.581883	1.91e-08	NA	nonSig
ENST00000361335.1:149	0.837838	0.4026	0.0121319	NA	NA	NA	660	0.00603479	NA	1.18218	-0.00184465	0.00124786	0.000477536	NA	NA	NA	-0.739223	0.0766237	0.341198	0.463136	NA	nonSig
ENST00000361335.1:15	1	1	0.61485	NA	NA	NA	114	0.0015371	NA	1.16847	-0.0016286	-0.00740711	-0.00145042	NA	NA	NA	-0.777831	-4.69968	-0.0913331	0.961438	NA	nonSig
ENST00000361335.1:150	0.37852	0.192434	0.593609	NA	NA	NA	661	0.0026568	NA	0.416516	0.000767897	-0.00103545	0.000928967	NA	NA	NA	-0.106691	-1.82165	0.175524	0.525437	NA	nonSig
ENST00000361335.1:151	0.0514133	0.948003	0.273213	NA	NA	NA	662	0.0624458	NA	12.8696	-0.0224873	-0.030742	-0.0167015	NA	NA	NA	-11.2016	-20.2397	0.247851	0.0011937	NA	nonSig
ENST00000361335.1:152	8.32e-08	3.72e-07	0.0580197	NA	NA	NA	662	0.00175405	NA	0.340333	-0.00187372	-0.000667808	-0.000865873	NA	NA	NA	-0.985575	-0.157384	-0.145967	1.25e-67	NA	nonSig
ENST00000361335.1:153	0.246423	1	0.623879	NA	NA	NA	659	0.00168482	NA	0.586208	-0.00221996	-0.00316784	-0.00210814	NA	NA	NA	-1.58896	-0.744155	-0.151908	0.000353373	NA	nonSig
ENST00000361335.1:154	0.0653895	0.0524011	0.00211293	NA	NA	NA	659	0.0035799	NA	0.40664	0.000751062	0.00066207	0.00140942	NA	NA	NA	-0.0262239	-0.00693384	0.121873	0.0817194	NA	nonSig
ENST00000361335.1:155	0.1943	0.241951	0.0146582	NA	NA	NA	658	0.0063187	NA	1.18041	0.00126231	0.0027433	0.00107997	NA	NA	NA	0.0535359	0.646582	0.431166	8.22e-07	NA	nonSig
ENST00000361335.1:156	0.144408	0.0155373	1	NA	NA	NA	659	0.00237245	NA	0.228396	-0.00017468	-0.000725227	0.00121404	NA	NA	NA	-0.0322658	-0.152711	0.116179	1	NA	nonSig
ENST00000361335.1:157	0.53754	0.517635	0.165506	NA	NA	NA	663	0.00168401	NA	0.302189	0.000120182	0.00038541	0.000575212	NA	NA	NA	-0.311588	-0.0331323	-0.00299691	1.15e-13	NA	nonSig
ENST00000361335.1:158	0.179533	0.106334	0.030288	NA	NA	NA	661	0.00102983	NA	0.247371	0.000164895	-0.000568607	-0.000283695	NA	NA	NA	0.0609653	-0.139914	-0.155455	0.000123426	NA	nonSig
ENST00000361335.1:159	0.304602	0.51769	1	NA	NA	NA	661	0.00144328	NA	0.431123	-0.000416426	-0.000463626	-0.00052511	NA	NA	NA	-0.0924794	-0.186658	0.0475515	2.66e-05	NA	nonSig
ENST00000361335.1:16	0.956043	0.889832	1	NA	NA	NA	114	0.00341684	NA	2.5864	-0.00318194	-0.00549407	-0.00519897	NA	NA	NA	-1.35616	-3.25668	-1.8947	1	NA	nonSig
ENST00000361335.1:160	0.932808	1	0.189854	NA	NA	NA	659	0.00587107	NA	1.04521	-0.00138958	-0.00440481	-0.00226559	NA	NA	NA	-0.37026	-1.83251	-0.565148	0.0161261	NA	nonSig
ENST00000361335.1:161	0.466763	0.0985589	0.475413	NA	NA	NA	656	0.00158382	NA	0.433167	0.000307603	-0.000433568	0.000660195	NA	NA	NA	0.260774	-0.311146	0.138253	0.646458	NA	nonSig
ENST00000361335.1:162	0.135168	0.752985	0.0804316	NA	NA	NA	654	0.00124689	NA	0.138759	0.000338947	-0.000609666	-5.62e-05	NA	NA	NA	0.0113557	-0.386332	0.0112593	0.00131926	NA	nonSig
ENST00000361335.1:163	0.242132	0.853789	0.599833	NA	NA	NA	656	0.00122339	NA	0.222397	-0.000108311	2e-05	0.000180296	NA	NA	NA	-0.119624	-0.188297	-0.0294275	5.52e-20	NA	nonSig
ENST00000361335.1:164	1	0.200411	1	NA	NA	NA	644	0.000717197	NA	0.516294	-0.00034251	-0.000718596	0.000190325	NA	NA	NA	-0.115632	-0.212511	0.2246	2.77e-09	NA	nonSig
ENST00000361335.1:165	1	0.886865	0.105739	NA	NA	NA	631	0.00838454	NA	2.77614	-0.00360886	-0.00437916	-0.00563411	NA	NA	NA	-4.46314	-2.75979	-0.823877	0.755205	NA	nonSig
ENST00000361335.1:166	0.0420418	0.168816	0.00347608	NA	NA	NA	623	0.00102285	0.497472	0.556591	-0.000459312	-0.000933715	-9.9e-05	NA	NA	NA	-0.0341432	0.244389	0.0442212	8.6e-05	NA	highScoreA
ENST00000361335.1:167	1	1	1	NA	NA	NA	620	0.000810293	0	0.391989	-0.000104535	-0.000671151	0.000109186	NA	NA	NA	-0.163916	-0.523039	-0.0813733	0.000144197	NA	nonSig
ENST00000361335.1:168	1	1	1	NA	NA	NA	612	0.00332984	0	0.472766	-0.000258616	-0.000152843	0.000536353	NA	NA	NA	-0.129171	-0.498725	0.106765	0.00663838	NA	nonSig
ENST00000361335.1:169	0.9328	0.602153	0.819959	NA	NA	NA	604	0.0222108	0	2.46335	-0.00149629	-0.00356007	-0.00200996	NA	NA	-0.175922	-1.72639	-2.29451	0.0336739	7.43e-05	NA	nonSig
ENST00000361335.1:17	0.400337	1	0.261858	NA	NA	NA	114	0.0019258	NA	0.702113	-0.00295965	-0.00463769	-0.000756523	NA	NA	NA	-2.03964	-3.70849	-1.35363	0.0914022	NA	nonSig
ENST00000361335.1:170	0.371863	0.0997144	0.177526	NA	NA	NA	609	0.0349226	NA	3.53678	-0.00374596	-0.00382368	-0.00149132	NA	NA	NA	-8.73557	-3.00922	-2.63829	1.84e-08	NA	nonSig
ENST00000361335.1:171	0.674655	0.42891	0.303328	NA	NA	NA	627	0.00216116	NA	0.242025	0.000162002	-0.00276675	0.000262717	NA	NA	NA	-0.0294694	-0.704887	-0.037414	2.95e-20	NA	nonSig
ENST00000361335.1:172	0.833005	0.157073	0.380113	NA	NA	NA	625	0.0515907	NA	5.17325	-0.00964355	-0.000444557	0.00381417	NA	NA	NA	-2.3633	0.274966	0.823829	6.81e-10	NA	nonSig
ENST00000361335.1:173	0.0146187	0.993761	0.0107184	NA	NA	NA	644	0.00454373	0	0.616933	-0.000459298	0.000660076	0.000247049	NA	NA	0	-0.508265	0.147961	-0.0425703	6.05e-37	NA	nonSig
ENST00000361335.1:174	0.461491	0.567454	0.24592	NA	NA	NA	642	0.00569667	0	0.372341	-0.00119608	0.00169744	0.00171814	NA	NA	0	-0.249532	-0.00789659	2.53e-05	0.146606	NA	nonSig
ENST00000361335.1:175	0.886834	0.0261682	0.00672296	NA	NA	NA	627	0.00242951	0.254171	0.263638	0.00069488	0.000623243	0.000458477	NA	NA	0.167057	-0.160799	-0.238967	-0.462921	9.55e-08	NA	highScoreA
ENST00000361335.1:176	0.106686	0.0355342	0.224313	NA	NA	NA	614	0.00296282	0	0.597643	-0.00136965	-0.00170162	-0.00182276	NA	NA	0	-0.233205	-1.18467	-0.244502	2.16e-07	NA	nonSig
ENST00000361335.1:177	0.329552	0.75123	0.282346	NA	NA	NA	600	0.00173872	0	0.423672	-0.000133938	-0.00195238	-0.00033875	NA	NA	-0.147431	-1.17108	-1.18016	-0.230608	0.0362431	NA	nonSig
ENST00000361335.1:178	0.93427	0.423674	0.650296	NA	NA	NA	597	0.00175476	NA	0.526301	-0.00063094	-0.00286118	0.000259346	NA	NA	NA	-0.176549	-0.610149	-0.201151	0.00681823	NA	nonSig
ENST00000361335.1:179	0.822483	0.281612	1	NA	NA	NA	578	0.00165082	NA	0.267374	-0.000587469	-0.000612276	0.000369169	NA	NA	NA	-0.131432	-0.254772	0.0303547	0.0141579	NA	nonSig
ENST00000361335.1:18	1	0.936215	0.32594	NA	NA	NA	114	0.0112988	NA	3.2485	-0.000299231	-0.000183335	0.00186982	NA	NA	NA	-1.72692	-2.0334	-1.32846	0.931504	NA	nonSig
ENST00000361335.1:180	0.571045	0.557741	0.498943	NA	NA	NA	556	0.00096901	NA	0.243024	-0.000361943	-0.00196139	-0.000526032	NA	NA	NA	-0.0391415	-0.580142	-0.176669	3.43e-07	NA	nonSig
ENST00000361335.1:181	1	0.641583	0.53053	NA	NA	NA	537	0.00661171	NA	0.722492	-0.000693163	0.00191536	0.000853336	NA	NA	NA	-0.523363	-0.108899	-0.114478	1.29e-08	NA	nonSig
ENST00000361335.1:182	0.804662	0.0818508	0.375296	NA	NA	NA	517	0.001735	NA	0.186298	-0.00077753	-0.00177261	0.000469549	NA	NA	NA	-0.391989	-0.361577	-0.0175296	0.214157	NA	nonSig
ENST00000361335.1:183	0.57204	0.945215	0.243104	NA	NA	NA	509	0.00118856	NA	0.173248	-0.000738366	-0.00201579	-0.000739448	NA	NA	NA	-1.09997	-1.15767	-0.3831	5.56e-11	NA	nonSig
ENST00000361335.1:184	0.554373	0.756541	0.239653	NA	NA	NA	492	0.00059773	NA	0.202601	-0.000248118	-0.00102213	-0.000377226	NA	NA	NA	-0.175034	-0.793525	-0.847143	1.28e-08	NA	nonSig
ENST00000361335.1:185	0.833893	1	0.414984	NA	NA	NA	487	0.000887847	NA	0.449006	-0.000671318	-0.00147497	-0.000215342	NA	NA	NA	-0.276691	-0.974719	-0.562107	0.000152544	NA	nonSig
ENST00000361335.1:186	0.607822	1	1	NA	NA	NA	475	0.000778442	0.00559864	0.201673	-0.000781661	-0.00125817	8.07e-05	NA	NA	0.00559864	-0.0888383	-0.231944	-0.0834655	0.0237065	NA	nonSig
ENST00000361335.1:187	1	1	0.379489	NA	NA	NA	459	0.0458587	NA	9.5562	0.00248094	-0.0130859	-0.00735847	NA	NA	NA	-9.21457	-5.76181	-7.85925	1.13e-07	NA	nonSig
ENST00000361335.1:188	0.388131	0.0177639	1.87e-08	NA	NA	NA	465	0.0032492	NA	0.647037	-0.00228637	-0.00151976	0.000261583	NA	NA	NA	-0.508291	-0.263652	-1.39858	1.11e-40	NA	nonSig
ENST00000361335.1:189	0.0709243	0.94831	0.987616	NA	NA	NA	449	0.00329046	NA	0.756636	-0.0048075	8.29e-05	-0.000759841	NA	NA	NA	-3.70027	-0.437057	-0.452487	0.0486057	NA	nonSig
ENST00000361335.1:19	1	0.678914	0.835688	NA	NA	NA	114	0.00867784	NA	2.05399	-0.0011015	-0.00595729	-0.000537164	NA	NA	NA	-0.583605	-8.35577	-0.787046	0.00282003	NA	nonSig
ENST00000361335.1:190	0.00222697	0.215094	0.508667	NA	NA	NA	439	0.0024616	NA	0.422663	0.000565972	-0.000421957	6.79e-05	NA	NA	NA	-0.0107082	-0.192915	-0.237883	0.42629	NA	nonSig
ENST00000361335.1:191	0.120608	0.440359	0.970177	NA	NA	NA	431	0.00404263	0	1.00071	0.00137515	-0.000186753	-0.000799829	NA	NA	0	-0.294993	-0.840696	-1.53331	0.00689436	NA	nonSig
ENST00000361335.1:192	0.14288	0.555678	0.924953	NA	NA	NA	403	0.0389487	0	7.63268	-0.00289016	-0.00374606	0.00233596	NA	NA	0	-7.85437	-11.0348	-3.65437	0.481529	NA	nonSig
ENST00000361335.1:193	0.286103	1	0.372602	NA	NA	NA	385	0.00377816	0.199012	2.3896	-0.00149206	-0.00314501	-0.00405142	NA	NA	0.199012	0.45346	-0.455355	-3.63423	7.44e-34	NA	nonSig
ENST00000361335.1:194	0.567988	0.697886	0.0193808	NA	NA	NA	370	0.00143447	0	0.875963	-0.000672373	-0.00193491	-0.00092518	NA	NA	-0.0311833	-0.462632	-0.544107	-0.398702	0.00511658	NA	nonSig
ENST00000361335.1:195	0.958028	0.995906	0.510329	NA	NA	NA	343	0.0012339	0.0216435	0.467235	-0.000512814	-0.00208201	-0.000957528	NA	NA	0.0216435	-0.359459	-1.33909	-0.540342	0.706699	NA	nonSig
ENST00000361335.1:196	1	1	0.576944	NA	NA	NA	323	0.0014993	0	0.601629	-0.00149867	-0.000921107	-0.00076769	NA	NA	0	-0.946004	-0.706096	-0.664319	0.0136514	NA	nonSig
ENST00000361335.1:197	0.679711	0.616583	1	NA	NA	NA	304	0.000924007	0	1.43934	-0.000458823	-0.00163194	-0.000166946	NA	NA	0	0.557256	-0.030976	0.174541	0.137244	NA	nonSig
ENST00000361335.1:198	1	1	1	NA	NA	NA	280	0.000662623	0	0.801327	-0.000788946	-0.00205791	-0.000501696	NA	NA	0	-0.318431	-0.751126	-0.331874	0.946582	NA	nonSig
ENST00000361335.1:199	NA	NA	NA	NA	NA	NA	260	0.000683069	0	0.761783	-0.00080704	-0.0021239	-0.00100543	NA	NA	0	-0.381775	-0.828755	-1.25839	0.23879	NA	nonSig
ENST00000361335.1:2	0.260053	0.0571719	0.519224	NA	NA	NA	100	0.0569788	NA	1.54391	-0.0175654	-0.0287042	-0.000215697	NA	NA	NA	-0.784635	-1.61089	-0.351021	3.7e-27	NA	nonSig
ENST00000361335.1:20	0.905769	0.851169	0.224076	NA	NA	NA	114	0.0102726	NA	1.15837	0.00349339	0.000244863	-0.00232342	NA	NA	NA	-0.0873329	-0.714352	-1.73719	0.742943	NA	nonSig
ENST00000361335.1:200	NA	NA	0.85913	NA	NA	NA	254	0.000712587	0	0.39971	-0.0010982	-0.00279655	-0.00113169	NA	NA	0	-0.477406	-1.82506	-1.64816	0.479125	NA	nonSig
ENST00000361335.1:201	0.721916	0.423253	0.857344	NA	NA	NA	242	0.00186458	0	2.67598	-3.7e-05	-0.00128877	-0.000232379	NA	NA	0	1.78982	1.39802	1.11803	0.00316622	NA	nonSig
ENST00000361335.1:202	0.874835	0.750504	0.584107	NA	NA	NA	224	0.00113684	0.393218	0.356792	-0.000527864	-0.00466611	-0.00132983	NA	NA	0.126981	-0.117174	-1.62779	-1.52209	1	NA	highScoreA
ENST00000361335.1:203	1	0.164537	0.184892	NA	NA	NA	218	0.00155752	NA	0.331808	-0.00141854	-0.00292428	-0.000842718	NA	NA	NA	-0.918948	-0.599534	-0.442812	0.00382809	NA	nonSig
ENST00000361335.1:204	1	1	0.582982	NA	NA	NA	205	0.00825645	NA	3.91606	0.00557658	0.000722572	0.00211671	NA	NA	NA	3.08541	1.2011	1.72418	0.00910624	NA	nonSig
ENST00000361335.1:205	0.00144951	0.360096	0.674735	NA	NA	NA	201	0.00696156	NA	3.67813	0.000667957	-0.00218911	-0.00285192	NA	NA	NA	1.93518	0.313441	0.756871	0.0031364	NA	nonSig
ENST00000361335.1:206	0.348549	0.806895	0.31521	NA	NA	NA	198	0.00623886	NA	3.40396	0.00309565	-0.00425195	-0.000605186	NA	NA	NA	2.44421	-1.99556	0.735411	0.000586657	NA	nonSig
ENST00000361335.1:207	0.0381364	0.897956	0.708585	NA	NA	NA	196	0.0100624	NA	6.95749	0.00393271	0.00532378	0.000901436	NA	NA	NA	3.06217	5.00533	3.28794	0.00106399	NA	nonSig
ENST00000361335.1:208	0.0144822	0.0245513	0.7185	NA	NA	NA	183	0.00684662	NA	3.23113	0.00247829	0.00280893	-0.00254306	NA	NA	NA	0.86134	1.68008	-1.20373	6.32e-06	NA	nonSig
ENST00000361335.1:209	0.0685529	0.065812	0.199409	NA	NA	NA	179	0.0206151	0	15.811	0.0071977	0.00641884	-0.00161487	NA	NA	0	9.40205	9.10232	-5.62821	0.0190821	NA	nonSig
ENST00000361335.1:21	0.124359	0.415448	0.566618	NA	NA	NA	114	0.00947062	NA	0.429747	-0.000878219	-0.00487791	0.000541759	NA	NA	NA	-0.0992378	-0.673997	0.0207702	1	NA	nonSig
ENST00000361335.1:210	0.0605032	0.0784001	1	NA	NA	NA	174	0.093119	0	53.0914	0.0429172	0.0318482	-0.000477369	NA	NA	0	29.3522	17.1664	-72.9296	1.77e-18	NA	nonSig
ENST00000361335.1:211	1.2e-08	0.000953035	0.368167	NA	NA	NA	170	0.00741732	0.0570007	4.72697	8.08e-05	0.00101057	-0.00211869	NA	NA	0.0570007	-0.693205	1.7342	-5.33848	6.95e-106	NA	nonSig
ENST00000361335.1:212	0.366779	0.0807182	0.816204	NA	NA	NA	164	0.00282658	0	4.75792	-0.00361816	-0.00277199	-0.0017109	NA	NA	0	2.57764	1.52613	-0.393695	1.58e-06	NA	nonSig
ENST00000361335.1:213	1	0.798801	1	NA	NA	NA	152	0.0561077	0	56.8387	0.00889596	0.0257356	0.0171755	NA	NA	0	21.7255	39.8887	18.359	0.00363716	NA	nonSig
ENST00000361335.1:214	0.00528969	0.000121323	0.0350517	NA	NA	NA	140	0.0249384	0.0708084	41.0886	0.00964889	-0.00490368	0.00252754	NA	NA	-0.240628	31.1252	24.1654	16.1513	2.95e-66	NA	nonSig
ENST00000361335.1:215	0.00113306	0.982317	0.0302153	NA	NA	NA	136	0.0279086	0	11.1241	0.00370581	-0.00198303	0.00556446	NA	NA	0	-7.08945	-5.25362	-10.5413	2.66e-29	NA	nonSig
ENST00000361335.1:216	0.0578606	0.649429	0.713575	NA	NA	NA	129	0.0251545	0	13.0324	0.0182332	0.000672784	0.00944716	NA	NA	0	6.96452	-0.446492	0.515939	7.83e-24	NA	nonSig
ENST00000361335.1:217	0.000121197	0.804409	0.0233591	NA	NA	NA	119	0.0304107	0	25.2971	0.000948327	0.0124634	-0.00123449	NA	NA	0	13.3219	15.8475	5.88335	2.36e-20	NA	nonSig
ENST00000361335.1:218	0.891638	0.0675379	0.816575	NA	NA	NA	113	0.199118	0	85.4836	0.0185902	0.0178996	-0.00223322	NA	NA	0	-15.1398	44.2911	-15.7843	2.8e-27	NA	nonSig
ENST00000361335.1:219	0.160237	0.494878	0.124328	NA	NA	NA	134	0.0196172	0	10.8088	0.00287991	0.00764001	-0.00290656	NA	NA	0	4.54181	5.62586	-2.963	1.36e-196	NA	nonSig
ENST00000361335.1:22	0.582277	0.95958	0.801055	NA	NA	NA	116	0.0293558	NA	1.15348	0.00619748	-0.00854546	-0.00365873	NA	NA	NA	-0.0795154	-1.44371	-0.296561	1.05e-06	NA	nonSig
ENST00000361335.1:220	0.280887	0.0740405	0.97725	NA	NA	NA	134	0.0675453	0	58.8203	0.0011787	-0.00615692	-0.0212767	NA	NA	0	20.366	28.4548	-20.2844	8.92e-15	NA	nonSig
ENST00000361335.1:221	0.69979	0.954429	0.139698	NA	NA	NA	147	0.0115261	0.214641	12.326	0.00235132	-0.000770316	0.00263531	NA	NA	-0.0994466	5.35364	7.90058	0.282044	1.44e-62	NA	nonSig
ENST00000361335.1:222	0.508368	0.541951	0.96049	NA	NA	NA	149	0.00413883	0	5.15322	-0.000221401	-0.00564397	-0.00163313	NA	NA	-0.0108305	3.14257	0.714878	1.09914	6.03e-09	NA	nonSig
ENST00000361335.1:223	0.668974	1	0.808499	NA	NA	NA	146	0.00989473	0.0222231	5.44116	0.0026555	-0.000625407	-7.96e-05	NA	NA	0.0222231	0.179803	1.413	0.0187044	0.00532255	NA	nonSig
ENST00000361335.1:224	0.166768	0.359954	0.92683	NA	NA	NA	133	0.00767893	0	8.78357	0.0030316	0.00169697	0.0026408	NA	NA	0	5.84513	6.53554	5.05774	3.59e-07	NA	nonSig
ENST00000361335.1:225	0.0982938	0.10953	0.325491	NA	NA	NA	125	0.0675231	0.0236774	59.1771	0.00573961	-0.0318838	0.00572818	NA	NA	0.0236774	23.255	31.4383	23.0853	1.74e-06	NA	nonSig
ENST00000361335.1:226	0.739201	0.039127	0.327523	NA	NA	NA	130	0.0873059	0.0940241	100.353	0.0111169	-0.0453518	0.0105115	NA	NA	0.0940241	46.6243	36.273	0.280549	2.7e-61	NA	nonSig
ENST00000361335.1:227	0.392617	5.63e-05	0.184987	NA	NA	NA	149	0.00660864	0	9.22344	-0.00176623	-0.00725607	-0.00420354	NA	NA	0	3.29338	3.56516	-3.50427	7.5e-76	NA	nonSig
ENST00000361335.1:228	0.969804	0.713177	0.465948	NA	NA	NA	149	0.00311763	0	3.45051	-0.00142289	-0.0125853	-0.00141114	NA	NA	0	0.708221	-3.83481	-2.11046	2.54e-06	NA	nonSig
ENST00000361335.1:229	1	0.00567723	0.697219	NA	NA	NA	150	0.00881839	0	5.85487	-0.00255542	-0.00923425	-0.00584808	NA	NA	0	-1.18828	-2.49395	-10.3527	0.0621869	NA	nonSig
ENST00000361335.1:23	0.541058	0.542854	0.0485722	NA	NA	NA	122	0.0328371	NA	0.977009	-0.000323427	-0.016414	0.000934301	NA	NA	NA	-0.526626	-1.90241	-0.114335	0.254415	NA	nonSig
ENST00000361335.1:230	0.92498	0.550412	0.0106491	NA	NA	NA	154	0.00412327	0	4.26531	0.000939054	-0.00535945	-0.00155483	NA	NA	-0.000617315	2.60974	0.0308759	-1.19157	2.79e-06	NA	nonSig
ENST00000361335.1:231	0.159456	1	0.664056	NA	NA	NA	153	0.00621711	0	8.28688	-0.00104539	-0.00665066	0.000769722	NA	NA	-0.00515692	3.53848	2.41273	3.77026	0.0259401	NA	nonSig
ENST00000361335.1:232	0.72684	0.522819	0.974766	NA	NA	NA	154	0.00139284	0	1.5107	-0.00521714	-0.00402128	-0.00122507	NA	NA	0	-1.10299	-0.413391	-0.792604	2.1e-05	NA	nonSig
ENST00000361335.1:233	0.0952625	1	0.481157	NA	NA	NA	152	0.00473355	0	4.5988	0.00135395	-0.00321013	-0.00342507	NA	NA	0	3.03527	1.0115	-1.92183	1	NA	nonSig
ENST00000361335.1:234	0.111965	1	0.472202	NA	NA	NA	148	0.0785553	0	38.0204	0.0105633	-0.0142753	0.0078899	NA	NA	0	2.77066	4.56983	-10.1297	0.00812012	NA	nonSig
ENST00000361335.1:235	0.709839	0.251687	0.0600691	NA	NA	NA	150	0.0128822	0.0382559	10.9462	-0.00488585	-7.23e-06	-0.00369095	NA	NA	0.0382559	-0.391862	7.33709	1.24266	3.68e-60	NA	nonSig
ENST00000361335.1:236	0.682826	0.447084	0.679979	NA	NA	NA	151	0.0109902	0	9.29369	0.00170387	-0.00534411	0.00485821	NA	NA	0	4.56111	3.61179	2.58743	6.45e-10	NA	nonSig
ENST00000361335.1:237	0.430771	0.693071	0.125453	NA	NA	NA	150	0.00619705	0	5.68372	-0.00249441	-0.000341829	-0.0023677	NA	NA	0	0.795311	2.92629	-2.37794	1.45e-06	NA	nonSig
ENST00000361335.1:238	0.926657	0.309441	0.673165	NA	NA	NA	150	0.00195792	0	1.32617	-0.00247738	-0.00343551	-0.001006	NA	NA	0	-0.692504	-0.867553	-2.13808	0.000138153	NA	nonSig
ENST00000361335.1:239	1	1	0.487848	NA	NA	NA	150	0.00190503	0	1.72499	-0.00573479	-0.00466228	-0.00412833	NA	NA	0	-1.70563	-0.449956	-2.91359	1	NA	nonSig
ENST00000361335.1:24	1	0.14942	0.865939	NA	NA	NA	129	0.0199862	NA	1.0959	0.0044104	-0.00289837	0.0073907	NA	NA	NA	0.287756	-0.67389	0.17415	0.908421	NA	nonSig
ENST00000361335.1:240	0.958561	1	0.0255747	NA	NA	NA	150	0.0369067	0.0786846	36.0289	-0.0186187	-0.0207839	0.000841128	NA	NA	0.05547	10.4038	17.8597	0.197959	0.302953	NA	nonSig
ENST00000361335.1:241	0.097638	0.019673	0.146754	NA	NA	NA	157	0.0742292	0	85.8407	-0.0221301	-0.000718896	0.0129908	NA	NA	0	31.1087	60.4676	22.2379	3.22e-29	NA	nonSig
ENST00000361335.1:242	0.0730128	0.681102	0.00732995	NA	NA	NA	171	0.00532681	0	4.41395	-0.00201786	-0.00355104	-0.00252291	NA	NA	0	0.736866	0.938735	-3.3282	2.8e-59	NA	nonSig
ENST00000361335.1:243	0.531955	1	0.711446	NA	NA	NA	170	0.00546699	0	4.7237	-0.00153807	-0.0014477	0.000825295	NA	NA	0	1.59554	2.11326	-0.202243	0.00238599	NA	nonSig
ENST00000361335.1:244	1	0.521775	0.830385	NA	NA	NA	167	0.00288822	0	2.54152	-0.00346399	-0.00523499	-0.00107241	NA	NA	0	-0.764235	-0.58995	-0.237366	0.00220129	NA	nonSig
ENST00000361335.1:245	0.816156	0.334095	1	NA	NA	NA	164	0.00125618	0.0798078	0.883079	-0.0026082	-0.00375501	-0.00104628	NA	NA	0.0798078	-1.12681	-0.963806	-0.929095	0.306318	NA	nonSig
ENST00000361335.1:246	0.984734	1	0.819925	NA	NA	NA	164	0.00211351	0	2.11271	-0.00270728	-0.00293393	-0.00252891	NA	NA	0	-0.642062	0.279944	-1.51447	0.59468	NA	nonSig
ENST00000361335.1:247	0.969925	0.848114	0.987162	NA	NA	NA	162	0.0114777	0.114491	10.2766	0.00447595	-0.00260072	0.0010332	NA	NA	0.114491	6.92988	5.11833	2.75326	0.399245	NA	nonSig
ENST00000361335.1:248	0.0846228	0.967335	0.588693	NA	NA	NA	161	0.00631045	0.0893327	4.72599	-0.00105628	0.00124085	-2.32e-05	NA	NA	-0.0639844	0.826906	2.92439	-1.8982	2.58e-07	NA	nonSig
ENST00000361335.1:249	0.856687	0.161055	0.708234	NA	NA	NA	160	0.00330695	0.0010596	2.83737	7.79e-05	-0.00280108	0.000818541	NA	NA	0.0010596	1.29499	0.677919	0.559511	0.00113739	NA	nonSig
ENST00000361335.1:25	0.115289	1	0.150255	NA	NA	NA	130	0.0696324	NA	5.32254	-0.0213024	-0.0324297	-0.0161139	NA	NA	NA	-6.52332	-12.8748	-3.78717	0.916903	NA	nonSig
ENST00000361335.1:250	0.29045	1	0.586333	NA	NA	NA	160	0.02606	0.135141	22.916	0.00920827	0.0159438	0.00293939	NA	NA	0.0175991	14.2311	19.4061	-0.385449	0.0985688	NA	nonSig
ENST00000361335.1:251	0.191994	0.00624533	0.499848	NA	NA	NA	160	0.00382458	0	2.33412	-0.000887387	-0.00127611	0.000478259	NA	NA	0	0.502251	0.610774	-1.16131	3.34e-15	NA	nonSig
ENST00000361335.1:252	0.910124	0.397668	0.968772	NA	NA	NA	157	0.011816	0	7.34222	-0.000189469	0.000401701	0.00207548	NA	NA	0	1.59174	3.48295	-1.9348	0.110461	NA	nonSig
ENST00000361335.1:253	0.576649	0.637006	0.706776	NA	NA	NA	156	0.00244889	0	2.1753	-0.000844217	-0.00272789	-0.00237816	NA	NA	0	0.736794	0.502141	-1.78913	6.72e-07	NA	nonSig
ENST00000361335.1:254	0.583173	0.850282	0.188035	NA	NA	NA	155	0.0110431	0	8.17232	0.00121624	0.00369161	-0.000758141	NA	NA	0	6.14194	6.12202	-3.68901	0.184082	NA	nonSig
ENST00000361335.1:255	0.329279	0.129435	0.226403	NA	NA	NA	152	0.0055384	0	4.43247	0.0008472	-0.0019682	-0.00125807	NA	NA	0	2.42605	2.14996	1.15545	7.23e-07	NA	nonSig
ENST00000361335.1:256	0.250003	0.386847	0.616864	NA	NA	0.42265	149	0.00284516	0.0088967	1.64787	-0.00274637	-0.00278333	0.000784515	NA	NA	0.0088967	-0.833814	-0.0380381	0.339214	0.00180697	NA	nonSig
ENST00000361335.1:257	0.651221	0.734932	0.131066	NA	NA	0.214078	140	0.00285501	0.107302	2.38655	-0.00234453	-0.00284106	-0.00110461	NA	NA	-0.164712	0.455062	0.861603	-0.458308	0.63364	NA	nonSig
ENST00000361335.1:258	1	0.736345	0.914245	NA	NA	0.42265	139	0.00189414	0.0211261	1.22997	-0.00237242	-0.00397052	-0.00122102	NA	NA	0.0211261	-0.613932	-0.482766	-0.833301	0.120642	NA	nonSig
ENST00000361335.1:259	1	1	1	NA	NA	NA	135	0.00462688	0	3.67315	0.00111232	-0.00139808	0.00090461	NA	NA	0	2.30439	1.93816	1.70076	1	NA	nonSig
ENST00000361335.1:26	0.0505621	0.00696097	3.69e-05	NA	NA	NA	144	0.0124579	NA	0.952356	-0.00187656	-0.00522866	-0.00421857	NA	NA	NA	-0.321233	-1.44316	-0.637536	7.99e-29	NA	nonSig
ENST00000361335.1:260	0.184418	0.413716	0.315784	NA	NA	NA	130	0.00162037	0	0.82432	-0.00200537	-0.00451007	-0.000602343	NA	NA	0	-0.557617	-0.917892	-0.471662	0.0182969	NA	nonSig
ENST00000361335.1:261	1	1	0.592625	NA	NA	NA	128	0.0305783	0	23.8353	0.00317315	0.000196069	0.00193698	NA	NA	-0.0102895	12.4222	15.1666	4.21585	1	NA	nonSig
ENST00000361335.1:262	0.713258	1	0.244707	NA	NA	NA	126	0.00501825	0.117873	3.23533	-0.00158732	-0.00598567	-0.00196502	NA	NA	0.117873	0.819998	0.114466	-1.64183	6.65e-16	NA	nonSig
ENST00000361335.1:263	0.674705	0.387031	0.526974	NA	NA	NA	125	0.00713135	0.0591372	4.10626	-0.0015713	-0.00167964	0.000219798	NA	NA	0.0591372	0.621796	1.65893	0.535814	0.028415	NA	nonSig
ENST00000361335.1:264	1	0.802503	0.804496	NA	NA	NA	123	0.0014811	0	1.09921	-0.00235109	-0.00507185	-0.00112902	NA	NA	0	-0.0306738	-0.64618	-0.406572	0.0024599	NA	nonSig
ENST00000361335.1:265	1	1	1	NA	NA	NA	121	0.00446049	0.0175297	3.02125	-0.00171247	-0.00228246	0.000868064	NA	NA	0.0175297	1.01606	1.25559	1.02802	1	NA	nonSig
ENST00000361335.1:266	0.73781	0.545083	0.364146	NA	NA	NA	116	0.0180114	0.0300735	12.774	-0.003857	0.00408987	-0.0149056	NA	NA	0.0250017	4.59318	9.14481	-5.10611	0.0496023	NA	nonSig
ENST00000361335.1:267	0.81079	0.217783	0.228525	NA	NA	NA	108	0.00253185	0	1.74901	-0.00396777	-0.00507352	-0.00195285	NA	NA	0	-0.634768	-0.142878	-0.34783	4.3e-09	NA	nonSig
ENST00000361335.1:268	0.739836	1	1	NA	NA	NA	97	0.00215975	0	1.38324	-0.00239398	-0.00586833	-0.00102725	NA	NA	-0.0993873	-0.0733334	-0.533851	-0.382476	0.333622	NA	nonSig
ENST00000361335.1:269	1	1	0.814514	NA	NA	NA	90	0.00150073	0	0.840512	-0.00429834	-0.00672077	-0.0021482	NA	NA	0	-0.987103	-1.06746	-0.66573	1	NA	nonSig
ENST00000361335.1:27	0.955413	0.399232	0.226867	NA	NA	NA	145	0.0283162	NA	2.01654	-0.00169175	-0.00242703	-0.00121072	NA	NA	NA	-1.80719	-0.75975	-0.913349	0.232221	NA	nonSig
ENST00000361335.1:270	0.529885	NA	0.895452	NA	NA	NA	87	0.00432011	0	2.57093	-0.00729922	-0.00734807	-0.0036339	NA	NA	0	-0.764598	-0.0914307	-1.37117	0.907946	NA	nonSig
ENST00000361335.1:271	0.583763	1	0.296022	NA	NA	NA	85	0.00262808	0	1.35172	-0.00341825	-0.00593008	-0.000135176	NA	NA	0	-0.465033	-0.533402	0.142249	0.127341	NA	nonSig
ENST00000361335.1:272	1	1	0.347694	NA	NA	NA	84	0.00367002	0	1.97165	-0.0024932	-0.00909764	-0.00405199	NA	NA	0	0.512118	-0.714206	-1.38575	0.809126	NA	nonSig
ENST00000361335.1:273	1	1	0.490472	NA	NA	NA	84	0.00193347	0.0196726	1.08893	-0.00334113	-0.0103761	-0.000969783	NA	NA	0.0196726	-0.144143	-1.47729	0.128643	0.540062	NA	nonSig
ENST00000361335.1:274	1	0.69596	1	NA	NA	NA	84	0.0112688	0	6.03376	-0.00229152	-0.00244131	0.00144126	NA	NA	0	1.90266	3.24725	1.22148	1	NA	nonSig
ENST00000361335.1:275	0.714516	1	0.807542	NA	NA	NA	81	0.0159501	0.0555807	8.30596	-0.0112826	-0.00730752	0.00950796	NA	NA	-0.177652	-0.139377	3.67959	5.10966	0.000619909	NA	nonSig
ENST00000361335.1:276	0.0222564	1	0.0115687	NA	NA	NA	82	0.00168559	0	0.83876	-0.0036963	-0.00748688	-0.0013984	NA	NA	0	-0.556865	-0.92216	-0.338218	2.2e-05	NA	nonSig
ENST00000361335.1:277	NA	NA	NA	NA	NA	NA	82	0.00178186	0	0.715503	-0.00382446	-0.00813718	-0.00136593	NA	NA	0	-0.685512	-1.10507	-0.447735	NA	NA	nonSig
ENST00000361335.1:278	NA	NA	NA	NA	NA	NA	75	0.00187133	0	0.857079	-0.00725	-0.00871004	-0.00133586	NA	NA	0	-1.20152	-0.997967	-0.281386	0.866017	NA	nonSig
ENST00000361335.1:279	0.525574	NA	NA	NA	NA	NA	70	0.0019017	0	0.85253	-0.00420984	-0.0089552	-0.00139057	NA	NA	0	-0.592557	-1.0209	-0.290635	NA	NA	nonSig
ENST00000361335.1:28	0.918006	1	0.153816	NA	NA	NA	150	0.0181444	NA	0.963512	0.00243624	-0.00415267	-0.0132634	NA	NA	NA	-0.590719	-1.03196	-1.27608	0.000137757	NA	nonSig
ENST00000361335.1:280	NA	NA	NA	NA	NA	NA	69	0.00291487	0	1.26752	-0.00334345	-0.00810725	-0.000485474	NA	NA	0	-0.186566	-0.58904	0.112255	NA	NA	nonSig
ENST00000361335.1:281	1	1	1	NA	NA	NA	68	0.00201053	NA	0.853072	-0.00429752	-0.0133652	-0.00175824	NA	NA	NA	-0.583057	-1.71103	-0.506599	1	NA	nonSig
ENST00000361335.1:282	NA	0.306612	0.911491	NA	NA	NA	67	0.00213489	NA	0.877242	-0.00429855	-0.00914904	-0.00147241	NA	NA	NA	-0.56149	-0.897825	-0.286135	NA	NA	nonSig
ENST00000361335.1:283	NA	NA	NA	NA	NA	NA	67	0.00223302	NA	0.890923	-0.00471324	-0.0100226	-0.00160868	NA	NA	NA	-0.613993	-0.968002	-0.312505	NA	NA	nonSig
ENST00000361335.1:284	NA	NA	NA	NA	NA	NA	59	0.00231602	NA	0.894225	-0.00494936	-0.0110441	-0.00166903	NA	NA	NA	-0.652625	-1.06725	-0.322864	NA	NA	nonSig
ENST00000361335.1:285	NA	NA	NA	NA	NA	NA	53	0.00235991	NA	0.887874	-0.00514294	-0.01166	-0.00174706	NA	NA	NA	-0.658148	-1.12729	-0.345218	NA	NA	nonSig
ENST00000361335.1:286	NA	NA	NA	NA	NA	NA	50	0.00246135	NA	0.904123	-0.00520365	-0.0120655	-0.00183353	NA	NA	NA	-0.640127	-1.13341	-0.340077	NA	NA	nonSig
ENST00000361335.1:287	NA	NA	NA	NA	NA	NA	48	0.00253537	NA	0.899194	-0.00549706	-0.0126598	-0.00196347	NA	NA	NA	-0.699021	-1.20001	-0.361891	NA	NA	nonSig
ENST00000361335.1:288	NA	NA	NA	NA	NA	NA	48	0.00261531	NA	0.900664	-0.00582145	-0.0132223	-0.00214007	NA	NA	NA	-0.718387	-1.2017	-0.377083	NA	NA	nonSig
ENST00000361335.1:289	NA	NA	NA	NA	NA	NA	48	0.00269791	NA	0.90163	-0.00643324	-0.0151101	-0.00225354	NA	NA	NA	-0.755307	-1.36527	-0.383113	NA	NA	nonSig
ENST00000361335.1:29	0.384821	0.671211	0.000200028	NA	NA	NA	151	0.0122901	NA	1.92969	0.000335246	-0.00558119	-0.00622659	NA	NA	NA	-0.101228	-1.58996	0.0422836	0.549509	NA	nonSig
ENST00000361335.1:290	NA	NA	NA	NA	NA	NA	43	0.00276838	NA	0.883607	-0.00689075	-0.0161659	-0.00238314	NA	NA	NA	-0.813654	-1.43074	-0.38117	NA	NA	nonSig
ENST00000361335.1:291	NA	NA	NA	NA	NA	NA	39	0.00286201	NA	0.878326	-0.00724739	-0.0164951	-0.0026072	NA	NA	NA	-0.872034	-1.38818	-0.384249	NA	NA	nonSig
ENST00000361335.1:292	NA	NA	NA	NA	NA	NA	38	0.00306775	NA	0.907306	-0.00783316	-0.0191107	-0.0030944	NA	NA	NA	-0.861526	-1.52783	-0.435084	NA	NA	nonSig
ENST00000361335.1:293	NA	NA	NA	NA	NA	NA	33	0.00320633	NA	0.926729	-0.00842857	-0.021567	-0.00316409	NA	NA	NA	-0.90449	-1.66836	-0.406524	NA	NA	nonSig
ENST00000361335.1:294	NA	NA	NA	NA	NA	NA	30	0.00342166	NA	0.957014	-0.00901627	-0.0236005	-0.00373292	NA	NA	NA	-0.918469	-1.78356	-0.456747	NA	NA	nonSig
ENST00000361335.1:295	NA	NA	NA	NA	NA	NA	27	0.00359538	NA	0.957798	-0.0102291	-0.0269929	-0.00395238	NA	NA	NA	-0.983213	-1.97946	-0.450073	NA	NA	nonSig
ENST00000361335.1:296	NA	NA	NA	NA	NA	NA	24	0.0036962	NA	0.930126	-0.0116208	-0.0294092	-0.0042592	NA	NA	NA	-1.07222	-2.08595	-0.497389	NA	NA	nonSig
ENST00000361335.1:297	NA	NA	NA	NA	NA	NA	21	NA	NA	NA	NA	NA	NA	NA	NA	NA	NA	NA	NA	NA	NA	nonSig
ENST00000361335.1:3	0.0689725	0.0804361	0.426243	NA	NA	NA	113	0.00935048	NA	1.57009	0.00251594	0.00131604	0.00367957	NA	NA	NA	-0.921918	-0.790726	-0.252883	0.000418257	NA	nonSig
ENST00000361335.1:30	1	0.975523	0.236873	NA	NA	NA	154	0.130506	NA	17.4879	-0.0140145	-0.0323243	-0.012457	NA	NA	NA	-2.0811	-28.1357	-8.2467	0.0400525	NA	nonSig
ENST00000361335.1:31	0.0466624	0.0022425	0.0435921	NA	NA	NA	183	0.00289843	NA	1.05252	-0.00111676	-0.00124046	-0.00214357	NA	NA	NA	-0.533106	-0.429986	-0.423813	7.81e-89	NA	nonSig
ENST00000361335.1:32	1	0.370805	1	NA	NA	NA	183	0.00329915	NA	0.302595	-0.00289558	-0.00407589	-0.00217906	NA	NA	NA	-1.04203	-2.08506	-0.773648	0.989462	NA	nonSig
ENST00000361335.1:33	0.598852	0.531881	0.943937	NA	NA	NA	183	0.299335	NA	9.62862	-0.0587258	-0.0677043	-0.0628336	NA	NA	NA	-9.60337	-19.6929	-7.86169	0.000125142	NA	nonSig
ENST00000361335.1:34	1.47e-07	6.17e-06	1.59e-09	NA	NA	NA	297	0.055015	NA	3.08283	-0.00567954	-0.00135355	-0.0153407	NA	NA	NA	-3.07242	-3.59683	-0.7536	6.34e-232	NA	nonSig
ENST00000361335.1:35	0.248153	0.919978	0.0310065	NA	NA	NA	310	0.0161117	NA	1.3251	0.00435152	0.00336702	-0.00142022	NA	NA	NA	-1.02174	-1.04181	-0.243811	1.18e-20	NA	nonSig
ENST00000361335.1:36	0.0778595	0.190845	0.591432	NA	NA	NA	313	0.00393411	NA	0.652157	-0.00426549	-0.000547319	-0.00286673	NA	NA	NA	-1.04477	-0.426007	-0.548638	0.0679196	NA	nonSig
ENST00000361335.1:37	0.046519	0.533054	0.04672	NA	NA	NA	314	0.0575994	NA	21.1915	-0.0195257	-0.0416483	-0.0110343	NA	NA	NA	2.71349	-11.9384	-1.84843	0.137277	NA	nonSig
ENST00000361335.1:38	4e-05	1.09e-08	0.0115449	NA	NA	NA	349	0.00269301	NA	0.619536	-0.000144062	-0.00374425	0.000492435	NA	NA	NA	-0.153665	-1.97491	0.265454	1.15e-44	NA	nonSig
ENST00000361335.1:39	0.996998	0.31466	0.810531	NA	NA	NA	350	0.0020748	NA	0.613937	-0.00067033	-0.000121657	-0.000149466	NA	NA	NA	-0.874316	-0.567808	-0.314801	0.0997109	NA	nonSig
ENST00000361335.1:4	0.318625	0.33683	0.456173	NA	NA	NA	113	0.00332242	NA	0.98073	-0.00131105	-0.00337333	-0.00160735	NA	NA	NA	-1.01819	-3.10457	-1.10695	1	NA	nonSig
ENST00000361335.1:40	1	0.237502	0.645999	NA	NA	NA	350	0.0104805	NA	1.1247	-0.00347666	0.00185095	-0.00167916	NA	NA	NA	-1.90086	-2.55881	-0.85536	0.574766	NA	nonSig
ENST00000361335.1:41	0.893406	0.0451582	0.108459	NA	NA	NA	353	0.00584045	NA	1.1246	0.00341759	0.000153796	0.00173894	NA	NA	NA	0.466972	-1.22228	0.15412	0.117275	NA	nonSig
ENST00000361335.1:42	0.00407448	0.574451	0.388905	NA	NA	NA	354	0.00483302	NA	0.668003	0.00347469	-0.000396219	0.000986003	NA	NA	NA	0.105683	-1.75271	-0.88593	0.593238	NA	nonSig
ENST00000361335.1:43	0.000447485	0.471311	0.80452	NA	NA	NA	355	0.00150883	NA	0.496357	8.8e-05	-0.000663115	-0.00021123	NA	NA	NA	-0.275517	-1.02679	-0.756263	0.30776	NA	nonSig
ENST00000361335.1:44	0.316072	0.362414	1	NA	NA	NA	355	0.00282957	NA	1.15425	-6.22e-05	-0.000228315	0.00101343	NA	NA	NA	-1.30626	0.000295038	-0.0728414	0.271768	NA	nonSig
ENST00000361335.1:45	0.618399	0.484802	0.15769	NA	NA	NA	355	0.00599915	NA	3.27009	0.00231348	0.00136454	-0.000326885	NA	NA	NA	0.689706	1.41867	0.32651	0.436275	NA	nonSig
ENST00000361335.1:46	0.00610536	0.122827	0.996617	NA	NA	NA	352	0.00241775	NA	0.354057	0.000827015	-0.00164709	0.000733985	NA	NA	NA	-0.0433427	-2.07449	0.0405602	0.0089871	NA	nonSig
ENST00000361335.1:47	0.120302	0.662956	0.465258	NA	NA	NA	352	0.00243907	NA	0.178713	2.92e-05	-0.000977128	-0.00129013	NA	NA	NA	-0.155026	-0.365877	-0.170036	0.000831691	NA	nonSig
ENST00000361335.1:48	0.84482	0.805156	1	NA	NA	NA	350	0.00072467	NA	0.123659	-0.000700601	-0.00146666	-0.00115371	NA	NA	NA	-0.223419	-0.390787	-0.692836	5.7e-12	NA	nonSig
ENST00000361335.1:49	1	0.988139	0.984987	NA	NA	NA	349	0.00246301	NA	0.295306	0.000800594	0.000261196	-0.000447506	NA	NA	NA	-0.0102746	-0.400039	-0.243008	1e-08	NA	nonSig
ENST00000361335.1:5	1	0.607182	0.951747	NA	NA	NA	113	0.00387221	NA	0.783259	-0.000940536	-0.00282355	-0.00317355	NA	NA	NA	-0.960962	-1.8309	-1.33965	0.90899	NA	nonSig
ENST00000361335.1:50	0.092393	0.106866	0.246781	NA	NA	NA	347	0.00321365	NA	0.464026	-0.000272113	-0.00129093	-0.00089974	NA	NA	NA	-0.0601232	-0.669747	-0.165453	1.98e-05	NA	nonSig
ENST00000361335.1:51	0.590943	1	0.210253	NA	NA	NA	345	0.0489141	NA	3.39289	0.00313361	-0.0122014	-0.00740082	NA	NA	NA	-2.04928	-6.45411	-1.28346	0.00743754	NA	nonSig
ENST00000361335.1:52	0.805402	0.0790178	0.00668794	NA	NA	NA	365	0.00435571	NA	0.606589	-0.000938933	-0.00304686	-0.000754583	NA	NA	NA	-0.524184	-0.503649	-0.343209	4.26e-22	NA	nonSig
ENST00000361335.1:53	0.937996	0.126159	0.302954	NA	NA	NA	365	0.00217468	NA	0.405494	0.000254962	-0.000358836	-0.00097646	NA	NA	NA	-0.277939	-0.776488	-0.185922	0.0469311	NA	nonSig
ENST00000361335.1:54	0.266943	0.340304	0.286569	NA	NA	NA	364	0.00780094	NA	0.895558	-0.000609377	-0.000640413	-0.00126983	NA	NA	NA	-1.01516	0.0348188	-0.872562	0.109976	NA	nonSig
ENST00000361335.1:55	0.420097	0.791906	0.611435	NA	NA	NA	362	0.0260113	NA	2.98688	0.00600405	-0.00244985	-0.00762908	NA	NA	NA	-0.969173	-3.3171	-3.38971	1	NA	nonSig
ENST00000361335.1:56	0.0722341	0.930201	0.0130117	NA	NA	NA	369	0.00787454	NA	0.657013	0.00383599	0.000548463	0.000748314	NA	NA	NA	0.281624	-0.619912	-0.0773329	7.43e-11	NA	nonSig
ENST00000361335.1:57	0.00608683	0.389414	0.488562	NA	NA	NA	368	0.0125003	NA	2.28391	0.00622138	0.00616765	-0.000308243	NA	NA	NA	1.44982	1.41523	0.796841	0.0776147	NA	nonSig
ENST00000361335.1:58	0.000355701	0.0098849	0.502196	NA	NA	NA	365	0.00619141	NA	0.765994	0.00277876	0.00192306	-0.000738812	NA	NA	NA	0.233061	-0.710809	-0.032659	0.0224991	NA	nonSig
ENST00000361335.1:59	0.00999045	0.140096	0.0497656	NA	NA	NA	364	0.01145	NA	0.902378	0.00265495	0.00334139	-0.00303229	NA	NA	NA	-0.565207	-1.99307	-0.291971	0.352989	NA	nonSig
ENST00000361335.1:6	1	0.608335	1	NA	NA	NA	113	0.00135675	NA	0.399008	-0.00245744	-0.00666698	-0.00224884	NA	NA	NA	-1.42001	-3.92763	-1.62628	0.406249	NA	nonSig
ENST00000361335.1:60	0.0478789	0.0558168	0.0670584	NA	NA	NA	362	0.05987	NA	5.04378	0.00369614	0.0182159	0.00584726	NA	NA	NA	1.8996	1.41751	2.0604	0.850692	NA	nonSig
ENST00000361335.1:61	0.0172084	0.000247692	0.980273	NA	NA	NA	370	0.0262902	NA	3.83204	-0.00453624	-0.0115876	-0.00837159	NA	NA	NA	-0.331169	-3.95151	-0.117983	4.48e-42	NA	nonSig
ENST00000361335.1:62	0.212208	0.0438004	0.016039	NA	NA	NA	387	0.01019	NA	1.40707	0.00260541	-0.00507215	-0.000987414	NA	NA	NA	0.121636	-1.40715	-0.484771	5.05e-12	NA	nonSig
ENST00000361335.1:63	0.0278166	0.778799	0.946906	NA	NA	NA	391	0.0206464	NA	1.56203	0.00443012	0.00442554	0.000688272	NA	NA	NA	-0.427311	-2.02094	-0.0362644	0.199768	NA	nonSig
ENST00000361335.1:64	0.0337131	0.076757	0.957861	NA	NA	NA	389	0.0106861	NA	1.86113	0.00115035	-0.000183503	-0.00165709	NA	NA	NA	-1.62077	-1.4202	-0.62364	0.000662507	NA	nonSig
ENST00000361335.1:65	0.495389	1	0.849957	NA	NA	NA	391	0.0419028	NA	9.09354	-0.0226869	-0.0313895	-0.0124902	NA	NA	NA	-5.1406	-10.4789	-2.7906	0.015287	NA	nonSig
ENST00000361335.1:66	2.71e-06	3.06e-06	0.782345	NA	NA	NA	429	0.00431749	NA	3.33175	0.00172325	-0.00283262	-0.00170608	NA	NA	NA	2.01988	0.437795	0.348053	2.04e-35	NA	nonSig
ENST00000361335.1:67	0.0399849	0.947503	0.293816	NA	NA	NA	434	0.00654435	NA	0.719862	-0.00149523	0.000213121	0.00144154	NA	NA	NA	-0.709862	-0.108132	0.0892113	0.00222371	NA	nonSig
ENST00000361335.1:68	0.94885	0.741017	0.277324	NA	NA	NA	429	0.00335502	NA	0.988445	0.00180391	-0.0025906	0.00105844	NA	NA	NA	0.453436	-0.797708	-0.00904421	0.0144765	NA	nonSig
ENST00000361335.1:69	0.0221291	1	0.0408092	NA	NA	NA	427	0.00260516	NA	0.629637	-0.00157381	-0.000448761	-0.00155694	NA	NA	NA	-0.208336	-0.607548	-0.230352	0.881789	NA	nonSig
ENST00000361335.1:7	1	0.647588	0.268283	NA	NA	NA	113	0.00115739	NA	1.17358	-0.00426089	-0.00553301	-0.00215555	NA	NA	NA	-2.07676	-3.30464	-1.05985	0.0646032	NA	nonSig
ENST00000361335.1:70	1	0.316416	1	NA	NA	NA	422	0.00247422	NA	1.06867	0.000642417	-0.000186209	-0.000180012	NA	NA	NA	0.424492	0.0778996	-0.165617	0.0901215	NA	nonSig
ENST00000361335.1:71	0.106195	0.563402	0.556855	NA	NA	NA	418	0.00247783	NA	0.511738	0.000236266	-0.000952532	-0.00198647	NA	NA	NA	-0.0167542	-1.31262	-0.229884	0.692636	NA	nonSig
ENST00000361335.1:72	0.452508	1	0.33214	NA	NA	NA	415	0.00259754	NA	0.430623	-0.00108717	-0.000845374	-0.000308987	NA	NA	NA	-0.387624	-0.48733	-0.163386	0.04743	NA	nonSig
ENST00000361335.1:73	1	0.921475	1	NA	NA	NA	412	0.00240544	NA	0.539338	0.00059909	-0.000344153	0.00020302	NA	NA	NA	-0.287774	-0.0351481	-0.160748	0.000635726	NA	nonSig
ENST00000361335.1:74	0.127412	0.311427	0.795631	NA	NA	NA	411	0.0169195	NA	2.94283	0.00272916	0.00213286	5.53e-05	NA	NA	NA	-0.118984	-7.17759	-3.00886	0.0375707	NA	nonSig
ENST00000361335.1:75	0.127597	0.386575	1	NA	NA	NA	415	0.00117703	NA	0.740728	-0.000896168	-0.00196508	-0.00259007	NA	NA	NA	-0.197561	-0.412611	0.00712339	1.81e-08	NA	nonSig
ENST00000361335.1:76	1	1	0.0485407	NA	NA	NA	413	0.00515459	NA	0.963721	0.00229415	-0.000797167	0.00200175	NA	NA	NA	0.36496	-2.12191	0.569755	0.0874416	NA	nonSig
ENST00000361335.1:77	0.0995297	1	0.317114	NA	NA	NA	414	0.00243137	NA	0.429558	0.000217487	-0.00123344	0.000394659	NA	NA	NA	-0.17478	-0.393835	-0.16189	0.801672	NA	nonSig
ENST00000361335.1:78	0.16996	1	0.451489	NA	NA	NA	401	0.00369002	NA	0.352894	0.00102183	-0.00134288	0.000613812	NA	NA	NA	-0.0275479	-0.337441	0.0938452	0.000578287	NA	nonSig
ENST00000361335.1:79	0.379428	0.869062	0.134158	NA	NA	NA	391	0.00935695	NA	0.627394	0.00201556	0.00214063	-0.00181456	NA	NA	NA	0.019384	-0.169253	-0.0580353	4.46e-06	NA	nonSig
ENST00000361335.1:8	0.0272347	NA	0.250091	NA	NA	NA	113	0.00115739	NA	0.814845	-0.00203101	-0.00553301	-0.00186444	NA	NA	NA	-0.692165	-2.72908	-1.92183	NA	NA	nonSig
ENST00000361335.1:80	0.120548	0.116669	0.693267	NA	NA	NA	378	0.00225456	NA	0.347972	-0.00043146	-0.00126685	-0.000107175	NA	NA	NA	-0.0129948	-0.266414	0.0971884	0.0414864	NA	nonSig
ENST00000361335.1:81	1	1	0.830017	NA	NA	NA	373	0.170384	NA	23.2657	0.0454503	0.031751	0.0178784	NA	NA	NA	6.93638	2.48304	-3.23483	7.14e-07	NA	nonSig
ENST00000361335.1:82	2.27e-09	0.0035068	0.089067	NA	NA	NA	418	0.00824652	NA	5.88431	0.000353727	0.00119352	0.000309345	NA	NA	NA	1.27163	3.01593	3.22307	1.58e-187	NA	nonSig
ENST00000361335.1:83	0.845623	0.281319	0.689381	NA	NA	NA	414	0.00267833	NA	0.5566	0.000808274	-0.00214733	0.000567765	NA	NA	NA	0.0698684	-0.878997	0.153675	4.14e-06	NA	nonSig
ENST00000361335.1:84	0.180303	0.859856	0.346389	NA	NA	NA	409	0.00493017	NA	0.827872	0.00166238	0.00159015	0.00222747	NA	NA	NA	0.260763	0.0240848	0.253083	0.0057954	NA	nonSig
ENST00000361335.1:85	0.145671	0.104105	0.0423133	NA	NA	NA	395	0.00273741	NA	0.759859	-0.000697729	-0.00321264	0.000122321	NA	NA	NA	-0.438751	-1.69081	0.00789406	0.276163	NA	nonSig
ENST00000361335.1:86	0.889589	0.739888	0.742399	NA	NA	NA	380	0.00404476	NA	1.31641	0.0012283	0.000548492	6.11e-05	NA	NA	NA	0.605997	-0.52817	-0.997213	0.488871	NA	nonSig
ENST00000361335.1:87	0.149836	0.304406	0.969153	NA	NA	NA	368	0.00388138	NA	0.620199	-0.00246083	0.00073914	0.00114463	NA	NA	NA	-0.805634	-0.196804	0.165347	0.190437	NA	nonSig
ENST00000361335.1:88	0.668824	0.233475	0.104561	NA	NA	NA	353	0.00384708	NA	0.879197	-0.000407212	-0.00208175	-0.00079489	NA	NA	NA	-0.806874	-0.321454	0.264044	0.134023	NA	nonSig
ENST00000361335.1:89	0.970814	0.62052	0.13043	NA	NA	NA	343	0.00618287	NA	0.669513	0.000772784	0.000940814	0.00176373	NA	NA	NA	-0.219799	0.00993822	-0.0523601	0.84466	NA	nonSig
ENST00000361335.1:9	NA	NA	0.770347	NA	NA	NA	113	0.00195412	NA	0.989019	-0.00123428	-0.00473628	-0.0010672	NA	NA	NA	-1.26574	-3.49164	-1.7473	0.978042	NA	nonSig
ENST00000361335.1:90	0.471145	0.465245	0.539939	NA	NA	NA	330	0.0108237	NA	2.72782	0.00115539	-0.000291216	0.00156578	NA	NA	NA	1.28838	-0.247398	1.14871	0.0298673	NA	nonSig
ENST00000361335.1:91	0.763658	0.742857	0.969589	NA	NA	NA	328	0.00419125	NA	0.495034	-4.6e-05	-0.000799362	-0.000489866	NA	NA	NA	-0.253775	-0.378565	0.0992578	0.00534737	NA	nonSig
ENST00000361335.1:92	0.661958	0.756823	0.117657	NA	NA	NA	319	0.00702835	NA	0.88452	0.00095022	0.00073449	0.0018179	NA	NA	NA	0.110762	-0.305203	0.415529	0.00219071	NA	nonSig
ENST00000361335.1:93	0.384339	0.181068	0.720496	NA	NA	NA	308	0.00716932	NA	0.605103	0.00233899	0.00180437	-0.00139551	NA	NA	NA	-0.0728176	-0.205115	-0.274789	0.719646	NA	nonSig
ENST00000361335.1:94	0.167303	0.237269	0.109655	NA	NA	NA	295	0.00310819	NA	0.548665	-0.00129174	-0.00204741	-0.000468418	NA	NA	NA	-0.556953	-0.614004	0.0951299	0.00365663	NA	nonSig
ENST00000361335.1:95	1	0.99424	1	NA	NA	NA	274	0.00282707	NA	0.305169	-0.000708595	-0.00191091	0.000309716	NA	NA	NA	-0.132496	-0.792716	0.0190691	0.101615	NA	nonSig
ENST00000361335.1:96	0.349247	0.753062	0.887101	NA	NA	NA	264	0.0020581	NA	0.290844	-0.000671302	-0.00396507	-0.00141683	NA	NA	NA	-0.714045	-1.19759	-0.294631	5.38e-05	NA	nonSig
ENST00000361335.1:97	1	0.332373	0.571981	NA	NA	NA	256	0.00386292	NA	0.351598	0.00130926	-0.0029087	-0.00309368	NA	NA	NA	-0.142777	-1.01274	-0.607489	0.000410037	NA	nonSig
ENST00000361335.1:98	0.100112	0.822627	0.167788	NA	NA	NA	234	0.00472126	NA	0.473106	-0.000966475	-0.00224379	-0.00205243	NA	NA	NA	-0.194488	-1.02829	-0.359217	3.34e-05	NA	nonSig
ENST00000361335.1:99	0.547535	0.966334	0.493446	NA	NA	NA	219	0.0142557	NA	1.12397	0.00197773	-0.00304705	0.00358154	NA	NA	NA	0.0305881	-0.461198	0.21326	0.00385786	NA	nonSig
ENST00000361381.2:1	NA	NA	NA	NA	NA	NA	9	0.0862458	NA	2.16121	0.0109737	-0.0688611	-0.0325207	NA	NA	NA	0.545362	-0.820155	0.180601	NA	NA	nonSig
ENST00000361381.2:10	0.0110577	0.0857009	0.20008	NA	NA	NA	15	0.00541697	NA	0.125086	-0.0169045	-0.0329317	-0.0100509	NA	NA	NA	-0.475609	-0.783478	-0.194859	0.141401	NA	nonSig
ENST00000361381.2:100	0.775834	0.0183812	0.707092	NA	NA	NA	70	0.0682016	NA	3.42713	0.00539696	-0.00828615	-0.0116716	NA	NA	NA	0.976043	-0.728381	1.15057	1	NA	nonSig
ENST00000361381.2:1000	0.246093	0.352199	0.0648026	NA	NA	NA	132	0.0398785	NA	3.70028	-0.00417246	0.00169244	-0.00201504	NA	NA	NA	-0.455675	-0.163645	-2.95074	0.255529	NA	nonSig
ENST00000361381.2:1001	0.947136	0.598925	0.490521	NA	NA	NA	128	0.26948	NA	35.6448	0.0199997	-0.0172115	0.0280974	NA	NA	NA	-1.16465	12.0541	6.70281	7.53e-16	NA	nonSig
ENST00000361381.2:1002	0.175794	0.472731	0.0980719	NA	NA	NA	182	0.012738	NA	0.763104	-4.85e-06	-7.57e-05	0.00207839	NA	NA	NA	0.0809499	-0.260628	-0.0368535	7.78e-225	NA	nonSig
ENST00000361381.2:1003	0.312206	0.500478	0.689875	NA	NA	NA	177	0.0022803	NA	0.640405	-0.000572342	-0.00373963	0.00074915	NA	NA	NA	0.0549272	-0.428995	0.299222	0.394894	NA	nonSig
ENST00000361381.2:1004	1	1	0.425083	NA	NA	NA	178	0.0117914	NA	2.99189	-0.000412496	-0.00429293	0.00184738	NA	NA	NA	1.24106	1.28649	1.06029	0.146324	NA	nonSig
ENST00000361381.2:1005	0.577148	0.867788	0.72723	NA	NA	NA	181	0.0415903	NA	7.64824	0.0096987	-0.0153126	-0.00286841	NA	NA	NA	-8.3892	-1.26489	-6.54744	0.000153277	NA	nonSig
ENST00000361381.2:1006	0.159212	0.00865073	0.144562	NA	NA	NA	192	0.00806078	NA	0.788403	0.00339161	-0.00313633	0.00117787	NA	NA	NA	0.394072	-0.198358	-0.412324	5.41e-22	NA	nonSig
ENST00000361381.2:1007	0.0679295	0.809186	1	NA	NA	NA	192	0.0019686	NA	0.926653	-0.00014602	-0.00197492	5.62e-05	NA	NA	NA	0.55695	-0.192185	0.134571	0.5051	NA	nonSig
ENST00000361381.2:1008	0.591835	1	0.854557	NA	NA	NA	192	0.00327251	NA	0.390734	-0.0016504	-0.00067804	-0.000897249	NA	NA	NA	-0.238618	0.159688	-0.501738	1	NA	nonSig
ENST00000361381.2:1009	0.989228	0.328823	0.364744	NA	NA	NA	192	0.0367397	NA	5.98261	0.0101113	-0.0109105	-0.00927457	NA	NA	NA	1.95471	-2.65738	-1.87484	0.00652947	NA	nonSig
ENST00000361381.2:101	0.509169	0.679649	0.608925	NA	NA	NA	75	0.0159763	NA	0.800838	-0.0100486	-0.00655299	-0.00380073	NA	NA	NA	-0.124391	0.0583923	0.178884	4.11e-07	NA	nonSig
ENST00000361381.2:1010	0.0498258	0.158034	0.131506	NA	NA	NA	203	0.00458646	NA	0.647779	0.000403141	-0.000354518	-8.61e-05	NA	NA	NA	0.36872	0.226675	0.308507	1.46e-18	NA	nonSig
ENST00000361381.2:1011	0.451033	0.778673	1	NA	NA	NA	200	0.00179963	NA	0.500402	-0.000235061	-0.00366446	-0.00499154	NA	NA	NA	-0.0728269	-0.996541	-1.87089	0.00371196	NA	nonSig
ENST00000361381.2:1012	0.494687	1	0.00402677	NA	NA	NA	198	0.00281044	NA	0.380404	0.000237062	-0.00106707	1.42e-05	NA	NA	NA	-0.256569	-0.359656	-0.255174	0.00304858	NA	nonSig
ENST00000361381.2:1013	0.545938	0.73319	1	NA	NA	NA	198	0.0556794	NA	20.3658	0.0220327	0.00342292	-0.00770573	NA	NA	NA	11.9147	10.6445	-24.9337	8.14e-05	NA	nonSig
ENST00000361381.2:1014	0.0030596	0.997236	0.261878	NA	NA	NA	202	0.00375376	NA	0.515253	-0.00182778	-0.0022704	-0.00057638	NA	NA	NA	-0.491412	-0.167077	-0.182995	1.63e-34	NA	nonSig
ENST00000361381.2:1015	0.567409	0.852418	1	NA	NA	NA	199	0.0104926	NA	1.9118	0.00261186	0.000528983	0.00346236	NA	NA	NA	0.856038	0.481293	0.970615	0.0696804	NA	nonSig
ENST00000361381.2:1016	0.201829	0.469445	0.0636013	NA	NA	NA	196	0.0055532	NA	0.924638	0.00148491	0.000543917	0.000914157	NA	NA	NA	0.447813	0.407284	-0.000638975	0.0169888	NA	nonSig
ENST00000361381.2:1017	0.64594	0.196518	1	NA	NA	NA	196	0.00245265	NA	0.860911	0.000265828	-0.00366111	-0.000357884	NA	NA	NA	0.412027	-0.660399	-0.159085	0.320085	NA	nonSig
ENST00000361381.2:1018	0.284492	0.431648	0.715464	NA	NA	NA	191	0.00361477	NA	0.502214	0.00145944	-0.000858985	0.00025957	NA	NA	NA	0.168748	0.0331644	0.0194579	1	NA	nonSig
ENST00000361381.2:1019	0.0892954	0.383604	0.323864	NA	NA	NA	189	0.000962142	NA	0.220148	-0.00120141	-0.00352284	-0.000282672	NA	NA	NA	-0.536801	-1.04977	-0.307521	0.00207725	NA	nonSig
ENST00000361381.2:102	0.449029	0.9787	0.502295	NA	NA	NA	76	0.00710091	NA	0.594423	-0.00173389	-0.00296934	0.00207575	NA	NA	NA	-0.156686	-0.0496404	0.273071	0.709366	NA	nonSig
ENST00000361381.2:1020	1	0.968459	1	NA	NA	NA	188	0.00118321	NA	0.287991	-0.00106437	-0.00223884	-0.00131895	NA	NA	NA	-0.0396303	-0.537077	-0.0852069	0.00099191	NA	nonSig
ENST00000361381.2:1021	1	0.85296	0.708373	NA	NA	NA	187	0.108317	NA	16.3791	0.0191781	0.0151761	-0.00894186	NA	NA	NA	6.93708	-5.92325	-1.4222	3.26e-05	NA	nonSig
ENST00000361381.2:1022	0.0878599	0.247232	0.885841	NA	NA	NA	208	0.00821964	NA	1.69898	0.00231936	-6.13e-05	0.00157947	NA	NA	NA	-0.205307	0.414231	-1.06912	8.99e-72	NA	nonSig
ENST00000361381.2:1023	0.100106	0.445368	0.582081	NA	NA	NA	208	0.00835251	NA	0.752832	-0.00104834	-0.00308595	0.00147065	NA	NA	NA	-0.297836	-0.378456	0.136739	0.123133	NA	nonSig
ENST00000361381.2:1024	0.34836	0.926544	0.666241	NA	NA	NA	211	0.0463322	NA	3.11557	-0.000295906	-0.000233865	-0.00559869	NA	NA	NA	-0.922561	-7.40711	-2.36199	0.214755	NA	nonSig
ENST00000361381.2:1025	0.920709	0.622158	0.412346	NA	NA	NA	226	0.00720946	NA	0.736417	0.0023212	0.0012253	0.0017098	NA	NA	NA	0.478165	0.313304	0.265078	4.01e-15	NA	nonSig
ENST00000361381.2:1026	0.377728	0.189228	0.196799	NA	NA	NA	224	0.00735422	NA	1.16845	-0.00065661	-0.00549088	4.65e-05	NA	NA	NA	-0.0299715	-0.110064	0.46936	0.0389201	NA	nonSig
ENST00000361381.2:1027	1	0.651714	0.99357	NA	NA	NA	228	0.0218264	NA	2.81536	0.0027593	-0.00360947	0.00643761	NA	NA	NA	-0.143398	-0.84347	0.522392	0.943358	NA	nonSig
ENST00000361381.2:1028	0.204763	0.92193	0.0142177	NA	NA	NA	232	0.00383233	NA	1.40012	0.0010043	-0.00103864	0.00177193	NA	NA	NA	0.630737	-0.145464	0.984783	1.65e-06	NA	nonSig
ENST00000361381.2:1029	0.317571	0.638109	0.291213	NA	NA	NA	232	0.0017404	NA	0.325079	-0.000629644	-0.00272738	-0.000239832	NA	NA	NA	-0.100243	-0.522658	-0.368825	0.625468	NA	nonSig
ENST00000361381.2:103	0.707227	0.447367	0.683661	NA	NA	NA	76	0.0368748	NA	2.49069	-0.000311643	0.00401458	-6.63e-05	NA	NA	NA	-0.193074	-1.17587	-0.284533	0.237603	NA	nonSig
ENST00000361381.2:1030	0.989201	1	0.804535	NA	NA	NA	229	0.00424238	NA	0.437421	0.00149598	0.00025435	-0.0033588	NA	NA	NA	-0.0934731	-0.213384	-0.532361	4.93e-05	NA	nonSig
ENST00000361381.2:1031	0.0906688	0.134443	0.532126	NA	NA	NA	226	0.00359701	NA	0.572639	0.00191507	5.17e-05	0.00115469	NA	NA	NA	0.310958	-0.272074	-0.0889381	0.00385827	NA	nonSig
ENST00000361381.2:1032	0.0290491	0.352882	0.493432	NA	NA	NA	221	0.00435658	NA	0.293814	-0.000200316	-0.00229415	0.000119181	NA	NA	NA	-0.0189647	-0.833188	-0.0878754	0.0603844	NA	nonSig
ENST00000361381.2:1033	0.742249	0.949727	0.837026	NA	NA	NA	219	0.0034524	NA	1.02562	0.00140194	0.000355639	0.000552088	NA	NA	NA	0.686384	0.514331	0.453676	2.29e-08	NA	nonSig
ENST00000361381.2:1034	0.0835429	0.135138	0.494197	NA	NA	NA	215	0.00292536	NA	0.316823	0.00118793	-0.00435659	-0.000182695	NA	NA	NA	0.0987681	-0.346418	-0.0677889	0.635984	NA	nonSig
ENST00000361381.2:1035	0.0360894	0.528005	1	NA	NA	NA	215	0.00118213	NA	0.255174	-0.00155779	-0.00251888	-0.000706111	NA	NA	NA	-0.425264	-0.586212	-0.485948	8.56e-05	NA	nonSig
ENST00000361381.2:1036	1	1	1	NA	NA	NA	214	0.00208735	NA	0.357584	-0.000671614	-0.00110731	0.000382987	NA	NA	NA	-0.089255	-0.277725	-0.138242	0.0016842	NA	nonSig
ENST00000361381.2:1037	0.320937	0.314204	0.0713127	NA	NA	NA	212	0.0634826	NA	5.85797	0.0237087	0.00407156	0.00541887	NA	NA	NA	-0.389604	-2.81219	-1.00215	0.00385855	NA	nonSig
ENST00000361381.2:1038	0.00717613	0.91741	0.667979	NA	NA	NA	224	0.0470971	NA	3.23971	-0.0107101	0.00726621	0.00151759	NA	NA	NA	0.112248	0.866648	0.0865877	5.54e-27	NA	nonSig
ENST00000361381.2:1039	0.122836	0.819977	0.373048	NA	NA	NA	225	0.00571366	NA	1.02598	0.00258181	1.17e-05	-0.000768426	NA	NA	NA	0.596489	0.596918	-0.275832	9.93e-16	NA	nonSig
ENST00000361381.2:104	0.55891	0.768409	0.63064	NA	NA	NA	77	0.00334358	NA	0.277098	-0.00503313	-0.00671472	-0.00033046	NA	NA	NA	-0.356576	-0.537476	0.0312772	0.000882734	NA	nonSig
ENST00000361381.2:1040	0.0795565	0.35517	1	NA	NA	NA	218	0.010237	NA	1.49898	0.000903674	-0.00377062	-0.00413417	NA	NA	NA	-1.33494	-0.886979	-1.41686	1	NA	nonSig
ENST00000361381.2:1041	0.521677	0.564252	0.0763346	NA	NA	NA	217	0.104457	NA	11.0939	-0.00198966	0.00145357	-0.0041137	NA	NA	NA	-2.90917	-11.6159	-3.84406	0.188161	NA	nonSig
ENST00000361381.2:1042	0.177483	0.805901	0.983279	NA	NA	NA	242	0.00876941	NA	0.880093	0.00199909	-0.000300739	-0.000319232	NA	NA	NA	-0.00716294	0.0421929	-0.139903	1.09e-60	NA	nonSig
ENST00000361381.2:1043	0.534872	0.721894	0.702509	NA	NA	NA	240	0.0114161	NA	0.974006	0.00317719	0.00468046	0.00169159	NA	NA	NA	0.23445	-0.143019	0.216444	0.57078	NA	nonSig
ENST00000361381.2:1044	0.575808	0.0766242	0.395367	NA	NA	NA	237	0.00335761	NA	0.387783	-0.00136754	-0.00260893	0.00026124	NA	NA	NA	-0.265025	-0.699798	-0.199386	0.815742	NA	nonSig
ENST00000361381.2:1045	1	1	0.760168	NA	NA	NA	235	0.00556464	NA	0.354893	0.0025493	-0.00460433	0.00143143	NA	NA	NA	0.154141	-0.199815	0.00632221	0.000492629	NA	nonSig
ENST00000361381.2:1046	0.0532479	0.486136	0.340472	NA	NA	NA	233	0.0257899	NA	3.51752	-0.00299361	-0.00892334	0.00157329	NA	NA	NA	-0.256125	-1.76837	-0.530097	6.4e-08	NA	nonSig
ENST00000361381.2:1047	0.204477	0.0877574	0.350236	NA	NA	NA	235	0.0366395	NA	3.76802	-0.00897715	-0.00734409	-0.00429843	NA	NA	NA	-1.21363	-0.134836	-2.11609	1.16e-08	NA	nonSig
ENST00000361381.2:1048	0.0842788	0.309629	0.530842	NA	NA	NA	239	0.0398115	NA	6.24342	-0.0219433	-0.0315446	-0.0109107	NA	NA	NA	-0.402008	-2.93082	-3.07046	5.82e-14	NA	nonSig
ENST00000361381.2:1049	5.53e-09	1.19e-05	0.5957	NA	NA	NA	250	0.00708279	NA	0.404599	-0.00176478	-0.00341646	0.00138041	NA	NA	NA	0.0519702	-0.149435	0.0438387	2.04e-21	NA	nonSig
ENST00000361381.2:105	1	1	0.45575	NA	NA	NA	77	0.00233965	NA	0.248303	-0.00646786	-0.00777928	-0.0041862	NA	NA	NA	-0.584251	-0.427308	-0.191825	0.00408302	NA	nonSig
ENST00000361381.2:1050	0.914863	0.726703	0.649586	NA	NA	NA	246	0.00451602	NA	0.579945	-0.00285669	0.000249126	-0.000914492	NA	NA	NA	0.0313515	-0.077955	0.0242159	7.02e-06	NA	nonSig
ENST00000361381.2:1051	0.741241	0.429759	1	NA	NA	NA	239	0.00341422	NA	0.291012	-0.00262306	0.000443443	0.00174732	NA	NA	NA	-0.237368	0.085669	0.158951	0.0471885	NA	nonSig
ENST00000361381.2:1052	0.621095	0.104258	0.191813	NA	NA	NA	230	0.0027263	NA	0.211299	-0.000173121	-0.00384388	0.000234417	NA	NA	NA	0.0215243	-0.318751	-0.0159723	6.28e-09	NA	nonSig
ENST00000361381.2:1053	0.766755	0.828815	1	NA	NA	NA	224	0.00562828	NA	0.984904	-0.00125304	-0.00143858	0.000201887	NA	NA	NA	0.15374	0.569057	0.399383	5.46e-09	NA	nonSig
ENST00000361381.2:1054	0.728783	1	0.715216	NA	NA	NA	222	0.00208324	NA	0.167936	-0.000302266	-0.00200373	-0.000901695	NA	NA	NA	-0.132332	-0.132027	-0.0871543	1	NA	nonSig
ENST00000361381.2:1055	0.593893	1	0.84491	NA	NA	NA	220	0.00233508	NA	0.323695	-8.69e-05	-0.00284355	-0.000579032	NA	NA	NA	-0.148905	-0.486594	-0.105631	3.75e-11	NA	nonSig
ENST00000361381.2:1056	0.377369	0.985737	1	NA	NA	NA	217	0.00132573	NA	0.363043	-0.00157756	-0.00305964	2.13e-05	NA	NA	NA	-0.047378	-0.241667	0.133799	0.00237172	NA	nonSig
ENST00000361381.2:1057	1	1	1	NA	NA	NA	212	0.00101206	NA	0.253389	-0.00430125	-0.00284186	-0.00276265	NA	NA	NA	-1.36192	-0.357644	-1.48969	0.000208933	NA	nonSig
ENST00000361381.2:1058	0.029005	1	0.00527178	NA	NA	NA	204	0.0012302	NA	0.133144	-0.00105115	-0.00656736	-0.0014333	NA	NA	NA	-0.213668	-0.308773	-0.336425	0.00108164	NA	nonSig
ENST00000361381.2:1059	0.907262	0.06806	0.644633	NA	NA	NA	199	0.0106011	NA	1.37098	-0.00528158	-0.0106432	-0.00360138	NA	NA	NA	-0.0905571	-4.35852	-0.139184	9.29e-09	NA	nonSig
ENST00000361381.2:106	0.611351	NA	0.147434	NA	NA	NA	77	0.112366	NA	5.41241	0.0142579	0.00645506	0.015344	NA	NA	NA	-0.152258	2.00671	-2.13193	0.0129503	NA	nonSig
ENST00000361381.2:1060	0.641598	0.240757	0.0193514	NA	NA	NA	203	0.00152371	NA	0.270273	-0.00184181	-0.00498826	0.00025032	NA	NA	NA	-0.605689	-0.841256	0.055603	0.666452	NA	nonSig
ENST00000361381.2:1061	0.752158	0.267534	0.762644	NA	NA	NA	198	0.00103567	NA	0.166797	-0.00262823	-0.00312575	-0.000157706	NA	NA	NA	-0.936471	-0.609881	-0.0342969	0.000229443	NA	nonSig
ENST00000361381.2:1062	0.0961217	1	1	NA	NA	NA	189	0.00861189	NA	1.10736	-0.000378493	-0.0118878	-0.000213656	NA	NA	NA	-0.0368023	-2.38294	-0.108876	4.53e-06	NA	nonSig
ENST00000361381.2:1063	0.949463	0.0301942	0.639735	NA	NA	NA	188	0.0202249	NA	1.55781	-0.00180503	-0.0092714	0.00424544	NA	NA	NA	-4.91972	-3.68175	-0.739469	0.422686	NA	nonSig
ENST00000361381.2:1064	1	0.210041	0.00949011	NA	NA	NA	188	0.00124649	NA	0.167933	-0.00163645	-0.00240205	-9.74e-05	NA	NA	NA	-0.86535	-0.45089	-0.0965852	0.00277936	NA	nonSig
ENST00000361381.2:1065	0.9419	0.893936	1	NA	NA	NA	182	0.0382031	NA	4.1616	0.00404412	-0.00562894	0.00541853	NA	NA	NA	-0.0367003	-0.355665	-5.48322	2.34e-06	NA	nonSig
ENST00000361381.2:1066	0.838339	0.954283	0.0158798	NA	NA	NA	183	0.00363895	NA	0.816227	-0.00358211	-0.00601896	0.00125185	NA	NA	NA	-0.136943	-0.631161	0.178615	7.52e-16	NA	nonSig
ENST00000361381.2:1067	0.209634	0.536366	0.108991	NA	NA	NA	183	0.00356874	NA	0.300733	-0.00253229	-0.000867638	-0.000999221	NA	NA	NA	-0.34094	-0.197166	-0.319196	0.860184	NA	nonSig
ENST00000361381.2:1068	1	0.523067	1	NA	NA	NA	170	0.00363001	NA	0.245967	-0.000962864	-0.00353845	-0.00237729	NA	NA	NA	-0.0948687	-0.342963	-0.170152	1.5e-06	NA	nonSig
ENST00000361381.2:1069	0.961429	1	0.253098	NA	NA	NA	166	0.0122518	NA	0.443686	-0.00550181	-0.00467556	0.00077135	NA	NA	NA	-0.68996	-0.548819	-0.189777	6.14e-10	NA	nonSig
ENST00000361381.2:107	0.601275	0.306213	0.0214152	NA	NA	NA	84	0.00724641	NA	0.661423	0.000433806	-0.00333585	0.00236607	NA	NA	NA	-0.192789	-0.186571	0.103939	1.68e-18	NA	nonSig
ENST00000361381.2:1070	0.808773	0.459769	0.84512	NA	NA	NA	160	0.0137689	NA	0.480322	0.000952641	0.00188291	0.00076617	NA	NA	NA	-0.152169	-0.122835	0.0344714	2.71e-08	NA	nonSig
ENST00000361381.2:1071	0.19692	0.443121	0.723668	NA	NA	NA	153	0.00476274	NA	0.245044	-0.00106724	-0.00143053	0.00123883	NA	NA	NA	-0.0702947	-0.332625	0.0892554	1.13e-06	NA	nonSig
ENST00000361381.2:1072	0.36354	0.681667	0.943633	NA	NA	NA	148	0.00214628	NA	0.15773	-0.000664146	-0.00434926	-0.00174044	NA	NA	NA	-0.252714	-0.27668	-0.214416	1.57e-14	NA	nonSig
ENST00000361381.2:1073	0.660549	1	0.422966	NA	NA	NA	148	0.00474294	NA	0.300866	-0.00463205	-0.0124565	-0.00241504	NA	NA	NA	-0.188733	-0.476407	-0.0825148	1.39e-10	NA	nonSig
ENST00000361381.2:1074	0.231809	0.000409205	0.118646	NA	NA	NA	149	0.0036668	NA	0.191372	-0.003288	-0.00494682	-0.00143427	NA	NA	NA	-0.283064	-0.687996	-0.0960214	5e-08	NA	nonSig
ENST00000361381.2:1075	0.15292	0.775241	0.514062	NA	NA	NA	145	0.00135058	NA	0.132358	-0.00318281	-0.00326765	-0.00226945	NA	NA	NA	-0.343648	-0.25553	-0.264044	1.25e-11	NA	nonSig
ENST00000361381.2:1076	0.835746	1	0.145507	NA	NA	NA	137	0.00173886	NA	0.294776	-0.000919304	-0.00546699	5.89e-05	NA	NA	NA	-0.640896	-0.759331	0.030027	1.97e-08	NA	nonSig
ENST00000361381.2:1077	0.543753	1	0.986162	NA	NA	NA	134	0.00415585	NA	0.631625	-0.00392453	-0.0111997	-0.000493095	NA	NA	NA	-2.38918	-0.89427	-0.248491	0.000404158	NA	nonSig
ENST00000361381.2:1078	1	0.249107	1	NA	NA	NA	134	0.00196663	NA	0.183168	-0.000919396	-0.00296993	-0.000344978	NA	NA	NA	-0.0243471	-0.625702	0.0101046	0.0199442	NA	nonSig
ENST00000361381.2:1079	0.538808	0.83653	0.641733	NA	NA	NA	131	0.00154691	NA	0.140711	-0.00138096	-0.00356085	-0.00186441	NA	NA	NA	-0.0823688	-0.3902	-0.145934	1.3e-07	NA	nonSig
ENST00000361381.2:108	0.230739	0.890412	0.723925	NA	NA	NA	81	0.00689858	NA	0.514543	-0.00144054	-0.0022022	2.57e-06	NA	NA	NA	0.00622166	0.197317	-0.0423683	0.278994	NA	nonSig
ENST00000361381.2:1080	0.709186	1	0.261521	NA	NA	NA	125	0.0012621	NA	0.279648	-0.00170896	-0.00396365	-0.000244862	NA	NA	NA	-0.0634396	-0.98735	0.0106431	8.58e-09	NA	nonSig
ENST00000361381.2:1081	0.967687	1	0.609698	NA	NA	NA	123	0.00167023	NA	0.0774022	-0.00148254	-0.00373199	0.000101529	NA	NA	NA	-0.0857764	-0.229988	-0.0266106	0.000904559	NA	nonSig
ENST00000361381.2:1082	0.709152	1	0.358974	NA	NA	NA	120	0.00100531	NA	0.262856	-0.00224815	-0.00455263	-0.000612582	NA	NA	NA	-0.335834	-1.2253	-0.514694	8.9e-16	NA	nonSig
ENST00000361381.2:1083	NA	NA	NA	NA	NA	NA	116	0.00528449	NA	0.662582	-0.000818974	-0.00345954	-0.00175457	NA	NA	NA	-0.956067	-0.543588	-0.0615289	0.000651487	NA	nonSig
ENST00000361381.2:1084	0.817585	0.450176	0.927746	NA	NA	NA	113	0.00108443	NA	0.333641	-0.00238409	-0.00495164	-0.000673847	NA	NA	NA	-0.988229	-1.55514	-0.496997	0.108689	NA	nonSig
ENST00000361381.2:1085	NA	NA	NA	NA	NA	NA	109	0.00187764	NA	0.192251	-0.00179349	-0.00455017	1.89e-05	NA	NA	NA	-0.180932	-0.345762	-0.150495	0.0196832	NA	nonSig
ENST00000361381.2:1086	0.975303	1	0.605699	NA	NA	NA	103	0.00216109	NA	0.479003	-0.00265191	-0.00441255	-0.000999492	NA	NA	NA	-0.609715	-0.0919894	-0.0746941	2.22e-06	NA	nonSig
ENST00000361381.2:1087	1	1	0.756293	NA	NA	NA	101	0.0315034	NA	4.61679	0.00230494	-0.00260453	-0.00762441	NA	NA	NA	-0.718854	-1.68137	-0.73389	0.0073535	NA	nonSig
ENST00000361381.2:1088	0.342714	0.926962	0.364211	NA	NA	NA	98	0.00147972	NA	0.823938	-0.00526278	-0.00549363	-0.000568765	NA	NA	NA	-1.20424	-0.292533	-0.105444	1.08e-12	NA	nonSig
ENST00000361381.2:1089	0.0956379	1	1	NA	NA	NA	95	0.001376	NA	0.826156	-0.00291782	-0.00583391	-0.000801367	NA	NA	NA	-1.36583	-0.585123	0.0732062	0.063971	NA	nonSig
ENST00000361381.2:109	0.587605	0.372551	0.502228	NA	NA	NA	81	0.00969548	NA	0.641791	-0.00399446	-0.00857619	-0.000972768	NA	NA	NA	-0.111015	-0.590207	-0.0354485	0.0691933	NA	nonSig
ENST00000361381.2:1090	NA	NA	NA	NA	NA	NA	92	0.00195711	NA	0.225199	-0.00271869	-0.00554296	-0.000636989	NA	NA	NA	-0.647997	-0.586373	-0.0552946	0.0172333	NA	nonSig
ENST00000361381.2:1091	0.972624	1	1	NA	NA	NA	90	0.00804546	NA	1.84938	0.00111053	-0.00492588	0.00182389	NA	NA	NA	-0.0799691	-0.197996	-0.612636	0.000192736	NA	nonSig
ENST00000361381.2:1092	0.341388	0.867666	1	NA	NA	NA	84	0.0340214	NA	2.9576	-0.0190254	0.019335	0.00451249	NA	NA	NA	-2.10076	2.07248	-1.65639	0.214555	NA	nonSig
ENST00000361381.2:1093	0.214102	0.0078677	0.953156	NA	NA	NA	77	0.00716615	NA	0.691905	-0.000736637	-0.00602066	0.000626437	NA	NA	NA	-0.0800829	-0.974278	-0.398899	2.36e-07	NA	nonSig
ENST00000361381.2:1094	0.502624	0.626384	0.507661	NA	NA	NA	76	0.00676113	NA	0.512775	0.000909139	-0.00485636	-0.00134152	NA	NA	NA	0.0522343	-0.867645	-0.000816011	0.158772	NA	nonSig
ENST00000361381.2:1095	0.158454	0.873818	0.467003	NA	NA	NA	72	0.00406915	NA	0.564652	-0.00215717	-0.00665925	-0.000849224	NA	NA	NA	-0.476697	-0.377802	0.104833	0.005511	NA	nonSig
ENST00000361381.2:1096	0.532187	0.810881	0.899252	NA	NA	NA	69	0.264994	NA	111.956	-0.0208826	0.00807121	-0.0550467	NA	NA	NA	26.8046	29.6372	15.2574	0.0337978	NA	nonSig
ENST00000361381.2:1097	0.539014	0.331444	0.0461476	NA	NA	NA	85	0.102434	NA	29.2305	-0.0292482	-0.0216374	-0.0271246	NA	NA	NA	-29.8883	11.6554	-12.1126	4.12e-223	NA	nonSig
ENST00000361381.2:1098	0.17499	0.862166	0.653742	NA	NA	NA	94	0.00468926	NA	2.61083	-0.00225166	-0.00449377	-0.00379793	NA	NA	NA	0.824314	0.608421	0.672562	2.67e-82	NA	nonSig
ENST00000361381.2:1099	0.740766	0.887721	0.723675	NA	NA	NA	94	0.0121275	NA	0.940267	0.00545893	0.00227322	0.00501939	NA	NA	NA	-0.326572	-0.175273	0.221219	0.100995	NA	nonSig
ENST00000361381.2:11	NA	NA	0.848288	NA	NA	NA	15	0.00859296	NA	0.359286	-0.0137285	-0.0297557	-0.00680895	NA	NA	NA	-0.317797	-0.384567	-0.0538815	3.19e-05	NA	nonSig
ENST00000361381.2:110	0.628595	1	0.906549	NA	NA	NA	81	0.00349934	NA	0.570317	-0.00491995	-0.00566601	-0.00056917	NA	NA	NA	-0.907817	-0.38653	0.18381	0.432235	NA	nonSig
ENST00000361381.2:1100	0.0327002	0.132839	0.072612	NA	NA	NA	90	0.00342859	NA	1.92022	-0.00483851	-0.00595719	0.000241547	NA	NA	NA	-0.741649	-0.0588221	1.08376	0.97227	NA	nonSig
ENST00000361381.2:1101	0.581299	0.860513	0.496437	NA	NA	NA	83	0.0172674	NA	4.1985	0.0054954	-0.00616991	0.00115444	NA	NA	NA	2.32268	1.243	1.37402	0.697003	NA	nonSig
ENST00000361381.2:1102	0.185123	0.833451	0.745952	NA	NA	NA	69	0.0123193	NA	3.93513	-0.00437215	-0.0181507	-0.00560895	NA	NA	NA	1.85533	-2.61074	-4.34783	2.66e-06	NA	nonSig
ENST00000361381.2:1103	0.34531	0.40119	0.584437	NA	NA	NA	67	0.022321	NA	3.42375	-0.00510258	-0.00160249	-0.000286519	NA	NA	NA	-0.401088	1.01842	-0.490585	0.00257442	NA	nonSig
ENST00000361381.2:1104	0.375272	0.599838	0.593751	NA	NA	NA	67	0.0117581	NA	0.93792	-0.00900006	-0.0190593	0.00298098	NA	NA	NA	-1.55163	-0.722295	0.418581	0.00117763	NA	nonSig
ENST00000361381.2:1105	0.29163	0.263322	0.539183	NA	NA	NA	66	0.00784334	NA	0.739912	0.00231961	-0.00377669	0.00312682	NA	NA	NA	0.244533	-1.41944	0.366644	0.153417	NA	nonSig
ENST00000361381.2:1106	0.0920448	0.296675	0.157436	NA	NA	NA	64	0.00587399	NA	0.919111	-0.00254928	-0.00823841	-0.00110828	NA	NA	NA	-0.172222	-0.810186	-0.842994	0.287547	NA	nonSig
ENST00000361381.2:1107	1	1	0.738741	NA	NA	NA	63	0.0198219	NA	6.56336	-0.0102758	-0.0132272	0.00325328	NA	NA	NA	-2.72117	-1.69153	3.41994	0.505743	NA	nonSig
ENST00000361381.2:1108	0.496949	1	0.434835	NA	NA	NA	63	0.00399004	NA	4.63995	-0.00440997	-0.0134157	0.00115012	NA	NA	NA	0.44691	-0.546212	3.62552	9.33e-09	NA	nonSig
ENST00000361381.2:1109	1	1	0.305827	NA	NA	NA	63	0.00518864	NA	1.2969	-0.00649973	-0.0077008	0.00190647	NA	NA	NA	-1.34354	-1.47029	0.458724	0.057033	NA	nonSig
ENST00000361381.2:111	1	1	1	NA	NA	NA	81	0.00220078	NA	0.274348	-0.004799	-0.00703772	-0.00135062	NA	NA	NA	-0.731236	-0.27311	-0.335738	0.379861	NA	nonSig
ENST00000361381.2:1110	0.690181	0.78265	0.302092	NA	NA	NA	61	0.0242855	NA	10.679	0.00323065	-0.0338675	0.0048983	NA	NA	NA	-2.18396	-4.34232	1.41825	1	NA	nonSig
ENST00000361381.2:1111	0.739912	0.0273942	0.0452314	NA	NA	NA	61	0.00406219	NA	1.77479	-0.00363749	-0.00883846	-0.00204822	NA	NA	NA	-0.975823	-0.989562	-0.420431	3.9e-14	NA	nonSig
ENST00000361381.2:1112	1	0.915761	1	NA	NA	NA	59	0.00452759	NA	1.50792	-0.00961801	-0.0377964	-0.00592163	NA	NA	NA	-4.26035	-11.4664	-6.105	0.988953	NA	nonSig
ENST00000361381.2:1113	0.212265	2.78e-06	0.0982283	NA	NA	NA	58	0.0180048	NA	2.37538	-0.00104397	-0.0089095	0.00177619	NA	NA	NA	-0.553089	-0.0904611	-0.216475	1	NA	nonSig
ENST00000361381.2:1114	0.950589	0.916004	0.431896	NA	NA	NA	59	0.0225515	NA	4.99518	-0.0134069	-0.00616682	0.00112901	NA	NA	NA	0.940724	1.08555	1.21747	0.00676002	NA	nonSig
ENST00000361381.2:1115	0.592224	1	0.364909	NA	NA	NA	60	0.00799936	NA	1.08309	-0.00757902	-0.00900257	0.00270937	NA	NA	NA	-1.92532	-1.5348	-0.415441	1.42e-08	NA	nonSig
ENST00000361381.2:1116	0.857301	1	0.123869	NA	NA	NA	60	0.00564553	NA	0.451672	-0.00369439	-0.0113993	-0.00113908	NA	NA	NA	-0.531895	-1.89279	-0.0314639	0.621971	NA	nonSig
ENST00000361381.2:1117	0.689306	0.885952	0.750237	NA	NA	NA	60	0.0569076	NA	1.42024	-7.5e-05	-0.00791789	0.015773	NA	NA	NA	-1.16587	-0.992228	0.129354	0.0146808	NA	nonSig
ENST00000361381.2:1118	0.775916	0.96868	0.0976321	NA	NA	NA	63	0.0103701	NA	0.528285	-7.82e-05	-0.00189674	0.00258639	NA	NA	NA	-0.00845735	-1.09741	0.0546502	0.126105	NA	nonSig
ENST00000361381.2:1119	0.769685	0.259827	0.652862	NA	NA	NA	63	0.00261825	NA	0.753017	-0.00344601	-0.00983296	-0.000648718	NA	NA	NA	0.149616	-0.23393	0.251645	0.000906747	NA	nonSig
ENST00000361381.2:112	NA	NA	NA	NA	NA	NA	79	0.00310521	NA	0.732495	-0.00395749	-0.00622843	-0.000772252	NA	NA	NA	-0.481366	0.0740008	-0.0325043	0.0255426	NA	nonSig
ENST00000361381.2:1120	1	1	1	NA	NA	NA	62	0.0509531	NA	12.1155	-0.0125847	-0.0183017	-0.0210095	NA	NA	NA	-3.27432	0.6854	-3.41693	0.0165178	NA	nonSig
ENST00000361381.2:1121	0.525731	0.718048	0.0498419	NA	NA	NA	66	0.0997438	NA	23.3768	-0.00768238	-0.0112337	-0.0112497	NA	NA	NA	-3.06371	15.905	1.45605	5.81e-31	NA	nonSig
ENST00000361381.2:1122	0.801925	0.91615	0.163661	NA	NA	NA	73	0.00296614	NA	0.365374	-0.00731711	-0.012101	-0.000203747	NA	NA	NA	-1.00541	-3.03385	-0.339689	6.96e-71	NA	nonSig
ENST00000361381.2:1123	0.366538	1	1	NA	NA	NA	74	0.00330734	NA	0.412643	-0.00189381	-0.00752258	0.000100232	NA	NA	NA	-0.175377	-1.85588	-0.0422063	0.00624322	NA	nonSig
ENST00000361381.2:1124	0.979062	1	1	NA	NA	NA	71	0.00314724	NA	0.710988	-0.00594515	-0.00778188	0.000308334	NA	NA	NA	-0.710534	-2.0061	0.0175088	0.000786779	NA	nonSig
ENST00000361381.2:1125	0.59532	1	1	NA	NA	NA	70	0.0318596	NA	10.6809	0.0109695	0.0080406	0.0161196	NA	NA	NA	4.6486	4.8276	4.85254	0.0925315	NA	nonSig
ENST00000361381.2:1126	0.14995	0.138278	0.0155223	NA	NA	NA	70	0.00473073	NA	1.28557	-0.000562141	-0.00822962	0.00146548	NA	NA	NA	-0.221371	-2.74885	0.507163	1.41e-16	NA	nonSig
ENST00000361381.2:1127	0.417499	1	0.309665	NA	NA	NA	70	0.0111161	NA	3.03901	0.00301622	-0.0112198	0.00246475	NA	NA	NA	1.43551	-0.0957379	1.52277	1	NA	nonSig
ENST00000361381.2:1128	0.494273	0.846321	0.957797	NA	NA	NA	68	0.00243872	NA	1.08672	-0.00303471	-0.00903027	-0.00050406	NA	NA	NA	0.409639	-0.31489	0.558431	0.0474645	NA	nonSig
ENST00000361381.2:1129	1	1	1	NA	NA	NA	65	0.00215283	NA	0.408977	-0.00482508	-0.0140949	-0.00127359	NA	NA	NA	-1.28917	-1.33519	-0.0945136	0.0179529	NA	nonSig
ENST00000361381.2:113	1	1	1	NA	NA	NA	78	0.00452164	NA	0.845008	-0.00256049	-0.00501306	0.000878051	NA	NA	NA	-0.170595	-0.15862	0.123365	1	NA	nonSig
ENST00000361381.2:1130	0.585381	0.317607	0.4075	NA	NA	NA	63	0.0364843	NA	5.27126	0.00789827	-0.0241677	-0.00924551	NA	NA	NA	1.26154	-5.81862	-7.93658	0.0022697	NA	nonSig
ENST00000361381.2:1131	0.335896	0.262804	0.0107115	NA	NA	NA	65	0.0287417	NA	2.19168	-0.000579807	-0.00715128	0.00715738	NA	NA	NA	-1.1943	0.311931	0.538028	7.39e-13	NA	nonSig
ENST00000361381.2:1132	0.326296	0.788324	0.135703	NA	NA	NA	58	0.0047055	NA	0.825675	-0.00357054	-0.00928277	0.00130562	NA	NA	NA	-0.732976	-1.8686	0.0576633	6.72e-05	NA	nonSig
ENST00000361381.2:1133	1	1	0.393942	NA	NA	NA	58	0.0188588	NA	2.12542	0.00223017	-0.00247741	0.00541771	NA	NA	NA	-0.134743	-1.90871	1.06831	0.547702	NA	nonSig
ENST00000361381.2:1134	0.279767	0.202228	0.338433	NA	NA	NA	59	0.0561281	NA	19.6563	0.00096109	-0.00919534	0.00243812	NA	NA	NA	0.730641	9.01933	1.57003	0.000561463	NA	nonSig
ENST00000361381.2:1135	1	0.922397	0.306369	NA	NA	NA	64	0.00662249	NA	1.14315	0.0013149	-0.00469085	0.000326455	NA	NA	NA	-0.442739	-0.918724	-0.0354966	3.99e-33	NA	nonSig
ENST00000361381.2:1136	0.12659	0.380152	0.868407	NA	NA	NA	63	0.00561079	NA	1.62971	-0.00130708	-0.00795176	0.00213088	NA	NA	NA	-0.698956	-1.63885	0.170987	0.935454	NA	nonSig
ENST00000361381.2:1137	0.953094	1	0.586013	NA	NA	NA	63	0.00296726	NA	1.82638	-0.00282003	-0.00899489	-0.000244311	NA	NA	NA	-0.64277	-1.0389	0.319362	1	NA	nonSig
ENST00000361381.2:1138	0.976796	1	1	NA	NA	NA	60	0.00321791	NA	1.62167	-0.00591045	-0.00929171	-0.00192673	NA	NA	NA	-2.10488	-1.16903	-3.13844	1	NA	nonSig
ENST00000361381.2:1139	0.341783	1	0.275538	NA	NA	NA	58	0.00812857	NA	2.59488	-0.00134963	-0.00913706	0.0033719	NA	NA	NA	-2.16181	-0.928901	1.46287	0.981928	NA	nonSig
ENST00000361381.2:114	0.675872	0.85948	0.231883	NA	NA	NA	78	0.00228736	NA	0.619022	-0.00494944	-0.00737352	-0.00141143	NA	NA	NA	-0.625376	-0.398472	-0.111482	0.648605	NA	nonSig
ENST00000361381.2:1140	0.974168	1	0.581598	NA	NA	NA	54	0.00768168	0	1.18785	-0.000627478	-0.00993111	-0.00079133	NA	NA	0	0.555202	-0.659525	0.0985585	0.389898	NA	nonSig
ENST00000361381.2:1141	0.369272	0.92507	1	NA	NA	NA	51	0.00840472	0	1.86063	-0.00160623	-0.00510117	-0.00093573	NA	NA	0	-0.303143	-0.919525	-2.42234	0.927207	NA	nonSig
ENST00000361381.2:1142	0.97052	0.498019	0.742668	NA	NA	NA	50	0.00899197	0	1.14883	0.000373481	-0.00502528	0.00307155	NA	NA	0	-0.299547	0.140771	0.498995	0.531254	NA	nonSig
ENST00000361381.2:1143	0.660332	0.577872	1	NA	NA	NA	48	0.00266342	0.0866788	0.573147	-0.00450463	-0.0143438	-0.00104456	NA	NA	0.0866788	-1.28498	-2.86658	-0.211415	0.237783	NA	nonSig
ENST00000361381.2:1144	NA	0.318439	0.93998	NA	NA	NA	48	0.00668548	NA	0.83449	-0.000740484	-0.0153466	0.00174857	NA	NA	NA	-1.78561	-1.07013	0.155367	0.0391959	NA	nonSig
ENST00000361381.2:1145	0.429499	0.621393	0.903593	NA	NA	NA	47	0.00557046	NA	0.483373	-0.00398878	-0.00937355	-0.00173694	NA	NA	NA	-0.744327	-1.62116	-0.220496	0.178561	NA	nonSig
ENST00000361381.2:1146	0.818436	0.655994	1	NA	NA	NA	46	0.0369343	NA	2.16564	-0.0150526	-0.0149111	0.00528147	NA	NA	NA	-0.484989	-2.08687	0.432834	0.0737651	NA	nonSig
ENST00000361381.2:1147	1	0.896817	0.658434	NA	NA	NA	46	0.0106301	NA	0.753578	0.00248446	-0.0128251	0.00208713	NA	NA	NA	-0.082368	-1.17601	0.186911	0.000328811	NA	nonSig
ENST00000361381.2:1148	0.123787	1	0.881033	NA	NA	NA	45	0.0119599	NA	2.27398	-0.000827357	-0.00819603	0.00164057	NA	NA	NA	0.804955	0.511408	0.2638	0.282136	NA	nonSig
ENST00000361381.2:1149	0.895284	1	1	NA	NA	NA	39	0.376272	NA	54.1363	0.044034	0.0161172	0.0725708	NA	NA	NA	11.5732	7.18475	24.4813	0.672852	NA	nonSig
ENST00000361381.2:115	NA	NA	NA	NA	NA	NA	76	0.00235025	NA	0.770973	-0.00492659	-0.00748402	-0.00138365	NA	NA	NA	-0.47477	-0.255637	-0.286973	0.340871	NA	nonSig
ENST00000361381.2:1150	0.515861	0.615594	0.172957	NA	NA	NA	61	0.167327	NA	27.2003	-0.0159976	0.0203477	0.0376145	NA	NA	NA	-21.5967	12.6763	1.89215	1.02e-294	NA	nonSig
ENST00000361381.2:1151	0.380298	0.341388	0.0472375	NA	NA	NA	72	0.00406475	NA	1.70289	-0.00193894	-0.00598076	-6.11e-05	NA	NA	NA	-0.841941	0.449621	1.07384	2.37e-113	NA	nonSig
ENST00000361381.2:1152	0.700974	0.608816	0.508619	NA	NA	NA	70	0.0113598	NA	3.04788	0.00406907	-0.0101927	0.0032634	NA	NA	NA	2.10142	0.268767	1.10144	0.973731	NA	nonSig
ENST00000361381.2:1153	0.154633	1	0.247202	NA	NA	NA	71	0.098348	NA	26.5915	-0.00975005	-0.0487207	0.0178049	NA	NA	NA	-8.59047	-4.20547	-9.6777	0.00353709	NA	nonSig
ENST00000361381.2:1154	0.605096	0.0410723	0.00668386	NA	NA	NA	80	0.0313579	NA	2.84276	0.00422639	0.00495264	0.00330497	NA	NA	NA	0.179321	0.919798	0.614129	1.18e-70	NA	nonSig
ENST00000361381.2:1155	0.132973	0.0774961	0.846215	NA	NA	NA	77	0.0140661	NA	1.49505	-0.00196665	-0.0101268	0.000436477	NA	NA	NA	-1.34811	-2.75285	0.146094	3.67e-09	NA	nonSig
ENST00000361381.2:1156	1	1	0.633326	NA	NA	NA	79	0.011976	NA	1.05943	-0.00210831	-0.00141492	-0.00596275	NA	NA	NA	-0.624898	-0.154752	-0.289226	0.216638	NA	nonSig
ENST00000361381.2:1157	0.706513	0.393066	0.444593	NA	NA	NA	79	0.00646545	NA	1.82391	0.00165783	-0.00498525	0.00140453	NA	NA	NA	0.550984	-0.27358	-0.742599	0.810618	NA	nonSig
ENST00000361381.2:1158	0.127688	0.902603	0.989651	NA	NA	NA	79	0.00342966	NA	1.16087	-0.00291793	-0.0114448	-0.00141445	NA	NA	NA	-0.502372	-2.53497	-0.33885	0.503851	NA	nonSig
ENST00000361381.2:1159	1	0.557865	0.528073	NA	NA	NA	77	0.00351849	NA	1.92803	-0.00147339	-0.00620137	-0.00304203	NA	NA	NA	0.357942	0.0676962	-0.645944	1	NA	nonSig
ENST00000361381.2:116	NA	NA	NA	NA	NA	NA	76	0.00239315	NA	0.644231	-0.00489129	-0.00744886	-0.00136628	NA	NA	NA	-0.60348	-0.383626	-0.171265	NA	NA	nonSig
ENST00000361381.2:1160	0.755497	1	1	NA	NA	NA	77	0.0109485	NA	5.88367	0.00363203	-0.00081636	0.00398684	NA	NA	NA	3.14342	2.54847	3.57493	1	NA	nonSig
ENST00000361381.2:1161	0.217385	0.440224	0.285816	NA	NA	NA	77	0.0658533	NA	12.8006	-0.0120097	-0.036539	0.00521694	NA	NA	NA	-0.48314	-1.30605	-0.680359	2.11e-05	NA	nonSig
ENST00000361381.2:1162	0.16138	0.00484741	0.244464	NA	NA	NA	84	0.0155768	NA	2.22268	-0.011968	-0.0330628	-0.0186508	NA	NA	NA	-1.13442	-4.33257	-1.43017	2.32e-35	NA	nonSig
ENST00000361381.2:1163	0.108188	0.00362493	0.0559954	NA	NA	NA	89	0.0114072	NA	4.97082	0.000794145	-0.00979698	0.00128825	NA	NA	NA	1.98661	0.246067	1.11515	0.0106348	NA	nonSig
ENST00000361381.2:1164	0.345019	0.847499	0.536286	NA	NA	NA	89	0.0662309	NA	11.6271	0.00893447	-0.0306704	0.00904536	NA	NA	NA	1.95384	2.70119	-1.29447	1.11e-05	NA	nonSig
ENST00000361381.2:1165	0.535067	0.132855	0.594755	NA	NA	NA	98	0.0269991	0	7.28335	0.00902118	-0.00121514	0.00152553	NA	NA	-0.0239596	2.40422	3.6853	3.56448	1.19e-33	NA	nonSig
ENST00000361381.2:1166	0.116761	0.458162	0.472435	NA	NA	NA	99	0.0174526	0	2.74231	0.000484649	-0.00168007	0.00665727	NA	NA	0	-0.293429	1.23176	1.00565	5.11e-15	NA	nonSig
ENST00000361381.2:1167	0.984918	0.496588	0.184009	NA	NA	NA	97	0.0791574	0	7.7586	0.0199355	0.0167511	0.00885736	NA	NA	0	-1.34522	1.07227	-5.21959	0.000270755	NA	nonSig
ENST00000361381.2:1168	0.0376843	0.154019	0.145825	NA	NA	NA	101	0.0874927	0	7.07278	-0.0023344	-0.00927197	0.00176924	NA	NA	NA	-5.01296	-7.19161	-4.25435	2.99e-44	NA	nonSig
ENST00000361381.2:1169	0.733458	1	0.940848	NA	NA	NA	110	0.142121	NA	12.365	0.00162854	0.0186278	-0.00420365	NA	NA	NA	1.97689	-0.039192	-2.51309	6.46e-46	NA	nonSig
ENST00000361381.2:117	NA	NA	NA	NA	NA	NA	76	0.00243639	NA	0.691041	-0.00653481	-0.0075757	-0.00133517	NA	NA	NA	-0.833865	-0.354292	-0.267244	0.879862	NA	nonSig
ENST00000361381.2:1170	0.188391	0.0623232	0.464786	NA	NA	NA	123	0.0184911	0	2.25337	-0.0113906	-0.00492836	-0.00655302	NA	NA	NA	-0.0745427	0.436753	-5.54646	2.83e-91	NA	nonSig
ENST00000361381.2:1171	0.605929	1	0.167206	NA	NA	NA	123	0.0448737	NA	8.56704	0.0103185	0.0167755	0.00967736	NA	NA	NA	0.0721343	5.12942	5.57653	0.000277075	NA	nonSig
ENST00000361381.2:1172	0.00672721	0.035943	0.0987979	NA	NA	NA	123	0.00587873	NA	2.0813	-0.00021946	-0.00183143	6.4e-05	NA	NA	NA	-0.969111	0.308483	0.407793	6.03e-26	NA	nonSig
ENST00000361381.2:1173	0.593606	0.519662	1	NA	NA	NA	123	0.0125716	NA	2.38074	0.00467822	0.00361775	0.00504889	NA	NA	NA	1.39958	1.49865	1.07461	0.216068	NA	nonSig
ENST00000361381.2:1174	0.070798	0.117096	0.0674548	NA	NA	NA	123	0.0870466	NA	32.0489	-0.00730735	-0.00576697	0.00792622	NA	NA	NA	6.55087	14.0132	11.1741	0.00152071	NA	nonSig
ENST00000361381.2:1175	0.662933	0.826423	0.379473	NA	NA	NA	133	0.0126476	NA	2.47566	0.00544758	0.00553505	-0.000848613	NA	NA	NA	1.59307	1.64025	1.21557	1.46e-58	NA	nonSig
ENST00000361381.2:1176	0.0519172	0.0598795	0.71893	NA	NA	NA	132	0.00547324	NA	3.11532	-0.000310421	-0.00534469	-0.00283588	NA	NA	NA	1.69476	1.01895	0.161416	0.0093527	NA	nonSig
ENST00000361381.2:1177	0.407335	1	0.508116	NA	NA	NA	131	0.00371529	NA	1.06943	-0.00141653	-0.00738194	-0.00215241	NA	NA	NA	0.0561064	-0.507689	-1.81115	0.12487	NA	nonSig
ENST00000361381.2:1178	0.704122	0.87738	0.739465	NA	NA	NA	131	0.00611806	NA	1.62856	0.0019857	-0.00471214	-0.00204836	NA	NA	NA	0.710619	0.270127	0.17397	0.934591	NA	nonSig
ENST00000361381.2:1179	0.076716	1	0.418963	NA	NA	NA	128	0.00870335	NA	2.75793	0.000810797	0.00135855	0.00268101	NA	NA	NA	1.8283	2.02324	1.04211	0.0914369	NA	nonSig
ENST00000361381.2:118	0.614551	NA	NA	NA	NA	NA	72	0.00247107	NA	0.65944	-0.0051342	-0.00757338	-0.00133013	NA	NA	NA	-0.631562	-0.391103	-0.40864	0.885406	NA	nonSig
ENST00000361381.2:1180	0.186991	0.221692	0.548599	NA	NA	NA	126	0.00722424	NA	1.90545	0.00303429	-0.000141396	-0.000882623	NA	NA	NA	0.987351	0.921624	0.327989	0.005798	NA	nonSig
ENST00000361381.2:1181	0.0509182	0.264208	1	NA	NA	NA	125	0.0069266	NA	1.38732	-0.00221838	-0.00161662	0.00207549	NA	NA	NA	-0.75007	-0.579553	0.0906779	0.101081	NA	nonSig
ENST00000361381.2:1182	0.892326	0.346666	1	NA	NA	NA	125	0.0785681	NA	21.6028	0.010941	0.0141289	0.00140556	NA	NA	NA	4.37012	10.0672	11.7986	0.315637	NA	nonSig
ENST00000361381.2:1183	0.0685752	0.0903422	0.403636	NA	NA	NA	133	0.0197901	NA	1.76953	0.00461888	0.00135237	0.00391399	NA	NA	NA	0.0907402	-0.0180442	0.70899	2.25e-47	NA	nonSig
ENST00000361381.2:1184	0.0322876	0.309366	0.331747	NA	NA	NA	132	0.00822287	NA	1.88042	0.00178719	-0.00235757	0.00110558	NA	NA	NA	0.242173	-0.302544	0.808365	0.000649932	NA	nonSig
ENST00000361381.2:1185	0.141875	0.705892	1	NA	NA	NA	132	0.00192275	NA	1.39972	-0.00131686	-0.00508234	-0.00306936	NA	NA	NA	0.637157	-0.0298078	-0.300423	0.0325059	NA	nonSig
ENST00000361381.2:1186	0.678548	1	0.0201142	NA	NA	NA	130	0.00312772	NA	1.05157	-0.000853339	-0.00726224	-0.00260715	NA	NA	NA	-0.571292	-1.81339	-0.350977	0.666382	NA	nonSig
ENST00000361381.2:1187	0.407224	0.272193	0.995014	NA	NA	NA	130	0.00348689	NA	1.32413	-0.000501018	-0.00366323	-0.00104089	NA	NA	NA	0.423592	-0.0208394	-0.49774	0.561452	NA	nonSig
ENST00000361381.2:1188	0.40232	0.893828	1	NA	NA	NA	130	0.0151279	NA	3.16693	0.00195779	-0.000713346	0.0024359	NA	NA	NA	1.35339	1.99918	1.56681	1	NA	nonSig
ENST00000361381.2:1189	0.39216	0.33824	0.476595	NA	NA	NA	130	0.00258753	NA	0.574431	-0.00486562	-0.0048608	-0.00214276	NA	NA	NA	-0.544268	-0.941865	-1.18063	9.64e-05	NA	nonSig
ENST00000361381.2:119	NA	NA	NA	NA	NA	NA	72	0.00252507	NA	0.550895	-0.00541895	-0.00813424	-0.00166253	NA	NA	NA	-0.792429	-0.559375	-0.694945	0.889674	NA	nonSig
ENST00000361381.2:1190	0.36957	1	0.0793834	NA	NA	NA	124	0.0029892	NA	0.812507	-0.00366372	-0.00601919	-0.0019061	NA	NA	NA	-1.15109	-0.178194	-0.883435	0.184488	NA	nonSig
ENST00000361381.2:1191	0.732283	1	0.286181	NA	NA	NA	119	0.0557387	NA	29.8323	-0.00625309	-0.0167369	-0.0101416	NA	NA	NA	3.66778	15.255	1.38435	0.573973	NA	nonSig
ENST00000361381.2:1192	0.655468	0.122193	0.29285	NA	NA	NA	123	0.0037534	NA	0.536973	-0.00211469	-0.00684828	-0.00148411	NA	NA	NA	-0.1635	-1.35814	-0.446564	5.16e-34	NA	nonSig
ENST00000361381.2:1193	0.619193	0.80475	0.204088	NA	NA	NA	121	0.00395817	NA	2.35477	-0.000120076	-0.00338466	-0.00104489	NA	NA	NA	0.854912	0.846314	1.36805	0.192105	NA	nonSig
ENST00000361381.2:1194	0.353491	0.823926	0.824979	NA	NA	NA	118	0.00360883	NA	1.35313	-0.00125285	-0.00493192	-0.00116267	NA	NA	NA	0.100213	0.301924	-0.367645	0.105097	NA	nonSig
ENST00000361381.2:1195	1	0.821773	0.445565	NA	NA	NA	117	0.0509792	NA	21.2517	-0.00637806	0.00595878	-0.00467415	NA	NA	NA	1.30713	12.4119	7.82358	1	NA	nonSig
ENST00000361381.2:1196	0.23687	0.346813	0.086105	NA	NA	NA	122	0.0331476	NA	6.16037	-0.000232743	0.00566506	-0.000208555	NA	NA	NA	-5.96861	2.90303	-9.70495	4.13e-26	NA	nonSig
ENST00000361381.2:1197	1	0.343747	1	NA	NA	NA	125	0.00636651	0	0.739064	-0.0049865	-0.00243197	-0.000616559	NA	NA	NA	-1.84194	0.0442489	-0.188743	1.57e-12	NA	nonSig
ENST00000361381.2:1198	0.865771	0.511422	0.954936	NA	NA	NA	126	0.0333728	0	6.42701	-0.00727126	-0.00398215	-0.00480744	NA	NA	NA	1.74609	-2.45258	-0.576372	0.203874	NA	nonSig
ENST00000361381.2:1199	0.65235	0.874012	0.674295	NA	NA	NA	130	0.00652737	0.305828	0.833686	0.00169466	-0.00240583	-0.00561696	NA	NA	0.178832	-0.0804144	0.268382	-0.406477	1.6e-14	NA	highScoreA
ENST00000361381.2:12	1	1	1	NA	NA	NA	15	0.00651503	NA	0.539022	-0.0255917	-0.0363981	-0.0156179	NA	NA	NA	-0.401725	-0.757453	-0.0976285	0.0847618	NA	nonSig
ENST00000361381.2:120	NA	NA	1	NA	NA	NA	68	0.0031208	NA	1.04369	-0.00637294	-0.00779675	-0.00538392	NA	NA	NA	-0.314611	-0.0888531	-1.24273	0.370605	NA	nonSig
ENST00000361381.2:1200	0.174789	0.349118	0.0583906	NA	NA	NA	124	0.00543411	NA	0.888052	0.000437797	-0.00581365	-0.00592586	NA	NA	NA	0.0249626	-0.693951	-1.07062	0.780812	NA	nonSig
ENST00000361381.2:1201	0.246423	1	0.398541	NA	NA	NA	123	0.00546308	0	0.819035	-0.00473481	-0.00099775	-0.00423537	NA	NA	NA	-0.464943	-0.0644016	-0.616632	1	NA	nonSig
ENST00000361381.2:1202	0.571091	0.271932	0.172462	NA	NA	NA	122	0.0043872	0	0.878005	6.46e-05	-0.00867149	-0.00628843	NA	NA	NA	0.282063	-0.516172	-0.447481	0.445338	NA	nonSig
ENST00000361381.2:1203	0.372649	0.66418	0.0628346	NA	NA	NA	122	0.216088	NA	28.0595	-0.0211713	-0.0266885	-0.0520882	NA	NA	NA	7.07303	14.0031	8.73793	0.717356	NA	nonSig
ENST00000361381.2:1204	0.0289354	0.0473459	0.00434757	NA	NA	NA	155	0.0118512	NA	2.11299	0.000497258	-0.0112262	0.00179867	NA	NA	NA	0.533635	-2.225	0.671922	5.91e-123	NA	nonSig
ENST00000361381.2:1205	0.973346	0.127424	0.639155	NA	NA	NA	153	0.00609082	NA	1.85819	0.00201779	-0.00220776	-0.00205353	NA	NA	NA	0.887055	0.256496	-1.14969	0.10247	NA	nonSig
ENST00000361381.2:1206	0.0981297	0.508543	0.566535	NA	NA	NA	146	0.00332546	NA	0.540922	-0.00286935	-0.00438404	-0.000838927	NA	NA	NA	-0.262107	-0.663956	-0.598883	0.0508329	NA	nonSig
ENST00000361381.2:1207	1	1	0.68315	NA	NA	NA	142	0.0224509	NA	6.21863	-0.00128877	-0.00708527	0.00413512	NA	NA	NA	-2.27156	0.80595	2.12138	0.0840213	NA	nonSig
ENST00000361381.2:1208	0.443422	0.463601	0.0198839	NA	NA	NA	139	0.00392627	NA	0.78687	0.00114057	-0.00159767	-0.00182053	NA	NA	NA	0.216076	0.361634	0.000262381	5.87e-07	NA	nonSig
ENST00000361381.2:1209	0.063211	0.220893	0.795181	NA	NA	NA	133	0.0179668	NA	2.60861	0.000507678	-0.00295258	0.00059629	NA	NA	NA	0.579784	0.960415	0.390431	0.89414	NA	nonSig
ENST00000361381.2:121	1	1	0.419519	NA	NA	NA	67	0.00267114	NA	0.443573	-0.0059385	-0.00887646	-0.00137169	NA	NA	NA	-0.765539	-0.750892	-0.423576	1	NA	nonSig
ENST00000361381.2:1210	0.749479	0.61746	0.582006	NA	NA	NA	130	0.0520576	NA	25.0212	0.0219635	-0.0246092	-0.0115798	NA	NA	NA	17.2851	11.0352	4.96894	0.00562069	NA	nonSig
ENST00000361381.2:1211	0.0150173	0.00277854	0.727168	NA	NA	NA	142	0.0044333	NA	1.55245	-0.00454295	-0.00568736	0.00102759	NA	NA	NA	0.000609181	-0.103162	0.957128	6.47e-20	NA	nonSig
ENST00000361381.2:1212	0.0965694	0.358767	0.348309	NA	NA	NA	140	0.00333772	NA	0.58894	-0.000868552	-0.00512319	0.000229565	NA	NA	NA	-0.250273	-0.783095	0.0760106	0.635728	NA	nonSig
ENST00000361381.2:1213	0.759072	1	0.450346	NA	NA	NA	139	0.00285667	NA	0.250595	-0.00556724	-0.00946797	-0.000934835	NA	NA	NA	-0.900621	-1.34962	-0.129817	0.212513	NA	nonSig
ENST00000361381.2:1214	0.326312	0.446662	0.892405	NA	NA	NA	136	0.00210525	NA	0.301646	-0.00353415	-0.00437697	-0.00246199	NA	NA	NA	-0.692762	-0.489148	-0.310488	8.81e-06	NA	nonSig
ENST00000361381.2:1215	0.418703	1	0.0463957	NA	NA	NA	135	0.0728792	NA	30.6471	-0.0122101	-0.045029	-0.0269903	NA	NA	NA	17.711	5.8299	2.5894	6.4e-05	NA	nonSig
ENST00000361381.2:1216	0.0553106	0.00394297	0.882984	NA	NA	NA	158	0.0051678	NA	1.39241	-0.00146196	-0.00683375	-0.00375493	NA	NA	NA	0.459383	-0.592539	-0.461876	1.12e-36	NA	nonSig
ENST00000361381.2:1217	0.909373	0.773687	0.427572	NA	NA	NA	159	0.0112252	NA	4.96456	-0.00331025	0.00200652	-0.000178339	NA	NA	NA	2.44976	2.71415	2.85858	0.963967	NA	nonSig
ENST00000361381.2:1218	0.354436	0.691766	0.578497	NA	NA	NA	156	0.00373755	NA	0.749876	-0.000923064	-0.00341771	0.000570678	NA	NA	NA	-0.191568	-0.152888	0.353831	0.000280177	NA	nonSig
ENST00000361381.2:1219	1	0.990508	0.705729	NA	NA	NA	157	0.00137528	NA	0.503892	-0.00200344	-0.0063122	-0.00108772	NA	NA	NA	-0.206889	-1.05943	-0.895264	0.147921	NA	nonSig
ENST00000361381.2:122	NA	NA	NA	NA	NA	NA	61	0.00292272	NA	0.261167	-0.00632029	-0.00939366	-0.00166179	NA	NA	NA	-0.904833	-0.472763	-0.371926	0.0402366	NA	nonSig
ENST00000361381.2:1220	1	0.0321564	0.837157	NA	NA	NA	155	0.00127534	NA	0.817017	-0.00218862	-0.00477618	-0.00268118	NA	NA	NA	0.253261	-0.207923	-0.74421	0.347847	NA	nonSig
ENST00000361381.2:1221	1	1	0.104236	NA	NA	NA	152	0.000915981	NA	0.269472	-0.00333689	-0.00522437	-0.00226422	NA	NA	NA	-1.00704	-0.784914	-0.799669	0.895115	NA	nonSig
ENST00000361381.2:1222	0.195328	0.602527	0.160435	NA	NA	NA	151	0.013983	NA	4.64812	-0.00743452	-0.0229394	-0.00224905	NA	NA	NA	0.244958	-3.04967	-3.41662	0.00437044	NA	nonSig
ENST00000361381.2:1223	0.0515555	0.000645629	0.330461	NA	NA	NA	150	0.00158247	NA	0.60864	-0.0035106	-0.00467182	-0.000999448	NA	NA	NA	-0.962422	-0.696614	-0.6827	2.54e-05	NA	nonSig
ENST00000361381.2:1224	0.0935085	0.843486	0.871702	NA	NA	NA	147	0.00148144	NA	0.432178	-0.00292402	-0.00569244	4.08e-05	NA	NA	NA	-0.0741897	-0.385818	-0.0600901	0.19807	NA	nonSig
ENST00000361381.2:1225	0.583083	0.258532	0.303092	NA	NA	NA	145	0.00123444	NA	0.281863	-0.00172861	-0.00649322	-0.000348034	NA	NA	NA	-0.406297	-1.01664	-0.303167	0.0815543	NA	nonSig
ENST00000361381.2:1226	1	0.618648	1	NA	NA	NA	144	0.00183674	NA	0.814765	-0.00189855	-0.00461133	-0.000661313	NA	NA	NA	0.271162	-0.0652477	-0.0939389	0.0127639	NA	nonSig
ENST00000361381.2:1227	1	1	0.586689	NA	NA	NA	141	0.00337131	NA	0.561544	0.000340631	-0.00313359	0.000273918	NA	NA	NA	-0.0198889	-0.456386	-0.506725	0.37845	NA	nonSig
ENST00000361381.2:1228	0.377188	1	0.251742	NA	NA	NA	141	0.0125446	NA	2.47856	0.000168952	-0.00741201	-0.000203357	NA	NA	NA	-0.506072	0.654912	-0.707639	0.118188	NA	nonSig
ENST00000361381.2:1229	0.990492	0.649709	0.765021	NA	NA	NA	140	0.00221651	NA	0.34164	-0.00648982	-0.00585038	-0.00130442	NA	NA	NA	-0.815019	-0.228387	-0.400917	0.00721007	NA	nonSig
ENST00000361381.2:123	NA	NA	1	NA	NA	NA	56	0.00850932	NA	0.491212	-0.00438921	-0.0101315	0.00166262	NA	NA	NA	-0.0861244	-0.278874	0.0790087	0.00699277	NA	nonSig
ENST00000361381.2:1230	0.0530446	1	0.615876	NA	NA	NA	136	0.0578844	NA	3.08701	-0.0174205	-0.00879667	0.000250062	NA	NA	NA	-0.532993	-0.601654	-0.354012	0.00900548	NA	nonSig
ENST00000361381.2:1231	0.0863813	0.526472	0.859482	NA	NA	NA	137	0.0145864	NA	0.654542	-0.00178434	0.00470788	0.00130672	NA	NA	NA	0.131348	0.1877	-0.309627	6.73e-12	NA	nonSig
ENST00000361381.2:1232	1	0.134804	0.429886	NA	NA	NA	133	0.0065395	NA	1.52704	0.000211767	-0.00530491	0.00305885	NA	NA	NA	0.805761	-0.197455	0.952083	0.0113252	NA	nonSig
ENST00000361381.2:1233	0.18643	0.692934	0.0161372	NA	NA	NA	133	0.00329904	NA	0.906194	-0.000710484	-0.0025096	0.000569502	NA	NA	NA	0.285026	-0.0266452	0.352573	0.371349	NA	nonSig
ENST00000361381.2:1234	0.652947	0.483593	0.788104	NA	NA	NA	131	0.00163181	NA	0.651704	-0.00566464	-0.00905869	-0.000578293	NA	NA	NA	-1.26673	-1.29433	0.133945	0.442938	NA	nonSig
ENST00000361381.2:1235	0.0230032	0.159813	1	NA	NA	NA	130	0.000914017	NA	0.284126	-0.00235235	-0.00503729	-0.0011894	NA	NA	NA	-0.325245	-0.611059	-0.368893	0.0476127	NA	nonSig
ENST00000361381.2:1236	NA	NA	0.950015	NA	NA	NA	129	0.00186667	NA	0.334896	-0.00315143	-0.00415807	-0.00163284	NA	NA	NA	-0.353421	-0.437668	-0.625995	0.0304058	NA	nonSig
ENST00000361381.2:1237	0.614832	1	0.396907	NA	NA	NA	127	0.00173696	NA	0.341189	-0.00169797	-0.00440546	-0.00174396	NA	NA	NA	0.0134122	-0.52853	-0.0918636	0.0118245	NA	nonSig
ENST00000361381.2:1238	0.86322	1	0.251221	NA	NA	NA	127	0.00200814	NA	0.366503	-0.00235662	-0.00526063	-0.000701656	NA	NA	NA	-0.60122	-0.575979	-0.371431	0.000214586	NA	nonSig
ENST00000361381.2:1239	1	1	0.85465	NA	NA	NA	124	0.00151613	NA	0.873969	-0.00295114	-0.00996738	-0.00290511	NA	NA	NA	-0.599283	-0.298063	-0.296706	0.00790621	NA	nonSig
ENST00000361381.2:124	0.968631	0.749275	0.133082	NA	NA	NA	56	0.0782663	NA	0.718079	-0.00556946	0.0303147	0.044867	NA	NA	NA	-0.189088	-0.0298723	0.322285	0.0368903	NA	nonSig
ENST00000361381.2:1240	1	0.168098	0.0777046	NA	NA	NA	126	0.00226859	NA	1.03519	-0.00311156	-0.00658737	-0.000488793	NA	NA	NA	-0.40748	-0.238657	-0.109477	1	NA	nonSig
ENST00000361381.2:1241	1	1	1	NA	NA	NA	125	0.00140507	NA	0.334869	-0.00219969	-0.004953	-0.000691374	NA	NA	NA	-0.0248668	-0.457736	-0.0505508	0.740437	NA	nonSig
ENST00000361381.2:1242	1	1	0.556155	NA	NA	NA	124	0.00482061	NA	2.32134	-0.00593323	-0.0042985	-0.000681022	NA	NA	NA	-0.626145	0.720509	-0.212976	0.0584921	NA	nonSig
ENST00000361381.2:1243	0.20988	0.990196	0.677638	NA	NA	NA	124	0.00107394	NA	0.405916	-0.0025746	-0.00545021	-0.000628184	NA	NA	NA	-0.310142	-0.413086	0.0643356	0.0998811	NA	nonSig
ENST00000361381.2:1244	NA	NA	NA	NA	NA	NA	123	0.00655482	NA	3.02859	0.000925966	-0.0126745	-0.00425056	NA	NA	NA	1.28603	0.00371901	0.294057	0.0171207	NA	nonSig
ENST00000361381.2:1245	0.310007	0.0907628	0.133132	NA	NA	NA	121	0.00503749	NA	1.38922	-0.0091888	-0.00823834	-0.0024012	NA	NA	NA	-2.6112	-0.555345	-1.37119	0.0406761	NA	nonSig
ENST00000361381.2:1246	0.166136	0.949964	0.63128	NA	NA	NA	118	0.00411437	NA	1.08018	0.000155433	-0.00306491	0.000421831	NA	NA	NA	-0.0167349	0.0880087	0.00859259	0.402934	NA	nonSig
ENST00000361381.2:1247	0.327223	0.575583	0.415653	NA	NA	NA	106	0.00284026	NA	0.418419	-0.0024157	-0.0058988	-0.00026186	NA	NA	NA	-1.03264	-1.16443	-0.641566	0.861034	NA	nonSig
ENST00000361381.2:1248	1	1	0.525713	NA	NA	NA	105	0.00443864	NA	0.78467	-0.00198404	-0.00986811	-0.000407479	NA	NA	NA	0.0693737	-1.07121	-0.336159	0.0222984	NA	nonSig
ENST00000361381.2:1249	1	0.855884	0.866714	NA	NA	NA	101	0.00549281	NA	0.385892	-0.000123806	-0.00546336	0.00234211	NA	NA	NA	-0.426131	-0.868234	0.00867053	0.704357	NA	nonSig
ENST00000361381.2:125	0.713559	0.0541196	6.4e-05	NA	NA	NA	57	0.0241552	NA	0.875627	0.000346134	-0.0129628	-4.6e-06	NA	NA	NA	-1.23563	-0.308831	-0.136538	0.00523629	NA	nonSig
ENST00000361381.2:1250	0.413135	1	0.0824198	NA	NA	NA	96	0.00603638	NA	2.41507	-0.00070359	-0.0111191	-0.0022297	NA	NA	NA	1.23202	0.151012	-0.634448	0.00254331	NA	nonSig
ENST00000361381.2:1251	0.906184	0.0850319	1	NA	NA	NA	96	0.00137059	NA	0.359289	-0.00315374	-0.00682754	-0.00145484	NA	NA	NA	-0.380852	-1.01148	-0.516815	0.457311	NA	nonSig
ENST00000361381.2:1252	NA	NA	0.968711	NA	NA	NA	96	0.00141056	NA	0.725779	-0.0031762	-0.00681131	-0.000904738	NA	NA	NA	-0.0261547	-0.644388	-0.0554731	0.0669964	NA	nonSig
ENST00000361381.2:1253	NA	NA	0.970394	NA	NA	NA	96	0.00199815	NA	0.295441	-0.00611299	-0.00635796	-0.000157761	NA	NA	NA	-1.32884	-0.917795	-0.0984784	0.882986	NA	nonSig
ENST00000361381.2:1254	0.477803	1	0.513786	NA	NA	NA	93	0.0121961	NA	4.41103	-0.0071947	-0.0103749	0.000856321	NA	NA	NA	0.998262	1.07531	1.32488	0.0121347	NA	nonSig
ENST00000361381.2:1255	0.396936	0.458387	0.430825	NA	NA	NA	91	0.00246212	NA	0.277625	-0.00234572	-0.00625692	-0.000475868	NA	NA	NA	-0.10544	-0.747331	-0.0792486	0.00828192	NA	nonSig
ENST00000361381.2:1256	1	1	0.920363	NA	NA	NA	88	0.00181084	NA	0.883298	-0.00325216	-0.00776566	-0.000749308	NA	NA	NA	-0.0745549	-0.675495	-0.0783532	0.00201049	NA	nonSig
ENST00000361381.2:1257	1	1	1	NA	NA	NA	81	0.00189889	NA	0.779035	-0.00352143	-0.00813719	-0.000527053	NA	NA	NA	0.0793191	-0.221788	0.109702	1	NA	nonSig
ENST00000361381.2:1258	1	1	1	NA	NA	NA	76	0.0223152	NA	10.0006	-0.00966563	-0.00866214	-0.00196371	NA	NA	NA	5.27271	4.51248	1.88865	0.261029	NA	nonSig
ENST00000361381.2:1259	0.244888	0.796299	1	NA	NA	NA	72	0.00171255	NA	0.406785	-0.0041616	-0.00901215	-0.000832551	NA	NA	NA	-0.452348	-0.95696	-0.293908	6.74e-08	NA	nonSig
ENST00000361381.2:126	0.61757	0.43591	1	NA	NA	NA	58	0.0114711	NA	0.581692	0.000677707	-0.00181967	0.00568945	NA	NA	NA	-0.131352	-0.0557331	0.15951	0.511631	NA	nonSig
ENST00000361381.2:1260	NA	NA	NA	NA	NA	NA	68	0.00215627	NA	0.747038	-0.00407759	-0.00926009	-0.000472778	NA	NA	NA	-0.0414927	-1.0329	0.350256	0.0972149	NA	nonSig
ENST00000361381.2:1261	1	1	1	NA	NA	NA	62	0.00347428	NA	0.444512	-0.00473221	-0.00859222	0.000472396	NA	NA	NA	-1.20311	-0.853129	-0.291788	0.312804	NA	nonSig
ENST00000361381.2:1262	1	1	1	NA	NA	NA	60	0.00597782	NA	1.35827	-0.00434705	-0.00681708	0.00187105	NA	NA	NA	-0.756017	-0.223958	0.391493	0.0198891	NA	nonSig
ENST00000361381.2:1263	1	0.688488	0.29953	NA	NA	NA	56	0.00243613	NA	1.04539	-0.00458606	-0.0106281	-0.00042311	NA	NA	NA	-0.71113	-0.929087	0.0512814	0.753169	NA	nonSig
ENST00000361381.2:1264	1	1	1	NA	NA	NA	55	0.00213866	NA	1.14658	-0.00509671	-0.0111046	-0.00115555	NA	NA	NA	-0.64637	-0.835129	-0.255288	1	NA	nonSig
ENST00000361381.2:1265	NA	NA	0.999011	NA	NA	NA	54	0.0053115	NA	2.80647	-0.00420176	-0.0086219	0.00220829	NA	NA	NA	0.954064	0.733599	1.71677	NA	NA	nonSig
ENST00000361381.2:1266	1	0.917248	0.12988	NA	NA	NA	51	0.00279669	NA	0.623575	-0.00535717	-0.0120126	-0.000815807	NA	NA	NA	-0.963847	-1.56325	-0.517877	0.114324	NA	nonSig
ENST00000361381.2:1267	1	1	1	NA	NA	NA	48	0.0220172	NA	2.34871	0.000804846	-0.00480478	-0.000911573	NA	NA	NA	-1.60491	-1.0783	-0.328213	0.281008	NA	nonSig
ENST00000361381.2:1268	0.353878	0.687599	0.970124	NA	NA	NA	43	0.0122784	NA	1.94112	-0.00158847	-0.00555245	0.00297042	NA	NA	NA	0.6135	0.894404	1.12746	0.0217308	NA	nonSig
ENST00000361381.2:1269	0.658431	0.303761	0.153226	NA	NA	NA	38	0.00454341	NA	1.04808	-0.007783	-0.0149233	-0.00214566	NA	NA	NA	-1.46081	-1.77078	-0.283265	0.331802	NA	nonSig
ENST00000361381.2:127	0.188225	0.165656	0.0372992	NA	NA	NA	57	0.0210505	NA	2.82347	-0.00197981	-0.0115029	0.0043128	NA	NA	NA	-0.180248	-1.20824	0.742035	0.269337	NA	nonSig
ENST00000361381.2:1270	1	1	0.977658	NA	NA	NA	35	0.0260694	NA	3.61996	-0.0278198	-0.00700656	-0.0095064	NA	NA	NA	-7.06565	0.818512	0.458048	1	NA	nonSig
ENST00000361381.2:1271	0.0503276	1	0.568851	NA	NA	NA	33	0.0269689	NA	7.65149	0.00355977	-0.00846761	0.00546811	NA	NA	NA	2.15238	3.1609	-2.90827	0.000681278	NA	nonSig
ENST00000361381.2:1272	0.782572	0.650683	1	NA	NA	NA	31	0.0142134	NA	2.54885	-0.00183306	-0.0123995	-0.00236257	NA	NA	NA	0.438163	0.448791	0.21508	0.000213069	NA	nonSig
ENST00000361381.2:1273	0.919188	1	0.917332	NA	NA	NA	29	0.094377	NA	42.1179	0.0200649	0.00876909	0.00382156	NA	NA	NA	32.5525	28.6721	11.9044	0.0756577	NA	nonSig
ENST00000361381.2:1274	0.131962	0.682129	0.310561	NA	NA	NA	28	0.0412211	NA	13.4783	0.015229	-0.0579146	-0.000287983	NA	NA	NA	7.24943	-0.749874	3.08674	4.01e-33	NA	nonSig
ENST00000361381.2:1275	0.107152	0.171028	1	NA	NA	NA	28	0.0161866	NA	3.35292	-0.00751577	-0.013839	-0.00499857	NA	NA	NA	-0.739691	-0.847984	-0.0865494	2.63e-13	NA	nonSig
ENST00000361381.2:1276	1	0.664683	0.96024	NA	NA	NA	24	0.360914	NA	101.17	0.0196952	-0.0836657	0.0321128	NA	NA	NA	39.5486	39.6238	-23.748	0.0126256	NA	nonSig
ENST00000361381.2:1277	0.52353	0.30311	0.0143978	NA	NA	NA	45	0.101599	NA	14.2806	0.000624703	-0.0504182	0.0179063	NA	NA	NA	3.11663	-6.82875	0.767194	6.41e-140	NA	nonSig
ENST00000361381.2:1278	0.95422	0.111452	0.259782	NA	NA	NA	53	0.176107	NA	26.4287	-0.0557496	-0.0164292	0.0338329	NA	NA	NA	-5.34257	2.05278	-12.0244	3.03e-29	NA	nonSig
ENST00000361381.2:1279	0.00376553	0.497206	0.0303515	NA	NA	NA	64	0.186251	NA	41.2198	-0.0254845	0.00493087	0.0389024	NA	NA	NA	10.4457	15.6111	17.7729	1.31e-58	NA	nonSig
ENST00000361381.2:128	0.684039	0.9497	0.970452	NA	NA	NA	56	0.0165447	NA	3.51495	-0.00229091	-0.0211632	-0.00858412	NA	NA	NA	0.540745	-0.334395	-1.46272	0.00795927	NA	nonSig
ENST00000361381.2:1280	0.321257	0.782674	0.00844146	NA	NA	NA	79	0.0332783	NA	16.5487	-0.0116451	0.00689529	0.00130417	NA	NA	NA	5.61214	12.8925	8.30992	2.6e-64	NA	nonSig
ENST00000361381.2:1281	0.300201	0.165531	0.615611	NA	NA	NA	80	0.0304117	NA	12.0844	-0.00330629	0.00760208	0.0127209	NA	NA	NA	7.69567	8.90084	7.42223	3.85e-12	NA	nonSig
ENST00000361381.2:1282	1	0.196753	0.0116536	NA	NA	NA	81	0.00576211	NA	1.07695	-0.000711232	-0.00492033	-0.000812925	NA	NA	NA	-0.0990195	-0.373049	-0.0218022	6e-10	NA	nonSig
ENST00000361381.2:1283	0.609228	1	0.714786	NA	NA	NA	81	0.00236209	NA	0.539536	-0.00541797	-0.00683973	-0.00066579	NA	NA	NA	-1.41089	-0.633258	-0.409962	1	NA	nonSig
ENST00000361381.2:1284	0.293185	1	1	NA	NA	NA	80	0.00367895	NA	1.5633	-0.00303903	-0.00564355	6.87e-06	NA	NA	NA	0.568075	0.80786	0.41212	0.407811	NA	nonSig
ENST00000361381.2:1285	1	1	1	NA	NA	NA	78	0.00166502	NA	0.671415	-0.00506439	-0.00930756	-0.00108514	NA	NA	NA	-0.246888	-0.797702	-0.274886	0.851591	NA	nonSig
ENST00000361381.2:1286	0.545241	0.352075	NA	NA	NA	NA	78	0.00347437	NA	0.624813	-0.00456754	-0.00753589	7.62e-05	NA	NA	NA	-0.243622	-0.318715	-0.268527	0.873168	NA	nonSig
ENST00000361381.2:1287	1	1	0.846936	NA	NA	NA	77	0.0457433	NA	5.46992	-0.00355314	-0.0163193	0.011218	NA	NA	NA	1.38153	-3.17671	-1.95224	0.41194	NA	nonSig
ENST00000361381.2:1288	1	0.196771	0.727167	NA	NA	NA	80	0.00687113	NA	0.852393	0.000480885	-0.0115031	-0.00125764	NA	NA	NA	-0.243902	-1.31326	-0.659219	9.7e-11	NA	nonSig
ENST00000361381.2:1289	0.347022	0.891007	0.4062	NA	NA	NA	82	0.00674927	NA	2.32802	-0.00487139	-0.00365003	0.00213684	NA	NA	NA	0.398499	1.25103	0.846403	0.7215	NA	nonSig
ENST00000361381.2:129	0.520446	0.945433	0.958978	NA	NA	NA	58	0.00416418	NA	1.31085	-0.00501632	-0.0115209	-0.000579601	NA	NA	NA	0.300205	-0.594549	0.436098	0.0100244	NA	nonSig
ENST00000361381.2:1290	0.850263	0.566618	0.112088	NA	NA	NA	82	0.00471358	NA	1.54168	-0.000528221	-0.00420076	0.000988302	NA	NA	NA	0.635314	0.593441	0.729488	0.0199834	NA	nonSig
ENST00000361381.2:1291	0.375888	0.59656	0.697158	NA	NA	NA	82	0.0048659	NA	1.74939	-0.00826163	-0.00418866	0.00108103	NA	NA	NA	-1.67319	0.667353	0.83013	0.562703	NA	nonSig
ENST00000361381.2:1292	0.0676161	0.601728	0.715006	NA	NA	NA	80	0.0079655	NA	2.72493	-0.00416673	-0.00534514	0.00443296	NA	NA	NA	0.675811	1.64218	1.84873	0.288265	NA	nonSig
ENST00000361381.2:1293	1	0.737718	0.0646698	NA	NA	NA	79	0.0073103	NA	3.53642	-0.00103646	-0.00371064	0.00245176	NA	NA	NA	2.07129	2.15833	2.11443	0.107853	NA	nonSig
ENST00000361381.2:1294	0.523002	0.587615	0.357178	NA	NA	NA	75	0.00845755	NA	1.33863	0.000208858	-0.011177	0.00127762	NA	NA	NA	0.518019	-0.0261049	-0.319173	0.00594474	NA	nonSig
ENST00000361381.2:1295	0.702279	0.853406	0.457674	NA	NA	NA	77	0.00350868	NA	0.956263	-0.00620512	-0.0159476	-0.00548536	NA	NA	NA	-0.600701	-1.58846	-1.13447	0.722232	NA	nonSig
ENST00000361381.2:1296	0.94422	0.00572967	0.0807342	NA	NA	NA	77	0.0664552	NA	19.1992	-0.00417916	-0.0059999	0.0184431	NA	NA	NA	7.52411	11.697	8.78615	0.596743	NA	nonSig
ENST00000361381.2:1297	1	0.853884	0.3944	NA	NA	NA	84	0.00586043	NA	0.592092	-0.00568333	-0.00309831	-0.00194993	NA	NA	NA	-1.4634	-0.069292	-1.47521	5.23e-20	NA	nonSig
ENST00000361381.2:1298	0.676658	0.449393	1	NA	NA	NA	84	0.0169973	NA	7.5638	-0.012067	-0.00777341	0.0049346	NA	NA	NA	1.84458	4.82335	3.0124	0.243765	NA	nonSig
ENST00000361381.2:1299	0.452719	0.801644	0.508647	NA	NA	NA	85	0.074655	NA	14.165	-0.0127222	-0.00756722	0.0043836	NA	NA	NA	1.0524	4.62208	1.11493	9.62e-06	NA	nonSig
ENST00000361381.2:13	0.827226	0.708607	0.0877473	NA	NA	NA	15	0.0181897	NA	0.59803	-0.0306506	-0.0408485	-0.0380826	NA	NA	NA	-0.364145	-0.492539	-0.759488	0.550589	NA	nonSig
ENST00000361381.2:130	1	0.842653	1	NA	NA	NA	56	0.00487909	NA	0.57946	-0.00678595	-0.00945903	-0.00301596	NA	NA	NA	-0.122991	-0.772255	-0.51723	1	NA	nonSig
ENST00000361381.2:1300	0.580167	0.884801	0.734856	NA	NA	NA	89	0.103786	NA	27.4573	-0.00736115	0.00643255	0.0342446	NA	NA	NA	4.29151	15.806	11.687	6.22e-21	NA	nonSig
ENST00000361381.2:1301	0.746628	0.585593	0.00693901	NA	NA	NA	97	0.0551058	NA	8.91409	-0.014502	0.018934	0.0168947	NA	NA	NA	-1.94282	6.32564	-3.60753	2.73e-30	NA	nonSig
ENST00000361381.2:1302	0.431911	0.0227855	0.0149298	NA	NA	NA	97	0.0098187	NA	2.62189	-0.00320411	-0.00370695	0.00463479	NA	NA	NA	1.00301	1.29088	1.73635	1.7e-14	NA	nonSig
ENST00000361381.2:1303	0.871777	0.506418	0.10245	NA	NA	NA	96	0.0702292	NA	17.1338	-0.000174899	-0.0219243	0.0109313	NA	NA	NA	2.86435	6.73852	-4.99215	0.0180538	NA	nonSig
ENST00000361381.2:1304	1	0.416345	0.349105	NA	NA	NA	96	0.00477696	NA	0.908887	-0.00142403	-0.00734711	0.000243361	NA	NA	NA	-0.292804	-0.212652	-0.0840589	1.21e-19	NA	nonSig
ENST00000361381.2:1305	0.564844	0.886795	0.234934	NA	NA	NA	97	0.00599695	NA	1.26027	0.000608847	-0.00329961	-0.000695767	NA	NA	NA	0.148624	0.138114	0.0344914	1	NA	nonSig
ENST00000361381.2:1306	0.409465	1	0.716333	NA	NA	NA	97	0.00791333	NA	2.64618	-0.00168621	-0.00184693	0.00230065	NA	NA	NA	1.29651	1.62323	0.404581	0.339448	NA	nonSig
ENST00000361381.2:1307	0.521837	0.301327	0.518318	NA	NA	NA	96	0.00265217	NA	1.03641	-0.000949333	-0.00420954	0.000158277	NA	NA	NA	0.35896	0.297324	0.539778	0.0176544	NA	nonSig
ENST00000361381.2:1308	0.755928	1	0.359318	NA	NA	NA	96	0.0091497	NA	2.73461	-0.00165226	-0.00548029	0.00312712	NA	NA	NA	0.814819	1.00761	0.512256	0.59494	NA	nonSig
ENST00000361381.2:1309	1	0.710809	0.383559	NA	NA	NA	96	0.207345	NA	51.6177	-0.0243741	-0.0160676	0.0246616	NA	NA	NA	21.5139	26.8007	20.8833	0.0502046	NA	nonSig
ENST00000361381.2:131	1	1	0.996747	NA	NA	NA	52	0.00886932	NA	0.833273	-0.00247785	-0.0154052	0.00314969	NA	NA	NA	0.0110771	-1.48665	0.272615	0.196445	NA	nonSig
ENST00000361381.2:1310	0.0165814	0.537897	0.00406963	NA	NA	NA	96	0.0468392	NA	6.6218	-0.00933608	-0.014744	0.00618507	NA	NA	NA	1.26834	2.05796	3.05581	2.13e-62	NA	nonSig
ENST00000361381.2:1311	0.422116	0.385191	0.876841	NA	NA	NA	96	0.038451	NA	9.23571	-0.0082194	-0.00952029	0.011984	NA	NA	NA	0.402268	4.89947	5.46078	8.97e-11	NA	nonSig
ENST00000361381.2:1312	0.35316	0.940503	0.096923	NA	NA	NA	97	0.0144814	NA	2.8318	-0.00521264	-0.00539907	-0.00196798	NA	NA	NA	0.519991	0.705212	-0.864554	6.18e-10	NA	nonSig
ENST00000361381.2:1313	0.285974	0.960113	0.490988	NA	NA	NA	95	0.00504963	NA	1.54393	-0.00561218	-0.0025384	-0.00320055	NA	NA	NA	-0.129837	0.656385	-0.718939	0.00294303	NA	nonSig
ENST00000361381.2:1314	0.242832	1	0.984984	NA	NA	NA	95	0.00619997	NA	1.65512	-0.00366775	-0.00254224	0.00173208	NA	NA	NA	-0.0323092	0.843379	0.778984	0.12265	NA	nonSig
ENST00000361381.2:1315	0.505358	0.526852	1	NA	NA	NA	94	0.0410423	NA	11.7519	-0.00326706	0.00134107	-0.00614946	NA	NA	NA	4.04788	7.53701	0.553968	0.296046	NA	nonSig
ENST00000361381.2:1316	0.924468	0.607639	0.948401	NA	NA	NA	93	0.00350946	NA	0.91663	-0.00204649	-0.0040508	-0.00263942	NA	NA	NA	0.18453	0.136204	-0.273517	1.43e-10	NA	nonSig
ENST00000361381.2:1317	1	1	0.740881	NA	NA	NA	93	0.0033386	NA	0.655727	-0.0017172	-0.0108437	-0.00159889	NA	NA	NA	-0.223466	-0.773512	-0.393085	0.877112	NA	nonSig
ENST00000361381.2:1318	0.898941	0.0228747	1	NA	NA	NA	92	0.00254136	NA	0.552307	7.14e-05	-0.00222209	-0.00247822	NA	NA	NA	0.14289	0.0798861	-0.502223	0.716877	NA	nonSig
ENST00000361381.2:1319	0.266913	0.548476	0.661623	NA	NA	NA	90	0.128946	NA	30.5531	-0.0347177	-0.0113178	0.00666332	NA	NA	NA	15.3673	16.4477	-6.81257	0.867529	NA	nonSig
ENST00000361381.2:132	0.889209	0.413855	0.439503	NA	NA	NA	52	0.0113364	NA	0.814378	-0.00742379	-0.0127365	-0.00471415	NA	NA	NA	-0.568507	-1.47591	-2.96201	0.247319	NA	nonSig
ENST00000361381.2:1320	0.000959383	0.573705	0.129231	NA	NA	NA	88	0.00929667	NA	2.54781	-0.00729709	-0.00648901	-0.00100785	NA	NA	NA	-0.115305	0.975554	-1.14306	1.47e-33	NA	nonSig
ENST00000361381.2:1321	0.0959252	0.520609	0.115553	NA	NA	NA	88	0.00830865	NA	1.81696	0.000376462	-0.00267919	-0.00161392	NA	NA	NA	0.893278	0.696718	0.250019	0.0342153	NA	nonSig
ENST00000361381.2:1322	0.702827	1	0.251682	NA	NA	NA	84	0.00469951	NA	1.19946	-0.000479378	-0.00128313	-0.00119538	NA	NA	NA	0.408817	0.649122	-0.0152881	0.0679423	NA	nonSig
ENST00000361381.2:1323	0.699054	0.450942	0.250168	NA	NA	NA	83	0.0168564	NA	3.33332	0.00102661	-0.00849527	0.00438923	NA	NA	NA	1.17991	0.926862	0.462703	0.49482	NA	nonSig
ENST00000361381.2:1324	0.552915	0.420564	0.55955	NA	NA	NA	81	0.00375261	NA	1.13051	0.00108565	-0.000506108	0.000924448	NA	NA	NA	0.666221	0.805967	0.367123	0.00746144	NA	nonSig
ENST00000361381.2:1325	0.224406	0.27859	0.522827	NA	NA	NA	82	0.00436943	NA	1.31168	-0.000142397	1.39e-05	-0.00117248	NA	NA	NA	0.578377	0.912794	0.0486951	0.43397	NA	nonSig
ENST00000361381.2:1326	0.890634	0.223019	0.196349	NA	NA	NA	82	0.0062806	NA	2.13155	0.00179312	-0.00928728	0.000806725	NA	NA	NA	1.35981	0.758806	0.948055	0.322536	NA	nonSig
ENST00000361381.2:1327	0.339642	0.243522	0.652265	NA	NA	NA	81	0.00618599	NA	1.82261	-0.00594735	0.000864868	0.00174486	NA	NA	NA	0.1465	1.32236	0.434136	0.0414557	NA	nonSig
ENST00000361381.2:1328	0.171216	0.271879	0.508578	NA	NA	NA	79	0.00718219	NA	2.52675	-0.00225607	-0.0059691	0.00103168	NA	NA	NA	1.04012	1.35759	0.87673	0.117401	NA	nonSig
ENST00000361381.2:1329	0.860655	0.816554	0.167554	NA	NA	NA	78	0.00795107	NA	1.65083	0.0024177	-0.00184072	0.00330946	NA	NA	NA	0.951844	0.77512	1.18913	0.0176558	NA	nonSig
ENST00000361381.2:133	1	0.940104	1	NA	NA	NA	52	0.0227871	NA	1.11156	-0.0125141	-0.0134367	-0.00685853	NA	NA	NA	-0.331312	-0.148478	0.0653394	0.62294	NA	nonSig
ENST00000361381.2:1330	0.175814	0.812199	0.0707064	NA	NA	NA	75	0.13018	NA	29.197	-0.0277324	-0.00982944	-0.0162543	NA	NA	NA	4.3993	16.5717	-1.39616	0.202774	NA	nonSig
ENST00000361381.2:1331	0.000468002	0.306317	0.716695	NA	NA	NA	74	0.0101365	NA	2.64934	0.000436863	-0.000978937	0.000810459	NA	NA	NA	1.31136	1.59142	0.621117	2.84e-31	NA	nonSig
ENST00000361381.2:1332	0.640837	1	0.0901737	NA	NA	NA	73	0.00202165	NA	0.680963	-0.00282138	-0.00269972	-0.00105243	NA	NA	NA	-0.0654652	0.266998	0.0482662	0.0794986	NA	nonSig
ENST00000361381.2:1333	0.230591	1	0.39686	NA	NA	NA	72	0.00634581	NA	2.06627	-0.00111687	-0.00467503	-0.00201381	NA	NA	NA	1.11593	1.31024	0.100766	0.464888	NA	nonSig
ENST00000361381.2:1334	0.817408	0.719795	0.947486	NA	NA	NA	71	0.00202578	NA	0.563283	-0.00243733	-0.00508028	-0.000637317	NA	NA	NA	0.0747188	-0.0443455	-0.164777	0.0405376	NA	nonSig
ENST00000361381.2:1335	0.450406	0.214673	0.710106	NA	NA	NA	71	0.00128115	NA	0.419073	-0.00107587	-0.00272177	-0.00110561	NA	NA	NA	0.0586019	0.0903472	-0.174838	1	NA	nonSig
ENST00000361381.2:1336	1	1	0.899594	NA	NA	NA	71	0.00423061	NA	0.973648	-0.00472163	-0.00651724	-0.00436534	NA	NA	NA	-0.395837	0.041561	-1.22378	0.966115	NA	nonSig
ENST00000361381.2:1337	0.0829399	0.166288	0.312357	NA	NA	NA	71	0.00336813	NA	0.93764	0.000458453	-0.00647541	-0.00302967	NA	NA	NA	0.473341	0.145869	-0.316824	0.753917	NA	nonSig
ENST00000361381.2:1338	0.495486	0.390454	0.99296	NA	NA	NA	71	0.00525989	NA	1.49436	0.000232217	-0.00307488	-0.0015082	NA	NA	NA	0.707832	0.820696	0.282845	0.259156	NA	nonSig
ENST00000361381.2:1339	1	1	0.485951	NA	NA	NA	69	0.00193582	NA	0.561284	-0.00137309	-0.00221152	-0.000268231	NA	NA	NA	0.116606	0.235609	0.106971	0.115002	NA	nonSig
ENST00000361381.2:134	0.305774	0.606072	1	NA	NA	NA	53	0.00522201	NA	0.792526	-0.011822	-0.0164697	-0.000248058	NA	NA	NA	-1.68861	-0.455151	0.161319	1	NA	nonSig
ENST00000361381.2:1340	1	0.860625	0.66576	NA	NA	NA	69	0.00172432	NA	0.369425	-0.000222508	-0.00246483	-0.00084156	NA	NA	NA	0.116641	0.0470018	-0.216765	0.789214	NA	nonSig
ENST00000361381.2:1341	0.484039	0.857826	1	NA	NA	NA	67	0.00257383	NA	0.482606	-0.00239886	-0.00426934	-0.00750844	NA	NA	NA	-0.149648	-0.0530709	-1.37199	0.637467	NA	nonSig
ENST00000361381.2:1342	0.614593	1	0.0358756	NA	NA	NA	66	0.00136339	NA	0.36993	-0.000617204	-0.0028963	-0.000732002	NA	NA	NA	0.1185	0.0491619	-0.0159723	1	NA	nonSig
ENST00000361381.2:1343	0.916383	1	0.674498	NA	NA	NA	66	0.00104528	NA	0.282159	-0.000955619	-0.00325853	-0.00128187	NA	NA	NA	0.0313015	-0.038453	-0.169751	1	NA	nonSig
ENST00000361381.2:1344	1	1	1	NA	NA	NA	65	0.0018517	NA	0.48834	-0.000188373	-0.00419321	-0.000701508	NA	NA	NA	0.23612	0.0598124	-0.03236	1	NA	nonSig
ENST00000361381.2:1345	0.649704	1	1	NA	NA	NA	64	0.00329934	NA	0.853408	-0.000787876	-0.00924761	-0.000950274	NA	NA	NA	0.320396	-0.0768749	0.0028451	0.956201	NA	nonSig
ENST00000361381.2:1346	1	0.016495	1	NA	NA	NA	63	0.000842213	NA	0.223764	-0.00125744	-0.00370238	-0.00145928	NA	NA	NA	-0.0289486	-0.100726	-0.164331	0.392358	NA	nonSig
ENST00000361381.2:1347	NA	NA	NA	NA	NA	NA	61	0.000862788	NA	0.224458	-0.00128707	-0.00377944	-0.00147326	NA	NA	NA	-0.0299632	-0.0975024	-0.160428	NA	NA	nonSig
ENST00000361381.2:1348	NA	NA	NA	NA	NA	NA	59	0.00340632	NA	0.844841	-0.000549883	-0.0059874	8.36e-05	NA	NA	NA	0.326203	0.204399	0.127955	NA	NA	nonSig
ENST00000361381.2:1349	1	0.542396	1	NA	NA	NA	58	0.00199972	NA	0.526353	-0.0017998	-0.00278806	-0.000974918	NA	NA	NA	0.118804	0.208893	-0.0594753	0.38368	NA	nonSig
ENST00000361381.2:135	0.681484	0.407182	0.968359	NA	NA	NA	53	0.00332648	NA	0.334681	-0.00648254	-0.0112437	-0.00232328	NA	NA	NA	-1.04326	-0.879187	-0.145245	0.545369	NA	nonSig
ENST00000361381.2:1350	1	0.850171	1	NA	NA	NA	55	0.00128234	NA	0.314728	-0.000937659	-0.0035468	-0.00112128	NA	NA	NA	0.0623311	0.00616021	-0.063504	0.772369	NA	nonSig
ENST00000361381.2:1351	1	1	1	NA	NA	NA	54	0.00148904	NA	0.347026	-0.00143938	-0.00340821	-0.00257932	NA	NA	NA	0.0278345	0.038468	-0.423794	1	NA	nonSig
ENST00000361381.2:1352	1	1	0.346409	NA	NA	NA	52	0.00178167	NA	0.429439	-0.000535398	-0.00328669	-0.000891638	NA	NA	NA	0.177166	0.115808	-0.0191875	1	NA	nonSig
ENST00000361381.2:1353	0.635176	1	0.927722	NA	NA	NA	52	0.00308917	NA	0.710601	-1.4e-05	-0.00417393	0.000348072	NA	NA	NA	0.394782	0.292211	0.261468	0.937988	NA	nonSig
ENST00000361381.2:1354	0.655325	1	0.319945	NA	NA	NA	48	0.00294021	NA	0.717135	-0.000171239	-0.00437704	0.000176218	NA	NA	NA	0.365204	0.315208	0.267456	0.519739	NA	nonSig
ENST00000361381.2:1355	0.657422	1	0.319535	NA	NA	NA	48	0.00103059	NA	0.237579	-0.0014713	-0.00437051	-0.00305002	NA	NA	NA	-0.0133594	-0.0651205	-0.336985	0.519881	NA	nonSig
ENST00000361381.2:1356	NA	NA	0.313107	NA	NA	NA	46	0.00255631	NA	0.638339	-0.00143893	-0.00294784	-9.29e-05	NA	NA	NA	0.222099	0.336636	0.256497	NA	NA	nonSig
ENST00000361381.2:1357	1	0.69305	0.169809	NA	NA	NA	45	0.0109156	NA	2.43166	0.000369876	-0.0080589	-0.00315069	NA	NA	NA	1.51874	1.43307	-0.0696317	0.602537	NA	nonSig
ENST00000361381.2:1358	0.597937	0.733945	0.353132	NA	NA	NA	44	0.0025866	NA	0.542211	-0.000144824	-0.00322229	-0.000231833	NA	NA	NA	0.291106	0.24147	0.158919	0.0191778	NA	nonSig
ENST00000361381.2:1359	0.622815	1	0.411864	NA	NA	NA	42	0.001863	NA	0.39837	-0.00179476	-0.0041966	-0.00138162	NA	NA	NA	0.0813315	0.0947416	-0.0718835	0.910464	NA	nonSig
ENST00000361381.2:136	NA	NA	1	NA	NA	NA	51	0.115194	NA	6.86663	-0.0106505	-0.0181768	-0.0189602	NA	NA	NA	-0.728461	-5.18474	-8.16201	0.0136189	NA	nonSig
ENST00000361381.2:1360	1	1	1	NA	NA	NA	41	0.00427831	NA	0.883513	0.000487566	-0.00212439	0.00109706	NA	NA	NA	0.5164	0.564384	0.476128	1	NA	nonSig
ENST00000361381.2:1361	0.393538	0.434525	0.0537695	NA	NA	NA	40	0.0013083	NA	0.259248	-0.00186557	-0.00551176	-0.00217806	NA	NA	NA	-0.00402419	-0.0728234	-0.170466	0.331466	NA	nonSig
ENST00000361381.2:1362	NA	NA	NA	NA	NA	NA	39	0.00136303	NA	0.260739	-0.00192995	-0.00580016	-0.00268611	NA	NA	NA	-0.00690848	-0.0780094	-0.261525	NA	NA	nonSig
ENST00000361381.2:1363	NA	NA	0.819032	NA	NA	NA	38	0.00204194	NA	0.375071	-0.00140243	-0.00554949	-0.00195154	NA	NA	NA	0.0981006	0.0292207	-0.0880811	NA	NA	nonSig
ENST00000361381.2:1364	1	1	1	NA	NA	NA	35	0.00158205	NA	0.28275	-0.00202565	-0.0064279	-0.00291906	NA	NA	NA	0.00322671	-0.0679119	-0.218555	1	NA	nonSig
ENST00000361381.2:1365	NA	NA	NA	NA	NA	NA	34	0.00234441	NA	0.381533	-0.00164433	-0.00679267	-0.00312877	NA	NA	NA	0.0849215	-0.00131208	-0.195741	NA	NA	nonSig
ENST00000361381.2:1366	1	1	1	NA	NA	NA	33	0.00208231	NA	0.335888	-0.00265565	-0.0085709	-0.00425193	NA	NA	NA	-0.00311151	-0.0919208	-0.284466	1	NA	nonSig
ENST00000361381.2:1367	NA	NA	NA	NA	NA	NA	32	0.00252099	NA	0.391249	-0.00309608	-0.0103329	-0.00495555	NA	NA	NA	-0.00699622	-0.0991948	-0.29232	NA	NA	nonSig
ENST00000361381.2:1368	NA	NA	NA	NA	NA	NA	31	0.00289948	NA	0.438071	-0.00336643	-0.0106065	-0.0054288	NA	NA	NA	0.015004	-0.0662456	-0.291077	NA	NA	nonSig
ENST00000361381.2:1369	NA	NA	NA	NA	NA	NA	30	0.00340831	NA	0.494527	-0.00362817	-0.0126758	-0.00644499	NA	NA	NA	0.0382255	-0.0707746	-0.334517	NA	NA	nonSig
ENST00000361381.2:137	0.921526	0.31506	0.897743	NA	NA	NA	54	0.0585861	NA	5.2531	-0.00907979	-0.0282816	0.0174795	NA	NA	NA	1.46776	-3.18127	1.36608	6.4e-21	NA	nonSig
ENST00000361381.2:1370	NA	NA	NA	NA	NA	NA	28	0.00399484	NA	0.560631	-0.00342803	-0.0128641	-0.00650374	NA	NA	NA	0.0923341	-0.0228409	-0.288072	NA	NA	nonSig
ENST00000361381.2:1371	NA	NA	NA	NA	NA	NA	28	0.00411798	NA	0.545904	-0.00340783	-0.0129062	-0.00648276	NA	NA	NA	0.0773952	-0.0200879	-0.244173	NA	NA	nonSig
ENST00000361381.2:1372	NA	NA	NA	NA	NA	NA	28	0.00415718	NA	0.528271	-0.00346142	-0.0130921	-0.00647255	NA	NA	NA	0.0689546	-0.0273573	-0.23276	NA	NA	nonSig
ENST00000361381.2:1373	NA	NA	NA	NA	NA	NA	27	0.00435444	NA	0.54099	-0.00415388	-0.0138045	-0.00709979	NA	NA	NA	0.0480272	-0.0377643	-0.246434	NA	NA	nonSig
ENST00000361381.2:1374	NA	NA	NA	NA	NA	NA	26	0.0051443	NA	0.585989	-0.00583577	-0.020188	-0.00859264	NA	NA	NA	-0.0062096	-0.158302	-0.311992	NA	NA	nonSig
ENST00000361381.2:1375	NA	NA	NA	NA	NA	NA	22	0.00608731	NA	0.641163	-0.00741673	-0.0293353	-0.0094968	NA	NA	NA	-0.030728	-0.312493	-0.339318	NA	NA	nonSig
ENST00000361381.2:1376	NA	NA	NA	NA	NA	NA	19	0.00787803	NA	0.724931	-0.0138666	-0.0453074	-0.00975691	NA	NA	NA	-0.201562	-0.482603	-0.284208	NA	NA	nonSig
ENST00000361381.2:1377	NA	NA	NA	NA	NA	NA	12	0.00988977	NA	0.801459	-0.0210208	-0.0499142	-0.00941324	NA	NA	NA	-0.285818	-0.407691	-0.216718	NA	NA	nonSig
ENST00000361381.2:1378	NA	NA	NA	NA	NA	NA	11	NA	NA	NA	NA	NA	NA	NA	NA	NA	NA	NA	NA	NA	NA	nonSig
ENST00000361381.2:138	0.343904	0.271748	0.0165576	NA	NA	NA	56	0.00525671	NA	0.520653	-0.0130318	-0.0141305	-7.86e-05	NA	NA	NA	-0.805033	-0.680748	-0.0124781	1.31e-09	NA	nonSig
ENST00000361381.2:139	0.426981	0.189785	0.665826	NA	NA	NA	56	0.222844	NA	13.3601	0.00515737	0.000724156	0.0157844	NA	NA	NA	-8.1298	-9.54661	-14.4753	0.115022	NA	nonSig
ENST00000361381.2:14	0.157849	0.514209	0.134926	NA	NA	NA	15	0.00532739	NA	0.235275	-0.0161905	-0.0323561	-0.00711327	NA	NA	NA	-0.382687	-0.343512	-0.360117	0.16232	NA	nonSig
ENST00000361381.2:140	0.552429	0.563726	0.0350489	NA	NA	NA	65	0.128192	NA	15.3269	-0.0314943	-0.0358493	0.0241962	NA	NA	NA	0.407237	8.17945	-3.72765	2.43e-53	NA	nonSig
ENST00000361381.2:141	0.514619	0.468442	0.962214	NA	NA	NA	75	0.00997139	NA	0.923072	0.000452791	-0.000669605	0.00192345	NA	NA	NA	-0.224196	0.150267	0.259049	1.04e-31	NA	nonSig
ENST00000361381.2:142	0.449848	0.195121	0.239477	NA	NA	NA	73	0.0780309	NA	15.645	0.0170203	-0.0276151	-0.0122516	NA	NA	NA	4.34838	7.59439	-6.36757	1	NA	nonSig
ENST00000361381.2:143	0.163949	0.744882	0.664276	NA	NA	NA	76	0.100347	NA	28.3032	0.0181021	-0.0121046	-0.00214242	NA	NA	NA	17.9668	19.819	19.5145	1.47e-18	NA	nonSig
ENST00000361381.2:144	0.133143	0.833317	0.924287	NA	NA	NA	89	0.0398168	NA	7.4874	0.00702706	-0.00377637	0.00409577	NA	NA	NA	5.18868	5.47769	1.9322	1.75e-25	NA	nonSig
ENST00000361381.2:145	0.225794	0.373757	0.187244	NA	NA	NA	92	0.00861777	NA	1.25215	0.00101554	-0.00192567	0.00104092	NA	NA	NA	0.433402	-0.133728	0.26336	4.69e-06	NA	nonSig
ENST00000361381.2:146	0.24173	0.512533	0.570097	NA	NA	NA	88	0.0441795	NA	5.64405	0.00706527	0.00333137	-0.0109946	NA	NA	NA	1.03757	2.18899	-3.5069	0.849937	NA	nonSig
ENST00000361381.2:147	0.291833	0.686752	0.801305	NA	NA	NA	88	0.132996	NA	8.60409	-0.0124224	-0.0397907	0.0241518	NA	NA	NA	-7.81887	-9.3135	2.09801	7.99e-09	NA	nonSig
ENST00000361381.2:148	0.835939	0.242892	0.00196374	NA	NA	NA	91	0.0236573	NA	4.07289	-0.00407917	-0.0102576	-0.0146518	NA	NA	NA	0.483094	-0.684371	-0.0624363	2.66e-30	NA	nonSig
ENST00000361381.2:149	0.902214	0.309852	0.259162	NA	NA	NA	91	0.00878154	NA	1.05591	0.00363898	-0.00294331	0.00128984	NA	NA	NA	0.217483	-0.0309779	-0.452934	7.63e-05	NA	nonSig
ENST00000361381.2:15	NA	NA	0.859035	NA	NA	NA	15	0.00750604	NA	0.136238	-0.0140118	-0.0345619	-0.00374414	NA	NA	NA	-0.205033	-0.647897	-0.0289629	0.00312861	NA	nonSig
ENST00000361381.2:150	0.0718052	0.799751	0.673039	NA	NA	NA	92	0.00260799	NA	0.57992	-0.00254409	-0.00489285	-0.000403556	NA	NA	NA	-0.480321	-0.319341	-0.310813	0.9995	NA	nonSig
ENST00000361381.2:151	0.98376	1	0.571951	NA	NA	NA	92	0.00779485	NA	3.26727	-0.00973739	-0.0160453	-0.000567175	NA	NA	NA	0.236372	0.971648	0.68256	0.607146	NA	nonSig
ENST00000361381.2:152	0.284498	0.131824	0.363528	NA	NA	NA	92	0.00205816	NA	0.478622	-0.00456101	-0.0098986	-0.00132905	NA	NA	NA	-0.99495	-0.954951	-0.521988	0.0100786	NA	nonSig
ENST00000361381.2:153	1	0.18138	1	NA	NA	NA	91	0.0023874	NA	0.78466	-0.00281848	-0.00803742	-0.00206123	NA	NA	NA	-0.273863	-0.443719	-0.790782	0.331062	NA	nonSig
ENST00000361381.2:154	1	0.847314	0.834853	NA	NA	NA	91	0.00211619	NA	0.481757	-0.00316524	-0.00557877	-0.00139485	NA	NA	NA	-0.579352	-0.421827	-0.207318	1	NA	nonSig
ENST00000361381.2:155	1	1	1	NA	NA	NA	90	0.00460542	NA	1.32578	-0.00218132	-0.00600826	-0.00242725	NA	NA	NA	0.581177	0.0444764	-0.626481	0.33306	NA	nonSig
ENST00000361381.2:156	0.965975	0.892903	0.98773	NA	NA	NA	90	0.00306637	NA	1.01845	-0.00230392	-0.00470674	-0.000134599	NA	NA	NA	-0.0602763	0.112718	0.096071	1	NA	nonSig
ENST00000361381.2:157	0.984473	1	0.591172	NA	NA	NA	90	0.00175698	NA	0.553558	-0.0036324	-0.00602863	-0.00146069	NA	NA	NA	-0.409357	-0.346981	-0.106027	1	NA	nonSig
ENST00000361381.2:158	NA	NA	NA	NA	NA	NA	90	0.00177221	NA	0.66287	-0.00482707	-0.00602612	-0.00145982	NA	NA	NA	-0.631037	-0.239957	-0.265555	0.825263	NA	nonSig
ENST00000361381.2:159	0.57771	NA	NA	NA	NA	NA	90	0.00178153	NA	0.564646	-0.00370335	-0.00615286	-0.00150277	NA	NA	NA	-0.511525	-0.21367	-0.484577	NA	NA	nonSig
ENST00000361381.2:16	1	0.719265	1	NA	NA	NA	15	0.00734744	NA	0.349345	-0.0141704	-0.030276	-0.00390274	NA	NA	NA	-0.659928	-0.571952	0.0142858	1.37e-06	NA	nonSig
ENST00000361381.2:160	NA	NA	NA	NA	NA	NA	89	0.00180059	NA	0.666673	-0.00651047	-0.00618871	-0.00152181	NA	NA	NA	-0.634397	-0.246182	-0.387761	0.8276	NA	nonSig
ENST00000361381.2:161	0.5704	NA	NA	NA	NA	NA	88	0.00285824	NA	1.08691	-0.00281121	-0.00513779	-0.000500149	NA	NA	NA	-0.0187018	0.174351	0.0224146	NA	NA	nonSig
ENST00000361381.2:162	0.997226	1	0.594066	NA	NA	NA	88	0.0135916	NA	4.87516	0.000416218	-0.00267359	-0.0014848	NA	NA	NA	2.38191	3.09301	-0.132608	0.674405	NA	nonSig
ENST00000361381.2:163	1	0.673781	0.707667	NA	NA	NA	88	0.0293689	NA	10.8019	-0.00126904	0.00477774	0.0121259	NA	NA	NA	4.52359	7.82762	4.28297	0.00100793	NA	nonSig
ENST00000361381.2:164	0.981595	0.297227	0.0216194	NA	NA	NA	88	0.00538862	NA	1.93363	-0.000268633	-0.00247664	-3.47e-05	NA	NA	NA	0.850193	1.03909	0.19892	7.96e-08	NA	nonSig
ENST00000361381.2:165	0.34208	0.49106	0.498589	NA	NA	NA	87	0.00392628	NA	0.993081	-0.00310633	-0.00849388	-0.00302056	NA	NA	NA	-0.331279	-0.506299	-1.47989	0.122054	NA	nonSig
ENST00000361381.2:166	1	0.55596	0.447879	NA	NA	NA	86	0.00291842	NA	1.09044	-0.00429843	-0.00514174	-0.000524819	NA	NA	NA	-0.260502	0.19085	0.147281	0.939087	NA	nonSig
ENST00000361381.2:167	1	1	0.608627	NA	NA	NA	84	0.0029533	NA	1.09333	-0.00466918	-0.00814878	-0.00158626	NA	NA	NA	-0.449465	0.00743543	-0.314103	0.671439	NA	nonSig
ENST00000361381.2:168	1	1	1	NA	NA	NA	83	0.00189882	NA	0.679139	-0.00427578	-0.00630654	-0.00163841	NA	NA	NA	-0.464984	-0.22758	-0.402342	0.669962	NA	nonSig
ENST00000361381.2:169	NA	NA	NA	NA	NA	NA	83	0.00193479	NA	0.689243	-0.00438025	-0.00647301	-0.00172833	NA	NA	NA	-0.478473	-0.232048	-0.424744	NA	NA	nonSig
ENST00000361381.2:17	1	1	1	NA	NA	NA	15	0.00531492	NA	0.414212	-0.016203	-0.0323085	-0.00593526	NA	NA	NA	-0.349574	-0.501298	-0.210388	0.0184019	NA	nonSig
ENST00000361381.2:170	NA	NA	NA	NA	NA	NA	83	0.0020168	NA	0.716962	-0.00449767	-0.00647783	-0.00184674	NA	NA	NA	-0.476627	-0.208763	-0.448287	NA	NA	nonSig
ENST00000361381.2:171	NA	NA	NA	NA	NA	NA	82	0.00261757	NA	0.975699	-0.0041685	-0.00632123	-0.00150609	NA	NA	NA	-0.261224	0.013605	-0.257097	NA	NA	nonSig
ENST00000361381.2:172	1	1	1	NA	NA	NA	82	0.00275763	NA	1.01536	-0.00444713	-0.00883517	-0.00148098	NA	NA	NA	-0.28818	-0.327995	-0.246914	1	NA	nonSig
ENST00000361381.2:173	1	0.843921	1	NA	NA	NA	81	0.00235966	NA	0.821575	-0.00543839	-0.00809937	-0.00210454	NA	NA	NA	-0.580055	-0.277689	-0.485921	1	NA	nonSig
ENST00000361381.2:174	NA	NA	NA	NA	NA	NA	75	0.00263646	NA	0.906285	-0.00619508	-0.00911743	-0.00228027	NA	NA	NA	-0.6653	-0.316414	-0.355543	NA	NA	nonSig
ENST00000361381.2:175	NA	NA	NA	NA	NA	NA	67	0.00276193	NA	0.765575	-0.00646252	-0.00930466	-0.00231399	NA	NA	NA	-0.867466	-0.490162	-0.693251	NA	NA	nonSig
ENST00000361381.2:176	NA	NA	NA	NA	NA	NA	66	0.00302147	NA	1.02876	-0.00711493	-0.0100532	-0.00252409	NA	NA	NA	-0.757398	-0.325471	0.364326	0.967712	NA	nonSig
ENST00000361381.2:177	NA	NA	NA	NA	NA	NA	59	0.00329754	NA	0.899241	-0.00795115	-0.0112258	-0.00280012	NA	NA	NA	-0.685948	-0.601861	-0.828512	NA	NA	nonSig
ENST00000361381.2:178	NA	NA	NA	NA	NA	NA	54	0.00374693	NA	1.26212	-0.0123147	-0.0140132	-0.00496397	NA	NA	NA	-0.880763	-0.242408	0.340951	1	NA	nonSig
ENST00000361381.2:179	0.51897	NA	0.922317	NA	NA	NA	42	0.00745022	NA	0.833057	-0.00796698	-0.0123078	-0.00416427	NA	NA	NA	-1.57612	-0.876671	-0.231193	NA	NA	nonSig
ENST00000361381.2:18	NA	NA	NA	NA	NA	NA	15	0.00532926	NA	0.491617	-0.0161886	-0.0322942	-0.00592093	NA	NA	NA	-0.442763	-0.746809	-0.215296	0.251541	NA	nonSig
ENST00000361381.2:180	1	1	0.506934	NA	NA	NA	40	0.00997593	NA	0.593053	-0.0129633	-0.016814	0.00064259	NA	NA	NA	-1.60206	-1.9218	-0.339685	0.267611	NA	nonSig
ENST00000361381.2:181	1	1	0.186656	NA	NA	NA	31	0.00553861	NA	0.643107	-0.0254824	-0.0237513	-0.00604871	NA	NA	NA	-0.895141	-1.59979	0.0155942	0.163016	NA	nonSig
ENST00000361381.2:182	0.479199	NA	0.937307	NA	NA	NA	25	0.00631364	NA	0.874779	-0.0346921	-0.0276236	-0.00506477	NA	NA	NA	-5.30653	-1.79515	-0.343917	0.11647	NA	nonSig
ENST00000361381.2:183	0.491684	NA	NA	NA	NA	NA	22	0.24751	NA	21.1616	-0.0138594	-0.0177938	-0.0253829	NA	NA	NA	-1.11359	5.97681	-22.9448	0.0822199	NA	nonSig
ENST00000361381.2:184	1	0.858182	1	NA	NA	NA	23	0.15652	NA	18.0962	-0.00160908	-0.00125795	-0.00802966	NA	NA	NA	-5.7956	9.96617	-10.8938	6.34e-53	NA	nonSig
ENST00000361381.2:185	0.715861	0.511188	0.755441	NA	NA	NA	27	0.0108082	NA	0.992129	-0.011307	-0.017584	-0.00589446	NA	NA	NA	-0.829371	-0.312454	-0.190909	1.06e-30	NA	nonSig
ENST00000361381.2:186	0.777432	0.956774	0.848611	NA	NA	NA	26	0.153129	NA	18.5298	-0.0469636	-0.0280998	-0.0242239	NA	NA	NA	-2.64399	5.90008	-4.06958	0.577445	NA	nonSig
ENST00000361381.2:187	0.223564	0.609352	0.271536	NA	NA	NA	25	0.122179	NA	30.2521	-0.0224978	-0.0378017	0.0282887	NA	NA	NA	5.89537	16.6485	20.8908	2.44e-29	NA	nonSig
ENST00000361381.2:188	0.89364	0.567358	0.0296042	NA	NA	NA	25	0.0106999	NA	2.4824	-0.0282659	-0.0444973	-0.0149501	NA	NA	NA	-2.23172	-2.89626	-2.55607	2.84e-28	NA	nonSig
ENST00000361381.2:189	0.733191	0.428517	0.0898142	NA	NA	NA	25	0.0124109	NA	1.32163	-0.0190911	-0.0301986	-0.0137928	NA	NA	NA	-1.39337	-2.77173	-4.60999	1	NA	nonSig
ENST00000361381.2:19	NA	NA	NA	NA	NA	NA	15	0.00534378	NA	0.349459	-0.0161741	-0.0322797	-0.00590641	NA	NA	NA	-0.837898	-0.888967	-0.634208	0.2541	NA	nonSig
ENST00000361381.2:190	0.939157	1	0.446802	NA	NA	NA	22	0.053876	NA	8.11965	-0.0499952	-0.0245114	-0.000704931	NA	NA	NA	-4.95678	-0.701495	-3.90452	1	NA	nonSig
ENST00000361381.2:191	0.261974	0.993812	0.874235	NA	NA	NA	24	0.0289173	NA	2.23617	-0.0215475	-0.0270656	0.00589637	NA	NA	NA	-1.97505	-1.71853	0.57767	4.04e-09	NA	nonSig
ENST00000361381.2:192	1	1	1	NA	NA	NA	23	0.0429544	NA	2.50169	-0.00160373	-0.0150945	0.000411451	NA	NA	NA	-0.153376	0.050326	-3.81139	0.114155	NA	nonSig
ENST00000361381.2:193	0.472483	0.809265	1	NA	NA	NA	21	0.190359	NA	9.1949	-0.0386303	-0.0100605	0.0457535	NA	NA	NA	-12.0098	-14.3452	-8.4292	0.00619127	NA	nonSig
ENST00000361381.2:194	0.398722	0.931643	0.116773	NA	NA	NA	25	0.0291141	NA	1.67418	-0.0181555	-0.0137192	0.00171082	NA	NA	NA	-1.23053	-0.166485	-0.994126	7.36e-34	NA	nonSig
ENST00000361381.2:195	0.588207	1	1	NA	NA	NA	25	0.059876	NA	3.70059	-0.0049414	-0.0120547	-0.00850753	NA	NA	NA	-0.795218	-0.534704	-0.627215	0.147475	NA	nonSig
ENST00000361381.2:196	0.841659	0.630385	0.941066	NA	NA	NA	26	0.020135	NA	1.78879	-0.0163151	-0.0389615	-0.00466085	NA	NA	NA	-2.82517	-0.767903	-0.393421	1.12e-06	NA	nonSig
ENST00000361381.2:197	0.772899	0.230447	0.515467	NA	NA	NA	26	0.0949612	NA	2.49324	-0.0200976	-0.00873728	0.00341011	NA	NA	NA	-1.7033	-0.0548863	-0.139772	0.841646	NA	nonSig
ENST00000361381.2:198	0.355701	0.822259	0.435708	NA	NA	NA	28	0.118921	NA	4.34707	0.00836923	-0.0149983	0.0145034	NA	NA	NA	0.769056	0.377377	0.860786	6.89e-07	NA	nonSig
ENST00000361381.2:199	0.287809	1	0.23416	NA	NA	NA	32	0.131575	NA	6.31944	0.0304097	-0.0296319	0.0255624	NA	NA	NA	1.8539	0.942354	0.403376	6.66e-17	NA	nonSig
ENST00000361381.2:2	0.232775	1	0.52473	NA	NA	NA	11	0.0124202	NA	0.184322	-0.0342465	-0.0504915	-0.00608025	NA	NA	NA	-0.342345	-0.633311	-0.0882708	0.0270806	NA	nonSig
ENST00000361381.2:20	NA	NA	NA	NA	NA	NA	15	0.00644025	NA	0.607444	-0.0150776	-0.0311832	-0.00480994	NA	NA	NA	-0.329913	-0.630982	-0.376223	0.0915383	NA	nonSig
ENST00000361381.2:200	0.186374	0.659833	0.909953	NA	NA	NA	36	0.0438067	NA	1.90931	-0.0126161	-0.00315049	-0.00650068	NA	NA	NA	-0.807886	-0.225731	0.204072	3.2e-23	NA	nonSig
ENST00000361381.2:201	0.991012	0.685567	0.2347	NA	NA	NA	37	0.16805	NA	4.22879	-0.0165483	-0.0610574	-0.0339262	NA	NA	NA	-4.37925	-1.82685	-5.27532	0.0345463	NA	nonSig
ENST00000361381.2:202	1	0.283451	0.154189	NA	NA	NA	48	0.0171797	NA	0.613937	-0.00380889	0.00071116	5.52e-06	NA	NA	NA	-0.130569	-0.00782011	0.116803	7.46e-24	NA	nonSig
ENST00000361381.2:203	0.790312	0.201045	1	NA	NA	NA	48	0.0193692	NA	2.09022	-0.00414181	-0.0118407	0.00495918	NA	NA	NA	-0.537181	-0.789517	1.11025	0.0807951	NA	nonSig
ENST00000361381.2:204	0.708648	1	0.588287	NA	NA	NA	50	0.609117	NA	19.7555	0.0217496	0.0359918	3.5e-05	NA	NA	NA	-1.77187	2.89054	-2.74041	0.0538176	NA	nonSig
ENST00000361381.2:205	0.0543734	0.0187303	0.756173	NA	NA	NA	106	0.302619	NA	14.9283	-0.0032504	0.0296859	0.0151722	NA	NA	NA	4.61543	-2.18592	3.72489	2.72e-275	NA	nonSig
ENST00000361381.2:206	0.940449	0.0534003	0.302624	NA	NA	NA	108	0.0146752	NA	0.588079	-0.00112598	-0.00267422	0.0028446	NA	NA	NA	-0.167415	-0.276708	0.124451	1.71e-96	NA	nonSig
ENST00000361381.2:207	0.499071	0.637082	0.574203	NA	NA	NA	107	0.0135441	NA	1.47875	0.00291929	0.00156836	0.000693801	NA	NA	NA	0.17924	0.185996	-0.59265	0.00259766	NA	nonSig
ENST00000361381.2:208	0.331415	0.356582	0.39268	NA	NA	NA	107	0.0357281	NA	4.2044	0.00705254	0.0106519	0.00062658	NA	NA	NA	0.470016	0.80257	0.0920916	0.175849	NA	nonSig
ENST00000361381.2:209	0.172707	0.227223	0.322629	NA	NA	NA	108	0.00663511	NA	0.617352	-0.00261154	-0.00452957	0.000206566	NA	NA	NA	-0.215656	0.0433739	0.215407	4.34e-08	NA	nonSig
ENST00000361381.2:21	1	1	1	NA	NA	NA	15	0.00952648	NA	1.04752	-0.0214982	-0.0366395	-0.00290571	NA	NA	NA	-0.478527	-0.618033	-0.00866404	1	NA	nonSig
ENST00000361381.2:210	0.689909	0.703886	0.92922	NA	NA	NA	109	0.00737923	NA	0.312682	-0.00148389	0.000406687	-0.00427372	NA	NA	NA	0.0249661	-0.037192	-0.483294	0.118447	NA	nonSig
ENST00000361381.2:211	0.902725	0.155183	0.0854448	NA	NA	NA	112	0.00675608	NA	0.349133	-0.00131743	-0.00300288	-0.000650617	NA	NA	NA	-0.391879	-0.350856	-0.190166	8.69e-07	NA	nonSig
ENST00000361381.2:212	0.806649	0.916942	0.546541	NA	NA	NA	115	0.0037839	NA	0.241672	-0.000446698	-0.00531066	-0.000145904	NA	NA	NA	-0.290733	-0.361071	-0.113393	0.000318679	NA	nonSig
ENST00000361381.2:213	0.605787	0.839856	1	NA	NA	NA	116	0.00571708	NA	0.655733	-0.00522828	-0.00336257	-0.00554006	NA	NA	NA	-1.17112	-0.304654	-1.31892	5.84e-06	NA	nonSig
ENST00000361381.2:214	0.434296	0.76603	0.0779813	NA	NA	NA	116	0.00294621	NA	0.337444	-0.00257944	-0.00903697	-0.00527038	NA	NA	NA	-0.11097	-0.998194	-0.640472	0.648511	NA	nonSig
ENST00000361381.2:215	0.326215	0.146095	0.000388981	NA	NA	NA	115	0.00600863	NA	0.823699	-0.00436881	-0.00203872	-0.000126999	NA	NA	NA	0.320905	0.409574	0.504642	0.0172284	NA	nonSig
ENST00000361381.2:216	0.293772	0.924954	0.99039	NA	NA	NA	117	0.00395353	NA	0.277448	0.000420364	-0.00242765	0.000588646	NA	NA	NA	0.0537248	-0.211702	-0.14952	0.180187	NA	nonSig
ENST00000361381.2:217	0.150696	0.812958	1	NA	NA	NA	119	0.0045903	NA	0.267852	-0.00163693	-0.00274755	-6.02e-05	NA	NA	NA	0.0124066	-0.323573	0.065285	2.09e-05	NA	nonSig
ENST00000361381.2:218	1	0.523585	1	NA	NA	NA	120	0.00283643	NA	0.301692	-0.00191964	-0.00197981	-0.000356102	NA	NA	NA	0.0229838	-0.242811	0.0647401	1.27e-08	NA	nonSig
ENST00000361381.2:219	0.957797	0.649731	1	NA	NA	NA	120	0.0027838	NA	0.271672	-0.00448902	-0.00203021	0.000218866	NA	NA	NA	-0.694999	-0.0241186	-0.109062	0.00224478	NA	nonSig
ENST00000361381.2:22	1	0.237522	1	NA	NA	NA	15	0.00643521	NA	0.768975	-0.0200738	-0.0434185	-0.00715806	NA	NA	NA	-0.731229	-0.83405	-0.630192	0.736124	NA	nonSig
ENST00000361381.2:220	0.165145	0.804298	0.72376	NA	NA	NA	121	0.00155059	NA	0.628374	-0.000756529	-0.00268135	-0.00120096	NA	NA	NA	0.299282	0.120909	0.354906	0.000719364	NA	nonSig
ENST00000361381.2:221	0.503543	0.752521	0.717258	NA	NA	NA	121	0.000766854	NA	0.28555	-0.00335634	-0.0034662	-0.00250218	NA	NA	NA	-0.141985	-0.106643	-0.255086	0.487205	NA	nonSig
ENST00000361381.2:222	0.254438	1	0.0537527	NA	NA	NA	121	0.00246483	NA	0.465183	-0.00106663	-0.00453286	0.000153111	NA	NA	NA	-0.0709808	-0.506267	0.0161521	0.00768029	NA	nonSig
ENST00000361381.2:223	0.569687	0.579741	1	NA	NA	NA	118	0.00230139	NA	0.132246	-1.95e-05	-0.00254217	0.000639304	NA	NA	NA	-0.131424	-0.537562	-0.148145	0.144382	NA	nonSig
ENST00000361381.2:224	0.185751	0.893374	0.254184	NA	NA	NA	117	0.000773039	NA	0.15714	-0.0015588	-0.00346965	-0.000495231	NA	NA	NA	-0.333764	-0.396157	-0.196343	2.71e-10	NA	nonSig
ENST00000361381.2:225	1	1	1	NA	NA	NA	116	0.00105432	NA	0.113073	-0.00238928	-0.0032086	-0.000479431	NA	NA	NA	-0.0994761	-0.290859	-0.0392322	0.00825073	NA	nonSig
ENST00000361381.2:226	0.470232	1	1	NA	NA	NA	117	0.00155675	NA	0.257906	-0.00141751	-0.00476192	-0.000243158	NA	NA	NA	-0.413488	-0.471566	-0.0954436	1.14e-06	NA	nonSig
ENST00000361381.2:227	1	1	0.948991	NA	NA	NA	116	0.00149399	NA	0.120246	-0.00134441	-0.00338094	-0.000568847	NA	NA	NA	-0.109059	-0.305173	-0.00773313	0.037725	NA	nonSig
ENST00000361381.2:228	1	1	0.948547	NA	NA	NA	116	0.00725442	NA	1.55303	0.00192392	-0.00326785	0.00121309	NA	NA	NA	0.802472	0.974282	0.0916306	3.52e-08	NA	nonSig
ENST00000361381.2:229	0.272739	0.666359	0.763989	NA	NA	NA	118	0.00599623	NA	0.532869	-0.00374038	-0.00611494	-0.00459	NA	NA	NA	-0.689427	-0.208544	-0.245895	0.724895	NA	nonSig
ENST00000361381.2:23	0.84424	0.727513	0.762792	NA	NA	NA	15	0.00533146	NA	0.606723	-0.0158012	-0.0321766	-0.00590611	NA	NA	NA	-0.317924	-0.625931	-0.377838	1	NA	nonSig
ENST00000361381.2:230	0.493455	1	0.0099198	NA	NA	NA	119	0.000923053	NA	0.173851	-0.00209742	-0.0033567	-0.000354637	NA	NA	NA	-0.321574	-0.288755	-0.218652	0.0486156	NA	nonSig
ENST00000361381.2:231	0.926758	1	1	NA	NA	NA	120	0.000644992	NA	0.173463	-0.00173763	-0.00364482	-0.000639305	NA	NA	NA	-0.147421	-0.184459	0.0513696	0.00156606	NA	nonSig
ENST00000361381.2:232	NA	NA	NA	NA	NA	NA	119	0.0051156	NA	0.442303	-0.00106907	-0.00364809	-0.00291428	NA	NA	NA	0.144172	-0.269529	-0.316104	0.00143068	NA	nonSig
ENST00000361381.2:233	0.472848	1	0.508389	NA	NA	NA	119	0.00235842	NA	0.155712	-7.85e-05	-0.00269202	0.000102908	NA	NA	NA	-0.113571	-0.271551	-0.0755424	0.00658057	NA	nonSig
ENST00000361381.2:234	0.275187	1	0.96262	NA	NA	NA	121	0.000898739	NA	0.142206	-0.00225138	-0.00358984	-0.000835445	NA	NA	NA	-0.0534508	-0.214559	-0.12034	1.35e-09	NA	nonSig
ENST00000361381.2:235	0.92625	1	0.434417	NA	NA	NA	122	0.000821182	NA	0.279176	-0.00167864	-0.00646891	-0.000521445	NA	NA	NA	-0.14597	-0.582564	-0.150018	1.23e-05	NA	nonSig
ENST00000361381.2:236	1	0.0898011	1	NA	NA	NA	122	0.00172542	NA	0.159163	-0.00146246	-0.00280079	-0.000821613	NA	NA	NA	-0.101309	-0.272698	-0.523708	0.257725	NA	nonSig
ENST00000361381.2:237	0.955395	0.645806	1	NA	NA	NA	122	0.00158925	NA	0.185657	-0.00327056	-0.0029767	-0.00335857	NA	NA	NA	-0.456854	-0.143463	-0.252894	2.13e-08	NA	nonSig
ENST00000361381.2:238	0.397276	0.89072	0.0360603	NA	NA	NA	122	0.0127218	NA	1.85751	-0.00692492	-0.000952777	-0.00068858	NA	NA	NA	0.575204	0.818252	0.666996	6.81e-07	NA	nonSig
ENST00000361381.2:239	0.432074	0.473598	0.409387	NA	NA	NA	123	0.00129697	NA	0.158035	-0.00250705	-0.00345792	-0.000914493	NA	NA	NA	-0.106772	-0.472139	-0.0757901	0.0294061	NA	nonSig
ENST00000361381.2:24	NA	NA	NA	NA	NA	NA	15	0.00533146	NA	0.347234	-0.0210069	-0.0321766	-0.00824938	NA	NA	NA	-1.14868	-0.88542	-0.803215	NA	NA	nonSig
ENST00000361381.2:240	1	1	0.714327	NA	NA	NA	123	0.00133579	NA	0.0887069	-0.00188705	-0.00546823	-0.000194628	NA	NA	NA	-0.138338	-0.729142	-0.0463053	1.79e-05	NA	nonSig
ENST00000361381.2:241	1	0.918528	1	NA	NA	NA	122	0.000722302	NA	0.247934	-0.00188663	-0.00441192	-0.000714627	NA	NA	NA	-0.240556	-0.428635	-0.206011	3.53e-10	NA	nonSig
ENST00000361381.2:242	NA	NA	NA	NA	NA	NA	122	0.00260824	NA	0.338886	-0.000621749	-0.00622275	0.000388104	NA	NA	NA	0.039024	-0.356421	-0.0484771	0.00286334	NA	nonSig
ENST00000361381.2:243	0.687708	0.42298	0.442935	NA	NA	NA	121	0.00224074	NA	0.432258	-0.000456309	-0.00395639	0.000120616	NA	NA	NA	-0.0223166	-0.283233	-0.194185	0.0348541	NA	nonSig
ENST00000361381.2:244	0.410363	1	0.493284	NA	NA	NA	120	0.00147958	NA	0.239205	-0.00126508	-0.00412745	-0.0010096	NA	NA	NA	0.0567731	-0.0322882	-0.0761425	0.210631	NA	nonSig
ENST00000361381.2:245	1	1	1	NA	NA	NA	122	0.000793618	NA	0.221095	-0.0019886	-0.00497592	-0.000802624	NA	NA	NA	-0.147991	-0.538431	-0.207218	0.000295196	NA	nonSig
ENST00000361381.2:246	NA	NA	NA	NA	NA	NA	121	0.000817327	NA	0.304652	-0.00204693	-0.00515101	-0.000829731	NA	NA	NA	-0.177994	-0.471526	-0.0937989	0.00096417	NA	nonSig
ENST00000361381.2:247	NA	NA	NA	NA	NA	NA	118	0.00122053	NA	0.214369	-0.00175902	-0.00499061	-0.000793877	NA	NA	NA	-0.305107	-0.491458	-0.229043	0.115697	NA	nonSig
ENST00000361381.2:248	1	1	0.81746	NA	NA	NA	118	0.0146728	NA	3.60858	0.00485358	-0.0104811	0.00522134	NA	NA	NA	2.09555	2.15934	1.99235	0.000120366	NA	nonSig
ENST00000361381.2:249	0.0927581	0.501126	0.47423	NA	NA	NA	117	0.00138656	NA	0.0911229	-0.00176106	-0.00499566	-0.000605218	NA	NA	NA	-0.0508323	-0.126919	0.00121324	0.00186623	NA	nonSig
ENST00000361381.2:25	0.443682	NA	0.335578	NA	NA	NA	15	0.0582166	NA	2.9443	0.0314258	-0.0214572	-0.0300323	NA	NA	NA	1.76909	0.719872	-2.50842	0.0935233	NA	nonSig
ENST00000361381.2:250	1	1	1	NA	NA	NA	114	0.000935956	NA	0.0847843	-0.00230133	-0.00558187	-0.00156347	NA	NA	NA	-0.129918	-0.463198	-0.362497	1.79e-11	NA	nonSig
ENST00000361381.2:251	NA	NA	0.898817	NA	NA	NA	114	0.00138379	NA	0.0567846	-0.00266449	-0.00530351	-0.000730525	NA	NA	NA	-0.349482	-0.230939	-0.0373598	7.23e-09	NA	nonSig
ENST00000361381.2:252	0.925951	1	1	NA	NA	NA	112	0.00218617	NA	0.461709	-0.00266266	-0.00558251	-0.000414188	NA	NA	NA	-0.0947325	0.0327728	0.209818	3.32e-15	NA	nonSig
ENST00000361381.2:253	1	1	0.379379	NA	NA	NA	111	0.000977027	NA	0.191488	-0.00249126	-0.00598834	-0.00107498	NA	NA	NA	-0.387594	-0.558199	-0.371834	0.139434	NA	nonSig
ENST00000361381.2:254	NA	NA	NA	NA	NA	NA	107	0.00104503	NA	0.398892	-0.00267439	-0.00657149	-0.0011418	NA	NA	NA	-0.289653	-0.623897	-0.234273	0.00102526	NA	nonSig
ENST00000361381.2:255	NA	NA	NA	NA	NA	NA	100	0.00110232	NA	0.319609	-0.00306383	-0.00726725	-0.00116368	NA	NA	NA	-0.195547	-0.661021	-0.189566	0.181519	NA	nonSig
ENST00000361381.2:256	NA	NA	NA	NA	NA	NA	90	0.00640756	NA	0.523635	-0.00168747	-0.00497389	-0.00103462	NA	NA	NA	-0.101728	-0.0416018	-0.0650539	0.194245	NA	nonSig
ENST00000361381.2:257	0.83496	0.630154	0.849907	NA	NA	NA	71	0.00219827	NA	0.114871	-0.0039472	-0.00863001	-0.000427616	NA	NA	NA	-0.119221	-0.338193	-0.0897944	0.0766048	NA	nonSig
ENST00000361381.2:258	1	1	0.378184	NA	NA	NA	65	0.00202448	NA	0.565954	-0.0035901	-0.00996004	-0.000830163	NA	NA	NA	0.187445	-0.11883	0.119705	2.43e-09	NA	nonSig
ENST00000361381.2:259	1	1	1	NA	NA	NA	57	0.00157544	NA	0.156346	-0.00435465	-0.0105317	-0.00170749	NA	NA	NA	-0.208053	-1.29061	-0.245794	0.000992122	NA	nonSig
ENST00000361381.2:26	0.0461018	0.752533	0.19883	NA	NA	NA	16	0.0616778	NA	1.38167	-0.00450043	-0.0362058	-0.0267361	NA	NA	NA	0.423474	-0.125211	-3.67683	0.00278077	NA	nonSig
ENST00000361381.2:260	NA	NA	0.906095	NA	NA	NA	57	0.0124912	NA	2.59068	-0.00257982	-0.0182991	-0.00214305	NA	NA	NA	0.838444	-1.02438	-1.6855	0.000133729	NA	nonSig
ENST00000361381.2:261	0.950702	0.144934	0.790164	NA	NA	NA	57	0.00455131	NA	0.954919	-0.00663156	-0.0203715	-0.00398037	NA	NA	NA	-0.525835	-2.11944	-0.313221	0.0175255	NA	nonSig
ENST00000361381.2:262	0.465481	0.338701	1	NA	NA	NA	58	0.00176313	NA	0.638994	-0.0048471	-0.0113273	-0.00187158	NA	NA	NA	-0.475352	-1.12268	-0.585816	0.819873	NA	nonSig
ENST00000361381.2:263	NA	NA	NA	NA	NA	NA	54	0.00300369	NA	0.233224	-0.00475193	-0.0144502	-0.00125069	NA	NA	NA	-0.74068	-1.29702	-0.13836	0.349025	NA	nonSig
ENST00000361381.2:264	1	0.83059	1	NA	NA	NA	46	0.00784519	NA	1.64846	-0.00583956	-0.0161937	-0.000946683	NA	NA	NA	0.0534479	-0.642644	0.701422	0.000256481	NA	nonSig
ENST00000361381.2:265	1	1	0.678087	NA	NA	NA	42	0.0030118	NA	0.25924	-0.00723569	-0.0180219	-0.00224695	NA	NA	NA	-0.397464	-1.53039	-0.374413	0.453531	NA	nonSig
ENST00000361381.2:266	1	1	1	NA	NA	NA	30	0.011783	NA	2.3133	-0.00349092	-0.0166597	0.00132463	NA	NA	NA	-0.346892	-1.02105	1.00315	0.00253622	NA	nonSig
ENST00000361381.2:267	0.538386	0.985141	0.509052	NA	NA	NA	27	0.008654	NA	0.785638	-0.0205863	-0.0199615	-0.0114027	NA	NA	NA	-1.19999	-0.48987	-1.91189	0.257293	NA	nonSig
ENST00000361381.2:268	0.436907	0.807579	0.484743	NA	NA	NA	24	0.00386751	NA	1.57335	-0.0113417	-0.029849	-0.00429874	NA	NA	NA	-0.945022	-3.14744	-0.473277	0.480372	NA	nonSig
ENST00000361381.2:269	NA	0.242146	NA	NA	NA	NA	23	0.00446016	NA	1.19823	-0.0137254	-0.0281485	-0.00472189	NA	NA	NA	-2.18708	-2.72464	-0.190977	1	NA	nonSig
ENST00000361381.2:27	0.808765	0.604435	0.868291	NA	NA	NA	14	0.0256548	NA	0.422052	-0.000459477	-0.0487807	-0.0330583	NA	NA	NA	-0.308743	-0.983833	-0.489366	0.31658	NA	nonSig
ENST00000361381.2:270	NA	NA	NA	NA	NA	NA	20	0.0162419	NA	5.57609	-0.0037906	-0.0336156	0.00501387	NA	NA	NA	3.96901	0.669493	4.52586	0.489249	NA	nonSig
ENST00000361381.2:271	0.610398	1	0.287189	NA	NA	NA	20	0.0185982	NA	2.06867	-0.00573536	-0.0437475	0.00395702	NA	NA	NA	-0.56659	-5.17083	0.46022	0.0747083	NA	nonSig
ENST00000361381.2:272	0.502257	0.690608	0.345554	NA	NA	NA	14	0.0074805	NA	1.12096	-0.0220841	-0.0546407	-0.00780471	NA	NA	NA	-3.10779	-2.5101	-0.647086	0.913524	NA	nonSig
ENST00000361381.2:273	NA	0.262803	NA	NA	NA	NA	10	0.0924802	NA	13.7992	0.0285333	-0.0363821	0.00415236	NA	NA	NA	6.33238	1.81179	-4.46402	0.16899	NA	nonSig
ENST00000361381.2:274	0.254868	0.324523	0.704853	NA	NA	NA	8	0.0900514	NA	12.103	-0.0500162	-0.101531	-0.020919	NA	NA	NA	-5.60515	-2.83901	2.77729	7.06e-18	NA	nonSig
ENST00000361381.2:275	0.481066	0.799819	0.259874	NA	NA	NA	10	0.16225	NA	13.3158	-0.0924605	-0.0807463	-0.0493859	NA	NA	NA	-3.15712	-3.57861	-0.520328	3.9e-20	NA	nonSig
ENST00000361381.2:276	0.075369	0.87493	0.78521	NA	NA	NA	12	0.269341	NA	26.4247	-0.0726248	0.047546	0.0205401	NA	NA	NA	-19.9406	11.2959	-9.88577	9.34e-39	NA	nonSig
ENST00000361381.2:277	0.364231	0.0159141	0.100906	NA	NA	NA	19	0.112834	NA	14.0269	-0.0182674	0.028657	0.0210239	NA	NA	NA	-2.76396	6.05613	3.97725	4.94e-88	NA	nonSig
ENST00000361381.2:278	1	0.187221	0.0917356	NA	NA	NA	19	0.12877	NA	12.0401	-0.0485761	-0.049985	-0.00103315	NA	NA	NA	2.92803	-0.185905	1.68902	7.01e-25	NA	nonSig
ENST00000361381.2:279	0.376326	0.847389	0.128784	NA	NA	NA	20	0.310098	NA	48.542	-0.0501824	-0.0224356	-0.0475964	NA	NA	NA	-12.1682	20.7989	-2.95087	7.3e-35	NA	nonSig
ENST00000361381.2:28	0.348822	0.223353	0.213947	NA	NA	NA	14	0.400192	NA	9.60983	-0.0738111	-0.148688	-0.0349261	NA	NA	NA	3.16386	1.71814	3.38496	0.00327287	NA	nonSig
ENST00000361381.2:280	0.87731	0.953402	1	NA	NA	NA	32	0.0207479	NA	0.964846	-0.00255491	-0.0104812	0.00644072	NA	NA	NA	0.190791	-0.300269	0.167724	2.33e-112	NA	nonSig
ENST00000361381.2:281	0.740817	0.382936	0.0685309	NA	NA	NA	32	0.0116168	NA	0.68377	-0.00543657	-0.0248543	-0.000124707	NA	NA	NA	-1.51611	-1.75421	-0.902706	1	NA	nonSig
ENST00000361381.2:282	0.69157	0.12808	1	NA	NA	NA	32	0.0124444	NA	0.997351	-0.011687	-0.0196447	-0.00048389	NA	NA	NA	-0.537702	-0.180381	0.154438	0.132156	NA	nonSig
ENST00000361381.2:283	1	0.715523	0.330091	NA	NA	NA	33	0.0240704	NA	5.22148	0.00122039	-0.0206529	0.00947829	NA	NA	NA	3.54751	1.58351	3.16079	0.760383	NA	nonSig
ENST00000361381.2:284	0.563081	0.486455	0.640004	NA	NA	NA	34	0.0400656	NA	4.7836	0.0147719	-0.0120224	0.0119707	NA	NA	NA	-0.132264	-1.02278	0.815175	0.000802329	NA	nonSig
ENST00000361381.2:285	0.14454	0.996232	0.445567	NA	NA	NA	35	0.00976989	NA	1.66042	-0.00174974	-0.0202563	-0.00176972	NA	NA	NA	0.255329	-2.45375	-0.42046	1.35e-07	NA	nonSig
ENST00000361381.2:286	0.583845	1	1	NA	NA	NA	36	0.00493075	NA	0.415373	-0.00661184	-0.0361796	-0.00554589	NA	NA	NA	-0.330958	-2.42461	-0.309251	1	NA	nonSig
ENST00000361381.2:287	0.893783	0.0428809	1	NA	NA	NA	37	0.011241	NA	1.37237	-0.000324889	-0.00934587	-0.00192437	NA	NA	NA	-0.221627	-1.57343	-0.532634	0.0403633	NA	nonSig
ENST00000361381.2:288	0.340002	0.552654	0.447014	NA	NA	NA	37	0.00780384	NA	0.696376	-0.00922543	-0.0159876	-0.00274287	NA	NA	NA	-1.64576	-1.19393	-0.281591	0.954142	NA	nonSig
ENST00000361381.2:289	0.907716	1	0.88278	NA	NA	NA	37	0.00490571	NA	0.432707	-0.00666022	-0.0158744	-0.0023553	NA	NA	NA	-0.333557	-2.2217	-0.046044	0.203885	NA	nonSig
ENST00000361381.2:29	0.00330548	0.0177709	0.68667	NA	NA	NA	37	0.192415	NA	1.09111	-0.0738137	-0.0287489	0.000954031	NA	NA	NA	-0.342364	-0.27111	0.0649804	1.02e-40	NA	nonSig
ENST00000361381.2:290	0.897886	1	1	NA	NA	NA	37	0.00495776	NA	0.238735	-0.00666491	-0.0160594	-0.00234389	NA	NA	NA	-0.275558	-1.07206	-0.0550583	0.0586752	NA	nonSig
ENST00000361381.2:291	0.897068	1	1	NA	NA	NA	36	0.00496235	NA	0.141789	-0.0131309	-0.036148	-0.00845227	NA	NA	NA	-0.279748	-0.825237	-0.119975	0.000256954	NA	nonSig
ENST00000361381.2:292	0.564498	0.0437443	0.442302	NA	NA	NA	37	0.0503455	NA	2.30384	-0.0205326	0.0152916	-0.00354591	NA	NA	NA	-1.68607	0.458568	-0.611552	1.05e-08	NA	nonSig
ENST00000361381.2:293	0.218315	0.196677	0.83757	NA	NA	NA	37	0.0188364	NA	0.928704	0.00191718	-0.0239518	-0.000211506	NA	NA	NA	0.0633001	-0.438953	0.0792998	0.00254116	NA	nonSig
ENST00000361381.2:294	0.40368	0.731678	0.721716	NA	NA	NA	38	0.0484937	NA	4.47354	-0.0157333	-0.0068145	0.000656571	NA	NA	NA	0.776904	1.25243	1.47578	0.594621	NA	nonSig
ENST00000361381.2:295	0.337585	1	0.857284	NA	NA	NA	40	0.00476212	NA	0.320965	-0.00845762	-0.0147032	-0.00137378	NA	NA	NA	-0.470123	-0.785113	-0.0588776	8.22e-06	NA	nonSig
ENST00000361381.2:296	1	1	1	NA	NA	NA	40	0.00697231	NA	0.489764	-0.00337387	-0.020684	-0.00215396	NA	NA	NA	0.00427477	-2.36279	-0.014354	0.000923724	NA	nonSig
ENST00000361381.2:297	0.702641	1	0.952678	NA	NA	NA	38	0.12204	NA	14.5582	-0.00291375	-0.0480283	-0.0272609	NA	NA	NA	-6.1857	3.6209	1.19617	0.0129986	NA	nonSig
ENST00000361381.2:298	0.329046	0.18888	0.0515947	NA	NA	NA	47	0.219215	NA	9.57804	-0.0183756	-0.0377171	-0.00507489	NA	NA	NA	0.503782	-0.645551	-4.79938	1.66e-32	NA	nonSig
ENST00000361381.2:299	0.399961	0.173831	0.633977	NA	NA	NA	63	0.013129	NA	2.58858	-0.00652988	-0.00724071	0.00295906	NA	NA	NA	1.23425	1.53227	0.868577	7.29e-64	NA	nonSig
ENST00000361381.2:3	0.690026	1	1	NA	NA	NA	11	0.00739044	NA	0.244347	-0.0192762	-0.0542038	-0.0144085	NA	NA	NA	-0.480098	-0.424132	-0.546694	0.000112009	NA	nonSig
ENST00000361381.2:30	0.00205883	0.94893	0.749229	NA	NA	NA	42	0.157086	NA	1.97196	-0.0357289	-0.0504503	-0.0346745	NA	NA	NA	-0.265707	0.348297	-0.628006	0.62582	NA	nonSig
ENST00000361381.2:300	0.947447	1	1	NA	NA	NA	62	0.00640299	NA	0.620356	-0.00610616	-0.0117028	0.00113917	NA	NA	NA	-0.585979	-1.89807	0.160027	0.151979	NA	nonSig
ENST00000361381.2:301	1	1	1	NA	NA	NA	62	0.00383838	NA	0.860978	-0.00675658	-0.00926206	-0.000334624	NA	NA	NA	-0.95315	-1.01387	-0.620075	0.120549	NA	nonSig
ENST00000361381.2:302	1	1	1	NA	NA	NA	61	0.00399381	NA	0.575957	-0.00342771	-0.00929799	-0.00134715	NA	NA	NA	-0.18786	-0.378132	-0.419893	0.457853	NA	nonSig
ENST00000361381.2:303	0.867972	1	0.742778	NA	NA	NA	60	0.00402337	NA	0.471987	-0.00346858	-0.00932372	-0.00225137	NA	NA	NA	0.105988	-0.630475	0.102405	0.0661189	NA	nonSig
ENST00000361381.2:304	0.868119	1	1	NA	NA	NA	60	0.00523579	NA	0.696064	-0.0043905	-0.00832878	0.000206124	NA	NA	NA	0.0328553	-0.695224	-0.0854938	0.000414265	NA	nonSig
ENST00000361381.2:305	1	1	1	NA	NA	NA	59	0.00496172	NA	0.391238	-0.00263317	-0.0165733	0.000695706	NA	NA	NA	-0.161384	-0.448137	-0.183048	0.019007	NA	nonSig
ENST00000361381.2:306	0.462158	0.659068	0.229908	NA	NA	NA	59	0.00499732	NA	1.14885	-0.00479648	-0.022171	-0.00784701	NA	NA	NA	0.212605	-1.66223	-0.0355044	0.0146576	NA	nonSig
ENST00000361381.2:307	1	0.205581	0.32223	NA	NA	NA	59	0.00315621	NA	1.19064	-0.00454116	-0.0160236	-0.000741657	NA	NA	NA	0.427221	-0.0798352	0.884667	1	NA	nonSig
ENST00000361381.2:308	1	0.62987	1	NA	NA	NA	59	0.00861855	NA	0.852117	-0.00116319	-0.00756945	0.00395042	NA	NA	NA	-0.586794	-0.0327487	0.431972	0.242417	NA	nonSig
ENST00000361381.2:309	0.580181	1	0.104708	NA	NA	NA	59	0.056562	NA	17.9562	-0.0149657	-0.0417286	-0.00582499	NA	NA	NA	10.4231	9.04458	8.57957	0.487703	NA	nonSig
ENST00000361381.2:31	0.0545409	0.150301	0.00903306	NA	NA	NA	48	0.026135	NA	0.893829	-0.0233182	3.31e-05	0.000154843	NA	NA	NA	-0.599676	0.406825	0.346699	2.21e-06	NA	nonSig
ENST00000361381.2:310	0.413901	0.0152438	0.238331	NA	NA	NA	64	0.132887	NA	12.7966	-0.0305755	0.000291388	0.0189945	NA	NA	NA	2.16085	2.16794	3.9305	1.7e-18	NA	nonSig
ENST00000361381.2:311	0.0605429	1	0.0102774	NA	NA	NA	71	0.00369776	NA	0.839192	-0.00254923	-0.00964277	-0.0022377	NA	NA	NA	0.141885	-1.51343	-0.795386	1.16e-44	NA	nonSig
ENST00000361381.2:312	0.67041	1	0.672788	NA	NA	NA	70	0.00224367	NA	0.536231	-0.00564517	-0.00916806	-0.0011207	NA	NA	NA	-1.20907	-0.995515	-0.755849	0.825736	NA	nonSig
ENST00000361381.2:313	0.898379	1	1	NA	NA	NA	69	0.00341677	NA	1.66918	-0.00293047	-0.00820023	-0.000323354	NA	NA	NA	0.0609942	0.0703931	0.243657	0.294941	NA	nonSig
ENST00000361381.2:314	1	1	1	NA	NA	NA	67	0.00196031	NA	1.03768	-0.00441279	-0.0144495	-0.00147014	NA	NA	NA	-0.350437	-1.6325	-0.260698	1	NA	nonSig
ENST00000361381.2:315	NA	0.294592	NA	NA	NA	NA	66	0.00197879	NA	0.758778	-0.00446535	-0.00995631	-0.00149723	NA	NA	NA	-0.638678	-1.22528	-0.551254	NA	NA	nonSig
ENST00000361381.2:316	NA	NA	NA	NA	NA	NA	64	0.00201518	NA	0.764381	-0.00448521	-0.0121393	-0.00150396	NA	NA	NA	-0.557341	-1.32646	-0.690039	0.427812	NA	nonSig
ENST00000361381.2:317	NA	0.297841	NA	NA	NA	NA	63	0.00204479	NA	0.808124	-0.00452979	-0.0101347	-0.00150744	NA	NA	NA	-0.294875	-1.20915	-0.653893	0.430599	NA	nonSig
ENST00000361381.2:318	NA	NA	NA	NA	NA	NA	62	0.00486341	NA	0.838635	-0.00528752	-0.0257727	-0.00783296	NA	NA	NA	-1.07091	-3.58246	-4.14979	0.432748	NA	nonSig
ENST00000361381.2:319	0.837218	0.00219497	0.0372804	NA	NA	NA	63	0.0280334	NA	1.64876	-0.00305151	-0.0424672	-0.00470305	NA	NA	NA	-0.0558832	-2.83359	-2.74966	0.291673	NA	nonSig
ENST00000361381.2:32	0.145569	0.378746	0.653277	NA	NA	NA	50	0.0769214	NA	2.04996	0.0135841	-0.00944794	-0.005529	NA	NA	NA	-0.924054	-0.416309	-0.432845	0.632506	NA	nonSig
ENST00000361381.2:320	0.961914	0.00564022	0.0921571	NA	NA	NA	66	0.00800248	NA	0.431616	-0.00536196	-0.00729419	-0.0016718	NA	NA	NA	-0.238344	-0.568711	-0.3527	0.0904769	NA	nonSig
ENST00000361381.2:321	0.796191	1	0.557255	NA	NA	NA	65	0.0419262	NA	0.715774	-0.0143306	-0.024805	-0.000784354	NA	NA	NA	-0.253879	-0.0350571	-0.0319513	0.00355612	NA	nonSig
ENST00000361381.2:322	0.566076	0.571346	0.992764	NA	NA	NA	68	0.0390626	NA	0.864294	-0.0320759	-0.0418019	-0.0138126	NA	NA	NA	-0.838519	-0.81878	-0.213603	0.00445638	NA	nonSig
ENST00000361381.2:323	0.0587022	0.0294752	0.632742	NA	NA	NA	72	0.0362424	NA	1.48242	-0.0131738	-0.0404238	0.00982436	NA	NA	NA	0.12204	-0.590807	0.40312	0.888771	NA	nonSig
ENST00000361381.2:324	0.211636	0.0326552	0.0762638	NA	NA	NA	77	0.037551	NA	4.23169	-0.00176697	-0.00885725	0.00456865	NA	NA	NA	-2.73851	-2.15474	0.907277	0.0509047	NA	nonSig
ENST00000361381.2:325	1	1	0.94948	NA	NA	NA	78	0.0110902	NA	2.53266	-0.015456	-0.0225653	-0.00281397	NA	NA	NA	-0.131781	-0.811862	-0.781889	1.7e-07	NA	nonSig
ENST00000361381.2:326	0.0530233	0.0829724	0.609791	NA	NA	NA	82	0.0107837	NA	0.428196	0.00236564	-0.00238852	0.00328938	NA	NA	NA	0.007945	-0.239925	0.00376609	0.108256	NA	nonSig
ENST00000361381.2:327	0.398066	0.458143	0.751072	NA	NA	NA	82	0.0534004	NA	2.46524	-0.0352128	-0.00032864	0.002667	NA	NA	NA	-3.12653	0.161255	0.0809159	0.00026915	NA	nonSig
ENST00000361381.2:328	0.000649341	0.588209	0.525887	NA	NA	NA	84	0.00510142	NA	0.43498	-0.0040215	-0.010385	-0.00568951	NA	NA	NA	-0.614701	-0.628927	-0.30978	1.74e-06	NA	nonSig
ENST00000361381.2:329	0.961381	0.451151	0.187009	NA	NA	NA	84	0.00300481	NA	0.690327	-0.00221742	-0.00588912	-0.00267838	NA	NA	NA	-0.816768	-0.817928	-0.628188	0.00916952	NA	nonSig
ENST00000361381.2:33	0.279438	0.358784	0.632677	NA	NA	NA	51	0.0566031	NA	2.80286	-0.0126493	-0.00387772	-0.00497605	NA	NA	NA	-0.74825	0.239013	-0.203247	0.00141222	NA	nonSig
ENST00000361381.2:330	1	1	0.451681	NA	NA	NA	84	0.00356141	NA	0.369341	-0.00166082	-0.00537334	-0.000518534	NA	NA	NA	-0.0949945	-0.313753	-0.0632502	0.0601849	NA	nonSig
ENST00000361381.2:331	1	1	1	NA	NA	NA	84	0.00498744	NA	0.797426	-0.0029702	-0.00400318	-0.00159137	NA	NA	NA	-0.0614228	-0.390457	-0.181338	0.000220992	NA	nonSig
ENST00000361381.2:332	1	0.58981	1	NA	NA	NA	83	0.00326782	NA	0.233053	-0.0032913	-0.00579288	-0.00156845	NA	NA	NA	-0.0790594	-0.846386	-0.13192	0.772028	NA	nonSig
ENST00000361381.2:333	1	1	0.730453	NA	NA	NA	83	0.031219	NA	1.55094	-0.0166893	-0.00204686	-0.0250371	NA	NA	NA	-0.22518	-0.362863	-1.52583	7.04e-05	NA	nonSig
ENST00000361381.2:334	0.105316	0.771907	0.0559798	NA	NA	NA	84	0.00556995	NA	0.426991	-0.00483485	-0.00355518	0.00119411	NA	NA	NA	-0.652013	-0.666981	-0.25352	0.026006	NA	nonSig
ENST00000361381.2:335	0.984973	0.517004	0.582991	NA	NA	NA	81	0.00192299	NA	0.228865	-0.00346671	-0.0121108	-0.00152834	NA	NA	NA	-0.497439	-1.98292	-0.283892	0.0211481	NA	nonSig
ENST00000361381.2:336	NA	0.353219	NA	NA	NA	NA	74	0.00230742	NA	0.314491	-0.00456963	-0.00813011	-0.00121929	NA	NA	NA	-0.34014	-1.41302	0.005251	0.00101076	NA	nonSig
ENST00000361381.2:337	0.992175	1	1	NA	NA	NA	63	0.00377291	NA	1.08644	-0.00741133	-0.0109146	-0.000889588	NA	NA	NA	-1.33052	-0.865592	0.384064	0.00719641	NA	nonSig
ENST00000361381.2:338	0.211832	0.522919	1	NA	NA	NA	60	0.00718862	NA	0.601171	0.00133515	-0.00371141	0.00316749	NA	NA	NA	0.184991	-0.833218	0.0472274	0.230974	NA	nonSig
ENST00000361381.2:339	0.182283	0.40353	0.0689123	NA	NA	NA	60	0.00670007	NA	0.429381	-0.000790513	-0.0042829	-0.0047235	NA	NA	NA	0.0354587	-0.932963	-0.241943	0.10538	NA	nonSig
ENST00000361381.2:34	0.667542	0.518267	0.835224	NA	NA	NA	52	0.00796506	NA	0.31341	-0.000682445	-0.00463346	0.0024001	NA	NA	NA	-0.079084	-0.05247	0.110145	0.000900339	NA	nonSig
ENST00000361381.2:340	0.684494	0.530278	0.845988	NA	NA	NA	60	0.00252432	NA	0.540084	-0.00341458	-0.0104926	-0.00411459	NA	NA	NA	-0.655023	-1.71848	-2.10913	0.00238128	NA	nonSig
ENST00000361381.2:341	1	0.726258	0.830691	NA	NA	NA	60	0.00407348	NA	1.11296	-0.00943928	-0.0174467	-0.00465862	NA	NA	NA	-1.48723	-0.855959	-0.583295	0.183294	NA	nonSig
ENST00000361381.2:342	0.229612	0.553078	0.705995	NA	NA	NA	62	0.00675557	NA	1.75544	-0.00356463	-0.00634882	-7.08e-05	NA	NA	NA	0.165502	-0.559148	0.439559	0.938441	NA	nonSig
ENST00000361381.2:343	0.972998	1	0.919783	NA	NA	NA	61	0.00276302	NA	1.47571	-0.00333156	-0.00842904	-0.00129582	NA	NA	NA	-0.159921	-0.474568	0.0933818	0.570036	NA	nonSig
ENST00000361381.2:344	1	1	1	NA	NA	NA	61	0.00407204	NA	1.56701	-0.00219999	-0.0076878	-0.000959167	NA	NA	NA	0.293945	-0.277147	-0.130919	1	NA	nonSig
ENST00000361381.2:345	0.960977	1	1	NA	NA	NA	57	0.00253662	NA	1.55184	-0.00379223	-0.00943012	-0.00343083	NA	NA	NA	-0.0316823	-0.878805	-1.16937	1	NA	nonSig
ENST00000361381.2:346	NA	NA	0.899031	NA	NA	NA	56	0.00262383	NA	0.934498	-0.00384323	-0.00946781	-0.00229914	NA	NA	NA	-1.02172	-1.5133	-1.60858	NA	NA	nonSig
ENST00000361381.2:347	NA	NA	0.900392	NA	NA	NA	56	0.00412314	NA	2.22687	-0.00246765	-0.0081165	-0.000470419	NA	NA	NA	1.13049	-0.232487	0.637766	0.352534	NA	nonSig
ENST00000361381.2:348	1	1	1	NA	NA	NA	55	0.0029243	NA	1.53564	-0.00391122	-0.00971119	-0.00191632	NA	NA	NA	-0.166419	-0.0995973	-0.562473	1	NA	nonSig
ENST00000361381.2:349	NA	NA	NA	NA	NA	NA	53	0.0105859	NA	4.83757	0.00355671	-0.002251	-0.00079958	NA	NA	NA	3.78155	2.25748	-0.767109	0.382194	NA	nonSig
ENST00000361381.2:35	0.419597	0.592811	0.724104	NA	NA	NA	53	0.0036717	NA	0.302632	-0.00518959	-0.0105016	-0.00358187	NA	NA	NA	-0.37775	-0.135224	-0.48711	0.00108575	NA	nonSig
ENST00000361381.2:350	0.227501	0.467973	0.497702	NA	NA	NA	52	0.00319092	NA	1.37619	-0.00436812	-0.0102993	-0.00405438	NA	NA	NA	-0.880226	-0.97684	-0.222998	0.114316	NA	nonSig
ENST00000361381.2:351	NA	NA	0.919558	NA	NA	NA	49	0.021216	NA	10.2153	0.00707371	-0.0239735	-0.00620678	NA	NA	NA	7.0666	5.29306	2.93219	0.420028	NA	nonSig
ENST00000361381.2:352	0.339695	0.230745	0.0579382	NA	NA	NA	50	0.00750186	NA	1.00564	-0.00895444	-0.0230068	-0.00643983	NA	NA	NA	-0.800804	-3.03642	-1.5345	1.64e-05	NA	nonSig
ENST00000361381.2:353	0.61935	0.0579456	0.0585155	NA	NA	NA	49	0.0142066	NA	2.14793	-0.000429034	-0.0244973	-0.0029043	NA	NA	NA	0.442625	-2.71732	0.51165	0.552293	NA	nonSig
ENST00000361381.2:354	0.84659	0.302769	1	NA	NA	NA	48	0.0384313	NA	2.41765	0.00578731	-0.00955182	0.0173614	NA	NA	NA	-0.413663	-3.95965	-0.295947	0.247225	NA	nonSig
ENST00000361381.2:355	1	0.643734	0.303174	NA	NA	NA	49	0.0594673	NA	1.74548	0.0150411	-0.000598349	0.0118755	NA	NA	NA	0.269739	-0.140581	-0.160627	0.0156177	NA	nonSig
ENST00000361381.2:356	0.398503	0.750597	0.382876	NA	NA	NA	49	0.136319	NA	2.49454	-0.015477	-0.00553412	-0.00726321	NA	NA	NA	-0.810491	-1.48906	-0.460378	0.0972497	NA	nonSig
ENST00000361381.2:357	0.554911	0.911804	0.561993	NA	NA	NA	57	0.0329111	NA	1.26499	0.00688986	0.00478626	0.0120889	NA	NA	NA	-0.910217	-0.171888	0.428936	2.89e-15	NA	nonSig
ENST00000361381.2:358	0.416243	0.414773	0.0640309	NA	NA	NA	58	0.191829	NA	4.78851	0.0265554	0.0977262	0.0651792	NA	NA	NA	-1.36729	2.0918	1.1862	0.764084	NA	nonSig
ENST00000361381.2:359	0.213814	5.27e-05	5.54e-07	NA	NA	NA	58	0.0649225	NA	2.87337	0.00931244	0.0347402	0.0297278	NA	NA	NA	0.41805	1.10852	1.17978	8.63e-47	NA	nonSig
ENST00000361381.2:36	1	0.582422	0.799802	NA	NA	NA	54	0.00737423	NA	0.590656	-0.00148706	-0.00125097	-0.000274755	NA	NA	NA	0.0409776	0.133945	0.0992154	0.0667172	NA	nonSig
ENST00000361381.2:360	0.327843	0.00926267	0.0264604	NA	NA	NA	58	0.0564547	NA	1.94822	0.00481726	-0.0182151	0.0223822	NA	NA	NA	-0.488622	-4.59338	0.619058	9.23e-10	NA	nonSig
ENST00000361381.2:361	0.983843	0.37422	0.0578107	NA	NA	NA	59	0.122165	NA	2.24677	0.0426768	0.0196833	0.026785	NA	NA	NA	0.980706	-0.0850834	0.492162	0.00164001	NA	nonSig
ENST00000361381.2:362	0.0258192	0.409064	0.0208521	NA	NA	NA	65	0.0540647	NA	3.09097	0.0100658	0.00522841	0.0103875	NA	NA	NA	1.05995	-0.916916	0.459954	3e-12	NA	nonSig
ENST00000361381.2:363	0.554301	0.718323	0.422932	NA	NA	NA	66	0.0400099	NA	2.07636	0.0025853	-0.0203162	-0.018822	NA	NA	NA	-1.16925	-1.46202	-2.50464	2.71e-07	NA	nonSig
ENST00000361381.2:364	0.998722	0.0664651	0.131684	NA	NA	NA	68	0.0737578	NA	3.12809	0.00107559	-0.0259582	0.011294	NA	NA	NA	-1.34817	-8.81272	-3.34748	0.00223779	NA	nonSig
ENST00000361381.2:365	1	0.162215	0.461401	NA	NA	NA	74	0.0118875	NA	1.11549	-0.00951468	-0.00528584	0.00159986	NA	NA	NA	0.049652	-0.550759	0.141377	7.53e-13	NA	nonSig
ENST00000361381.2:366	0.137812	1	0.885932	NA	NA	NA	74	0.0115262	NA	0.550618	0.00384956	-0.00897463	-0.000580392	NA	NA	NA	0.188083	-0.694541	-0.129472	1	NA	nonSig
ENST00000361381.2:367	0.19521	0.557782	0.889354	NA	NA	NA	73	0.0046688	NA	0.446093	-0.00250026	-0.00709258	-0.00339363	NA	NA	NA	-0.112061	-0.297192	-0.276821	0.00163527	NA	nonSig
ENST00000361381.2:368	1	1	0.834327	NA	NA	NA	71	0.00731818	NA	0.58671	-0.00467563	-0.0165698	-0.00480152	NA	NA	NA	-0.356936	-1.75745	-0.33838	0.00338517	NA	nonSig
ENST00000361381.2:369	0.918659	0.254908	0.364628	NA	NA	NA	68	0.176338	NA	34.0626	0.0378693	-0.0281478	-0.0958438	NA	NA	NA	5.66347	9.58263	1.2534	0.0187657	NA	nonSig
ENST00000361381.2:37	0.599291	0.33073	0.829318	NA	NA	NA	54	0.00294117	NA	0.431121	-0.00429757	-0.00569974	-0.000977548	NA	NA	NA	-0.0943772	-0.0140761	0.0621817	0.906053	NA	nonSig
ENST00000361381.2:370	0.0900101	0.0411723	1.06e-07	NA	NA	NA	80	0.0936186	NA	12.4536	0.0117975	-0.0298856	-0.0170625	NA	NA	NA	1.5494	-7.51619	-5.45242	1.67e-93	NA	nonSig
ENST00000361381.2:371	0.738153	0.0197178	0.0727651	NA	NA	NA	91	0.00456624	NA	0.816086	-0.00322744	-0.0042561	-0.00301691	NA	NA	NA	-0.955294	-0.766006	-1.87697	1e-37	NA	nonSig
ENST00000361381.2:372	1	1	0.254449	NA	NA	NA	91	0.00741476	NA	1.61774	0.00161351	-0.00145908	0.00243597	NA	NA	NA	0.696722	0.45269	0.550707	0.469121	NA	nonSig
ENST00000361381.2:373	0.175336	0.483341	0.245791	NA	NA	NA	91	0.0210453	NA	7.7596	0.00409199	0.000401274	-0.00446489	NA	NA	NA	0.68417	4.99507	-2.00727	0.293629	NA	nonSig
ENST00000361381.2:374	0.340958	0.497004	0.585858	NA	NA	NA	91	0.00532907	NA	0.46942	-0.00749	-0.0101311	-0.00750689	NA	NA	NA	-0.474007	-3.15412	-2.04121	3.22e-09	NA	nonSig
ENST00000361381.2:375	0.38526	0.163741	0.0710123	NA	NA	NA	91	0.156863	NA	15.6076	-0.0610333	-0.055216	-0.0322938	NA	NA	NA	-0.341866	-1.798	2.69952	0.0122102	NA	nonSig
ENST00000361381.2:376	0.000125049	0.00155337	0.0567537	NA	NA	NA	113	0.0133905	NA	0.448173	0.00357927	0.00419378	0.00041956	NA	NA	NA	0.202437	0.0664426	0.00895765	3.2e-78	NA	nonSig
ENST00000361381.2:377	0.0739891	0.0845628	0.729817	NA	NA	NA	113	0.0143851	NA	1.84861	-0.00241584	-0.00201395	0.0034368	NA	NA	NA	0.695894	0.41075	0.735349	3.66e-05	NA	nonSig
ENST00000361381.2:378	0.394582	0.836871	0.821313	NA	NA	NA	113	0.00336285	NA	0.229137	-0.00161802	-0.00498203	-0.000636308	NA	NA	NA	-0.0896489	-0.532326	-0.0745157	0.0331398	NA	nonSig
ENST00000361381.2:379	0.53197	1	0.960103	NA	NA	NA	110	0.0136444	NA	0.947198	0.000143087	0.00526146	0.0030592	NA	NA	NA	-0.116646	0.362782	0.0429213	5.22e-05	NA	nonSig
ENST00000361381.2:38	1	1	1	NA	NA	NA	55	0.00417007	NA	0.590911	-0.00313486	-0.00451986	0.000668035	NA	NA	NA	0.0614581	0.0590481	0.387707	0.0983351	NA	nonSig
ENST00000361381.2:380	0.99108	0.100547	0.394646	NA	NA	NA	110	0.00413359	NA	0.491797	0.000127461	-0.00216469	0.000854586	NA	NA	NA	-0.641108	-0.576533	0.114216	0.842259	NA	nonSig
ENST00000361381.2:381	0.330212	0.566286	1	NA	NA	NA	109	0.0032867	NA	0.786273	-0.00145929	-0.00304655	-4.06e-05	NA	NA	NA	-0.5184	-0.159365	-0.365492	0.0345631	NA	nonSig
ENST00000361381.2:382	1	0.805621	0.942574	NA	NA	NA	108	0.00242607	NA	0.202551	-0.00269726	-0.00740781	-0.000735867	NA	NA	NA	-0.204881	-1.20648	-0.129332	0.380026	NA	nonSig
ENST00000361381.2:383	1	0.602107	0.571288	NA	NA	NA	104	0.00219655	NA	0.177242	-0.00303953	-0.00458787	-0.000980744	NA	NA	NA	-0.373246	-0.382511	-0.113464	2.85e-06	NA	nonSig
ENST00000361381.2:384	1	0.996739	0.841314	NA	NA	NA	98	0.00573444	NA	0.703259	-0.000609125	-0.00769038	-0.00147634	NA	NA	NA	-2.16297	-1.09636	-0.955992	1.91e-06	NA	nonSig
ENST00000361381.2:385	0.719765	0.418076	1	NA	NA	NA	99	0.0974083	NA	24.7061	0.0147525	0.0118744	0.0106641	NA	NA	NA	7.61555	9.99348	11.4255	0.167462	NA	nonSig
ENST00000361381.2:386	0.0847124	0.144437	0.451368	NA	NA	NA	111	0.00180229	NA	0.345917	-0.00650898	-0.00552927	-0.000640269	NA	NA	NA	-1.27001	-1.03736	-0.340132	1.66e-54	NA	nonSig
ENST00000361381.2:387	0.0157437	0.998025	1	NA	NA	NA	109	0.00650378	NA	0.575582	-0.00461316	0.000173949	0.00160553	NA	NA	NA	-0.635235	-0.382316	0.0959319	0.00792707	NA	nonSig
ENST00000361381.2:388	0.89551	0.165028	0.160754	NA	NA	NA	108	0.00441924	NA	0.39207	-0.000589869	-0.00314337	-0.000992236	NA	NA	NA	-0.0863338	-0.0712127	0.0387243	0.0578509	NA	nonSig
ENST00000361381.2:389	0.562955	1	0.977309	NA	NA	NA	103	0.0070996	NA	0.621095	0.00199117	-0.00499995	-0.00354462	NA	NA	NA	-0.191569	-0.85888	-1.10505	0.000952071	NA	nonSig
ENST00000361381.2:39	0.751236	0.879537	0.733312	NA	NA	NA	55	0.0422133	NA	1.8266	-0.000854348	-0.00811858	-0.000137086	NA	NA	NA	-0.785698	-0.0375909	-0.90028	0.208059	NA	nonSig
ENST00000361381.2:390	0.152821	0.832778	0.12489	NA	NA	NA	101	0.00459761	NA	0.28835	-0.00494526	-0.00216835	-0.000454986	NA	NA	NA	-0.375768	-0.0200879	-3.81e-05	0.0402686	NA	nonSig
ENST00000361381.2:391	0.971601	0.328455	1	NA	NA	NA	98	0.00464026	NA	0.878114	-0.00119037	-0.00551232	-0.00191453	NA	NA	NA	0.242368	-0.362556	-0.303746	2.58e-05	NA	nonSig
ENST00000361381.2:392	1	1	0.545497	NA	NA	NA	98	0.0020753	NA	0.160684	-0.0038433	-0.0136954	-0.00326736	NA	NA	NA	-0.303139	-1.50362	-0.211045	0.243072	NA	nonSig
ENST00000361381.2:393	0.544979	0.00621094	0.13704	NA	NA	NA	99	0.00165766	NA	0.13571	-0.00473061	-0.0062613	-0.000652545	NA	NA	NA	-0.59175	-0.634799	-0.124229	1.31e-07	NA	nonSig
ENST00000361381.2:394	0.305379	0.751755	1	NA	NA	NA	98	0.00712552	NA	0.856511	-0.00727364	-0.00874277	-0.000584164	NA	NA	NA	-2.05458	-1.234	-0.0857916	1.23e-07	NA	nonSig
ENST00000361381.2:395	0.278674	1	0.983597	NA	NA	NA	98	0.00168674	NA	1.02102	-0.00537372	-0.00516709	-0.00115023	NA	NA	NA	-0.447868	-0.555252	0.0969632	0.586031	NA	nonSig
ENST00000361381.2:396	0.992373	1	0.808974	NA	NA	NA	97	0.0064308	NA	0.771977	0.00115399	-0.00734651	0.000831613	NA	NA	NA	0.240778	-2.02026	0.0434978	0.430702	NA	nonSig
ENST00000361381.2:397	0.185708	1	0.851635	NA	NA	NA	96	0.0188556	NA	0.921889	0.00998983	0.00365478	0.0102972	NA	NA	NA	0.325366	-0.305304	0.579312	0.206516	NA	nonSig
ENST00000361381.2:398	0.014263	0.11094	0.0231921	NA	NA	NA	95	0.00449287	NA	1.65747	-0.00182566	-0.0027694	-0.00100822	NA	NA	NA	-0.297114	0.662343	-1.63445	0.363184	NA	nonSig
ENST00000361381.2:399	0.897169	0.37991	0.936959	NA	NA	NA	92	0.0041202	NA	0.663323	-0.00252386	-0.0032258	0.000887352	NA	NA	NA	-0.585927	0.187128	0.310091	0.587938	NA	nonSig
ENST00000361381.2:4	1	0.726464	1	NA	NA	NA	11	0.00844061	NA	0.160108	-0.0182261	-0.0519459	-0.0168882	NA	NA	NA	-0.27878	-1.23603	-0.338863	0.0199977	NA	nonSig
ENST00000361381.2:40	0.471804	0.980306	0.435319	NA	NA	NA	55	0.00444045	NA	0.234749	-0.00403666	-0.00659576	-0.000159898	NA	NA	NA	-0.141556	-0.436598	0.119482	0.0149534	NA	nonSig
ENST00000361381.2:400	1	0.439673	0.444887	NA	NA	NA	91	0.00914409	NA	3.28701	-0.00185743	-0.0066147	0.00155555	NA	NA	NA	1.32929	0.778896	-0.743987	0.019971	NA	nonSig
ENST00000361381.2:401	0.876675	0.951271	0.919061	NA	NA	NA	92	0.00368661	NA	1.63054	-0.00395744	-0.00380969	0.000175072	NA	NA	NA	-1.11555	0.66802	0.982796	0.00429701	NA	nonSig
ENST00000361381.2:402	1	0.694857	0.365843	NA	NA	NA	91	0.00324208	NA	0.846542	-0.00708595	-0.00827784	-0.000979119	NA	NA	NA	-1.62746	-1.11413	-0.453978	0.761252	NA	nonSig
ENST00000361381.2:403	0.323867	0.738488	0.660903	NA	NA	NA	88	0.00270363	NA	0.198085	-0.00432258	-0.00527285	-0.00371554	NA	NA	NA	-0.404257	-0.536358	-0.300462	0.703836	NA	nonSig
ENST00000361381.2:404	0.791576	0.997098	0.171372	NA	NA	NA	84	0.0019669	NA	0.226731	-0.00311225	-0.00610827	-0.00100068	NA	NA	NA	-1.14406	-0.275976	-0.165777	6.1e-06	NA	nonSig
ENST00000361381.2:405	1	1	1	NA	NA	NA	83	0.00263405	NA	0.222809	-0.00475734	-0.0145529	-0.00180408	NA	NA	NA	-0.604303	-1.4172	-0.161803	0.000274585	NA	nonSig
ENST00000361381.2:406	0.78595	0.104772	1	NA	NA	NA	85	0.00265414	NA	0.296828	-0.0027962	-0.00586613	-0.0011313	NA	NA	NA	-0.438762	-0.279746	-0.234347	7.5e-05	NA	nonSig
ENST00000361381.2:407	1	1	0.777547	NA	NA	NA	83	0.00163098	NA	0.157618	-0.0083071	-0.00844839	-0.00521132	NA	NA	NA	-0.508124	-0.667224	-0.644794	0.000777904	NA	nonSig
ENST00000361381.2:408	0.101297	0.381058	0.0186365	NA	NA	NA	83	0.112947	NA	7.94195	-0.0601857	-0.0418179	-0.0134906	NA	NA	NA	-0.632397	-1.12256	1.11351	1.66e-05	NA	nonSig
ENST00000361381.2:409	0.000460587	0.566137	0.106128	NA	NA	NA	99	0.00959531	NA	0.515522	-0.0103681	-0.00826517	-0.00615215	NA	NA	NA	-0.441773	-0.200338	-0.320252	1.23e-53	NA	nonSig
ENST00000361381.2:41	1	1	1	NA	NA	NA	55	0.0035665	NA	0.414343	-0.00833584	-0.00490892	-0.00360786	NA	NA	NA	0.0639787	-0.113099	-0.132431	0.00311702	NA	nonSig
ENST00000361381.2:410	0.646732	1	0.0442565	NA	NA	NA	91	0.00285878	NA	0.253167	-0.00537402	-0.00881435	-0.00265843	NA	NA	NA	-0.477689	-0.616838	-0.42408	0.00953306	NA	nonSig
ENST00000361381.2:411	1	1	0.0916021	NA	NA	NA	91	0.0043605	NA	0.38208	-0.000467957	-0.00552681	0.000916487	NA	NA	NA	0.0943043	-0.113095	0.147137	0.000474263	NA	nonSig
ENST00000361381.2:412	0.412332	1	0.59582	NA	NA	NA	90	0.0209314	NA	2.41784	0.00330054	-0.00470258	0.0083396	NA	NA	NA	-0.891334	-0.433053	0.862514	0.00146911	NA	nonSig
ENST00000361381.2:413	0.230138	1	0.0522571	NA	NA	NA	91	0.0113433	NA	3.46964	-0.00604477	-0.00866604	0.00497271	NA	NA	NA	-0.29157	0.680921	1.73993	0.000771546	NA	nonSig
ENST00000361381.2:414	0.902468	1	0.386059	NA	NA	NA	93	0.00446869	NA	1.00426	-0.00124389	-0.00381516	0.000622656	NA	NA	NA	0.134883	-0.481005	0.590799	0.0883203	NA	nonSig
ENST00000361381.2:415	0.935871	0.67708	0.921576	NA	NA	NA	93	0.00207311	NA	0.15042	-0.00415992	-0.00795118	-0.00186622	NA	NA	NA	-0.22451	-0.353455	-0.15575	0.0834114	NA	nonSig
ENST00000361381.2:416	1	0.763259	0.498628	NA	NA	NA	91	0.0234739	NA	1.93011	0.00155675	0.000220874	0.00617019	NA	NA	NA	0.15754	0.144912	0.777967	3.88e-06	NA	nonSig
ENST00000361381.2:417	0.593045	0.275926	0.113418	NA	NA	NA	84	0.00410305	NA	1.21879	-0.000897893	-0.00487424	0.000852889	NA	NA	NA	-0.443485	-1.24818	0.563356	0.0198384	NA	nonSig
ENST00000361381.2:418	0.527993	0.828343	0.191949	NA	NA	NA	83	0.00188142	NA	0.363219	-0.00330038	-0.0075234	-0.00353332	NA	NA	NA	-0.542787	-2.21139	-0.81447	0.356066	NA	nonSig
ENST00000361381.2:419	NA	NA	0.190439	NA	NA	NA	79	0.0164195	NA	2.04945	-0.000673002	-0.000100834	0.00896098	NA	NA	NA	0.82973	1.25598	1.42261	0.00177808	NA	nonSig
ENST00000361381.2:42	0.185175	1	0.0410331	NA	NA	NA	55	0.00249107	NA	0.149974	-0.00466463	-0.00776522	-0.00187472	NA	NA	NA	-0.241618	-0.334349	-0.440446	0.0129001	NA	nonSig
ENST00000361381.2:420	0.538412	0.46759	0.14137	NA	NA	NA	77	0.0185842	NA	0.87933	-0.00143732	-0.010289	0.00673717	NA	NA	NA	-0.0124106	-0.435016	0.410589	0.149859	NA	nonSig
ENST00000361381.2:421	0.735485	0.870492	0.323975	NA	NA	NA	77	0.00245632	NA	0.591188	-0.00299785	-0.0073484	-0.00136756	NA	NA	NA	-0.133772	-0.578076	-0.218768	0.417061	NA	nonSig
ENST00000361381.2:422	1	1	1	NA	NA	NA	75	0.00706702	NA	1.88614	-0.00133018	-0.00283743	-0.00220211	NA	NA	NA	-1.24429	-0.115332	-0.040858	0.125227	NA	nonSig
ENST00000361381.2:423	0.582239	0.471488	0.986793	NA	NA	NA	75	0.00302569	NA	0.616064	-0.00270451	-0.00694898	-0.00129999	NA	NA	NA	-0.690202	-0.999134	-0.128316	1	NA	nonSig
ENST00000361381.2:424	0.94317	1	0.55667	NA	NA	NA	74	0.00225334	NA	0.489292	-0.00368747	-0.00834164	-0.00241143	NA	NA	NA	-0.898778	-0.815085	-1.45387	0.158636	NA	nonSig
ENST00000361381.2:425	NA	NA	NA	NA	NA	NA	70	0.00232372	NA	0.58092	-0.00401194	-0.00890562	-0.00297349	NA	NA	NA	-2.27712	-2.57021	-0.814167	0.0264652	NA	nonSig
ENST00000361381.2:426	NA	NA	0.922608	NA	NA	NA	65	0.0144429	NA	1.93386	0.0017346	-0.00442782	0.00390042	NA	NA	NA	0.734601	0.567231	0.769977	0.0638586	NA	nonSig
ENST00000361381.2:427	0.144326	0.585791	0.0742266	NA	NA	NA	65	0.0136968	NA	0.431605	-0.00524964	-0.0243816	-0.00809972	NA	NA	NA	-0.126265	-1.24857	-0.303922	0.045042	NA	nonSig
ENST00000361381.2:428	0.855844	0.36001	0.048648	NA	NA	NA	68	0.0287824	NA	3.51727	0.0138669	0.00702462	0.0048572	NA	NA	NA	1.26641	1.35453	0.202689	0.00313859	NA	nonSig
ENST00000361381.2:429	0.0197273	0.128772	0.385428	NA	NA	NA	66	0.00553916	NA	1.01756	-0.00526212	-0.0062068	-0.00119147	NA	NA	NA	-0.739702	-0.547518	-0.418469	1.04e-08	NA	nonSig
ENST00000361381.2:43	1	0.862088	0.908824	NA	NA	NA	55	0.00285725	NA	0.525947	-0.00437208	-0.00582875	-0.00154208	NA	NA	NA	-0.193366	0.0618966	-0.174315	0.00036388	NA	nonSig
ENST00000361381.2:430	0.950591	0.665072	0.922221	NA	NA	NA	66	0.0402463	NA	5.31334	0.0106666	0.0242987	0.00360865	NA	NA	NA	2.6784	3.01181	1.40728	0.791165	NA	nonSig
ENST00000361381.2:431	0.0942488	0.00502294	0.766414	NA	NA	NA	65	0.0379313	NA	11.2422	0.0158806	-0.000505703	0.0123826	NA	NA	NA	4.44445	1.30584	0.164442	9.93e-16	NA	nonSig
ENST00000361381.2:432	0.0573656	0.439386	0.0220972	NA	NA	NA	67	0.00962979	NA	1.61529	-0.00485674	-0.00614135	0.000930201	NA	NA	NA	-1.16032	0.409982	-0.331096	8.5e-18	NA	nonSig
ENST00000361381.2:433	1	1	1	NA	NA	NA	63	0.00702517	NA	1.29037	-0.000745643	-0.0104391	-0.00119965	NA	NA	NA	-0.936425	-3.851	-1.29817	1	NA	nonSig
ENST00000361381.2:434	0.332134	1	1	NA	NA	NA	62	0.0147717	NA	1.12274	0.00621556	-0.00279499	0.000586444	NA	NA	NA	0.160071	-0.735147	-1.20905	1	NA	nonSig
ENST00000361381.2:435	0.042664	0.426187	0.263367	NA	NA	NA	60	0.194417	NA	12.1165	0.00270101	0.0508272	0.0383153	NA	NA	NA	-2.44087	3.94124	2.96375	0.795476	NA	nonSig
ENST00000361381.2:436	0.715258	0.0662099	0.0498205	NA	NA	NA	64	0.033135	NA	3.52685	0.0196828	0.00195357	0.00416204	NA	NA	NA	1.69637	0.611407	-0.191958	2.31e-109	NA	nonSig
ENST00000361381.2:437	0.00686475	0.256895	0.0902366	NA	NA	NA	55	0.0204968	NA	5.67255	-0.00370363	-0.0406865	-0.00278653	NA	NA	NA	-1.22533	-5.99999	-5.05587	1.04e-07	NA	nonSig
ENST00000361381.2:438	0.902308	0.0198479	0.887738	NA	NA	NA	54	0.409782	NA	67.3446	-0.0275135	-0.0514433	-0.0470883	NA	NA	NA	-30.2268	21.7466	6.74951	6.29e-08	NA	nonSig
ENST00000361381.2:439	0.0666556	0.0295053	0.847107	NA	NA	NA	95	0.11492	NA	15.1605	-4e-05	-0.0214562	-0.0383395	NA	NA	NA	-0.441429	-2.21818	-13.588	0	NA	nonSig
ENST00000361381.2:44	1	1	0.903622	NA	NA	NA	55	0.00253626	NA	0.141572	-0.00477058	-0.00621893	-0.00134116	NA	NA	NA	-0.229568	-0.248529	-0.00737695	1	NA	nonSig
ENST00000361381.2:440	1	0.13466	0.612966	NA	NA	NA	109	0.0129119	NA	0.935359	0.00198629	-0.011526	-0.00796486	NA	NA	NA	0.196765	-0.67703	-0.830898	6.74e-74	NA	nonSig
ENST00000361381.2:441	0.312693	0.483974	0.497102	NA	NA	NA	110	0.299492	NA	42.9066	-0.0279745	0.00745697	-0.0256838	NA	NA	NA	-1.48006	13.2834	-1.51703	0.397054	NA	nonSig
ENST00000361381.2:442	0.0924564	0.564493	0.536658	NA	NA	NA	146	0.0333202	NA	3.24143	0.00318717	-0.00563449	-0.00639239	NA	NA	NA	-3.54008	-3.35135	-1.30274	1.54e-256	NA	nonSig
ENST00000361381.2:443	0.332243	0.851303	0.476011	NA	NA	NA	149	0.0730681	NA	9.54433	0.0229863	0.0348818	0.0238912	NA	NA	NA	0.0245112	5.24927	3.09833	2.64e-11	NA	nonSig
ENST00000361381.2:444	0.00151706	0.000191479	0.000376109	NA	NA	NA	155	0.0204623	NA	2.57462	-0.00104701	0.0036241	0.00471562	NA	NA	NA	-2.8967	0.858475	0.895564	7e-42	NA	nonSig
ENST00000361381.2:445	1	0.403251	0.28051	NA	NA	NA	154	0.00781246	NA	2.33989	-0.00294291	0.000526391	-0.0004494	NA	NA	NA	-1.14282	1.5357	0.777448	0.00280373	NA	nonSig
ENST00000361381.2:446	0.806832	0.202079	0.96601	NA	NA	NA	150	0.0089644	NA	2.06276	-0.00274647	-0.000580973	0.00257404	NA	NA	NA	0.122775	-0.863399	1.15845	0.0345336	NA	nonSig
ENST00000361381.2:447	0.894371	0.509437	0.507394	NA	NA	NA	149	0.0122958	NA	1.84007	0.00498818	-0.00699943	0.00221845	NA	NA	NA	0.716738	-1.44224	0.258494	0.0609288	NA	nonSig
ENST00000361381.2:448	0.0543885	0.760033	0.947344	NA	NA	NA	153	0.0146472	NA	1.48871	0.00472389	0.00101016	-0.00345935	NA	NA	NA	0.360597	0.374651	-1.28669	0.0596485	NA	nonSig
ENST00000361381.2:449	0.187121	0.421955	0.968939	NA	NA	NA	153	0.0118607	NA	0.964251	0.0049003	0.00437878	0.0056143	NA	NA	NA	0.475633	0.455904	0.611038	0.122194	NA	nonSig
ENST00000361381.2:45	1	1	0.907949	NA	NA	NA	54	0.00515664	NA	0.824999	-0.00541007	-0.00776146	0.00166218	NA	NA	NA	-0.117712	0.351624	0.608155	4.38e-05	NA	nonSig
ENST00000361381.2:450	0.0653826	0.145392	0.0305636	NA	NA	NA	153	0.176974	NA	21.5303	-0.0256561	-0.0209435	-0.0172129	NA	NA	NA	-5.18653	2.39712	3.96274	0.384489	NA	nonSig
ENST00000361381.2:451	0.136751	0.42978	0.839774	NA	NA	NA	196	0.0256686	NA	1.97096	-0.0088569	-0.0108196	-0.0103014	NA	NA	NA	-0.224137	-0.751313	0.0339924	8.34e-134	NA	nonSig
ENST00000361381.2:452	0.208799	0.506974	0.0967792	NA	NA	NA	202	0.00518815	NA	0.660456	0.000226289	-0.00143657	0.00240029	NA	NA	NA	-0.733325	-0.362904	0.311566	5e-05	NA	nonSig
ENST00000361381.2:453	0.774897	0.799893	0.0914337	NA	NA	NA	202	0.00361121	NA	0.535159	-0.00266868	-0.00210611	-0.000942883	NA	NA	NA	-0.208426	-0.0372876	0.211408	0.0281255	NA	nonSig
ENST00000361381.2:454	1	0.515458	0.762431	NA	NA	NA	203	0.00431986	NA	0.726293	-0.00118031	-0.00136483	-0.00179024	NA	NA	NA	0.0835649	-0.41943	-1.29943	0.104388	NA	nonSig
ENST00000361381.2:455	0.972551	0.522146	0.995843	NA	NA	NA	203	0.00471713	NA	0.788366	-0.00237521	-0.00409513	0.000495864	NA	NA	NA	-1.21411	-0.118603	0.0617684	0.343392	NA	nonSig
ENST00000361381.2:456	0.626252	1	0.941657	NA	NA	NA	200	0.00362064	NA	0.478827	-0.000557353	-0.00309136	-0.00042464	NA	NA	NA	-0.11915	-0.949729	-0.619516	0.198036	NA	nonSig
ENST00000361381.2:457	0.694373	1	0.944585	NA	NA	NA	201	0.153646	NA	106.888	0.0261308	0.0165441	-0.00258798	NA	NA	NA	56.9756	68.2559	45.6916	0.00338337	NA	nonSig
ENST00000361381.2:458	0.0799455	0.400182	0.723651	NA	NA	NA	229	0.00424335	NA	2.9823	0.000695955	-0.00449623	-0.00256465	NA	NA	NA	2.14333	1.14684	2.06376	4.57e-116	NA	nonSig
ENST00000361381.2:459	0.246659	0.525562	0.577816	NA	NA	NA	227	0.00489691	NA	0.745462	-0.00222456	-0.00267143	0.000155291	NA	NA	NA	-2.14621	-1.36538	0.101851	0.0909724	NA	nonSig
ENST00000361381.2:46	0.983543	1	0.451423	NA	NA	NA	55	0.00259967	NA	0.201247	-0.0048735	-0.0062032	-0.00095353	NA	NA	NA	-0.373129	-0.169959	-0.374385	0.415063	NA	nonSig
ENST00000361381.2:460	0.849624	1	0.552046	NA	NA	NA	224	0.0171692	NA	2.21348	0.00425298	0.000389678	-0.0114192	NA	NA	NA	-1.04829	-1.46755	-2.11515	0.264475	NA	nonSig
ENST00000361381.2:461	0.150663	0.739154	0.00410774	NA	NA	NA	221	0.0055388	NA	1.36603	-0.00182136	-0.00332689	-0.00147227	NA	NA	NA	0.238223	0.000973769	0.404645	0.00042824	NA	nonSig
ENST00000361381.2:462	1	0.98156	0.467403	NA	NA	NA	222	0.00893941	NA	1.14714	0.00247307	-0.00175255	-0.00315122	NA	NA	NA	0.64343	0.0602877	-0.138696	1	NA	nonSig
ENST00000361381.2:463	0.149288	0.48389	0.0349621	NA	NA	NA	223	0.00300175	NA	0.359729	0.000884636	-0.0014786	-0.000412718	NA	NA	NA	0.029649	-0.665616	-0.407275	0.612002	NA	nonSig
ENST00000361381.2:464	0.0818661	0.601816	0.854988	NA	NA	NA	222	0.00395908	NA	0.72263	-0.000101075	-0.00053579	0.00028945	NA	NA	NA	0.270516	0.081584	0.257718	0.00122261	NA	nonSig
ENST00000361381.2:465	0.300798	0.442171	0.823608	NA	NA	NA	222	0.234823	NA	24.1377	-0.00855513	-0.00825636	0.0106644	NA	NA	NA	-7.44309	-13.6113	-16.1099	0.273338	NA	nonSig
ENST00000361381.2:466	0.650166	0.749987	7.55e-06	NA	NA	NA	297	0.0235245	NA	2.24359	-0.00151691	0.00323744	-7.37e-05	NA	NA	NA	-0.343314	0.690523	0.367102	1.25e-188	NA	nonSig
ENST00000361381.2:467	0.805713	0.271367	0.913121	NA	NA	NA	298	0.00627597	NA	1.20417	-0.00363767	-0.00508566	0.000895368	NA	NA	NA	-2.1204	-0.857046	0.0554722	2.26e-06	NA	nonSig
ENST00000361381.2:468	0.44933	0.518042	1	NA	NA	NA	298	0.00586764	NA	0.86386	-0.00134178	-0.00184856	0.000964562	NA	NA	NA	-0.434093	-0.602674	0.159386	0.340762	NA	nonSig
ENST00000361381.2:469	0.941131	0.671265	0.593432	NA	NA	NA	299	0.00976004	NA	2.26256	0.000968016	-0.00135229	-0.00604992	NA	NA	NA	0.266569	-0.594397	-1.70626	1	NA	nonSig
ENST00000361381.2:47	1	1	1	NA	NA	NA	56	0.00211131	NA	0.312286	-0.0053773	-0.00671042	-0.00101617	NA	NA	NA	-0.444824	-0.256366	-0.249074	0.00616544	NA	nonSig
ENST00000361381.2:470	0.562965	0.952228	0.123714	NA	NA	NA	298	0.00998105	NA	1.50752	-0.000723616	0.00123002	-0.00314545	NA	NA	NA	-2.233	-1.02482	-1.55563	0.0300794	NA	nonSig
ENST00000361381.2:471	0.742648	0.456161	0.0239784	NA	NA	NA	298	0.00555018	NA	0.730892	-0.00107691	-0.00307153	-0.000532753	NA	NA	NA	-0.672299	-1.57445	-0.254749	0.445783	NA	nonSig
ENST00000361381.2:472	1	0.933492	1	NA	NA	NA	297	0.00631565	NA	0.486037	0.000508007	-0.00038843	0.000246166	NA	NA	NA	-0.239833	-0.258185	0.0395625	0.292369	NA	nonSig
ENST00000361381.2:473	0.457609	0.382882	1	NA	NA	NA	297	0.00428447	NA	0.643976	0.000847699	-0.00172986	-0.000858986	NA	NA	NA	0.277358	0.12252	-0.209692	0.000905782	NA	nonSig
ENST00000361381.2:474	0.165801	0.740736	0.444003	NA	NA	NA	298	0.00185066	NA	0.47794	0.000250702	-0.00285887	-0.00172251	NA	NA	NA	0.00530823	-0.0953099	-1.39845	0.0273747	NA	nonSig
ENST00000361381.2:475	0.215609	1	0.83771	NA	NA	NA	292	0.00124529	NA	0.419008	-0.00107741	-0.00235266	-0.000191214	NA	NA	NA	-0.164741	-0.870481	-0.388993	0.00806055	NA	nonSig
ENST00000361381.2:476	1	1	1	NA	NA	NA	290	0.00555492	NA	1.20965	0.000491563	-0.00126688	0.00105025	NA	NA	NA	0.284685	-0.821872	0.226264	0.158839	NA	nonSig
ENST00000361381.2:477	0.493698	0.696131	0.289696	NA	NA	NA	286	0.00265374	NA	0.71007	0.00053485	-0.00215105	-0.000262114	NA	NA	NA	0.30415	0.075986	0.208445	0.490579	NA	nonSig
ENST00000361381.2:478	0.205163	1	1	NA	NA	NA	280	0.00262872	NA	0.398819	-0.00123445	-0.00426289	-0.00113235	NA	NA	NA	-0.249003	-0.266535	-0.610933	0.198228	NA	nonSig
ENST00000361381.2:479	1	0.621249	0.875456	NA	NA	NA	273	0.00239855	NA	0.278304	-0.00122001	-0.000709721	-0.000293544	NA	NA	NA	-0.0196977	-0.115119	-0.0598987	0.00354071	NA	nonSig
ENST00000361381.2:48	NA	NA	NA	NA	NA	NA	56	0.00266813	NA	0.524372	-0.0064002	-0.00805949	-0.00132597	NA	NA	NA	-0.230811	-0.210569	0.142468	0.17913	NA	nonSig
ENST00000361381.2:480	0.936275	0.37798	0.563361	NA	NA	NA	269	0.0123413	NA	1.79824	0.00238112	-0.00664344	-0.00111657	NA	NA	NA	0.754656	-0.242894	-2.03714	5.29e-08	NA	nonSig
ENST00000361381.2:481	0.195425	0.392608	0.763195	NA	NA	NA	268	0.0029461	NA	0.243034	-0.000231147	-0.00256145	-0.000494265	NA	NA	NA	0.0795911	-0.376832	-0.00810835	0.0160527	NA	nonSig
ENST00000361381.2:482	0.66241	1	1	NA	NA	NA	269	0.00155602	NA	0.63996	-0.00067584	-0.00165466	-0.0008549	NA	NA	NA	-0.492908	-0.0821558	-0.155131	4.02e-08	NA	nonSig
ENST00000361381.2:483	0.946025	0.7073	0.373535	NA	NA	NA	258	0.00113238	NA	0.250208	-0.00114569	-0.00296191	-0.000966844	NA	NA	NA	-0.0356276	-0.622608	-0.411259	0.299237	NA	nonSig
ENST00000361381.2:484	1	1	0.907627	NA	NA	NA	251	0.00530806	NA	0.650433	-0.00396859	0.00113861	-0.000969725	NA	NA	NA	-0.264392	0.0210898	-0.118247	0.000632556	NA	nonSig
ENST00000361381.2:485	0.418514	0.162673	0.78559	NA	NA	NA	246	0.00109622	NA	0.350119	-0.000744236	-0.00233063	-0.000244403	NA	NA	NA	-0.447584	-0.792253	-0.301796	0.158752	NA	nonSig
ENST00000361381.2:486	0.64528	0.966753	0.998161	NA	NA	NA	241	0.000783624	NA	0.138979	-0.00170888	-0.00289127	-0.000483468	NA	NA	NA	-0.448162	-0.373084	-0.105224	0.0639963	NA	nonSig
ENST00000361381.2:487	0.909315	1	1	NA	NA	NA	228	0.000593798	NA	0.433294	-0.00139521	-0.00320584	-0.000577086	NA	NA	NA	-0.595446	-0.822214	-0.446271	1.42e-07	NA	nonSig
ENST00000361381.2:488	NA	NA	NA	NA	NA	NA	220	0.000818887	NA	0.878077	-0.00123999	-0.00311099	-0.000498663	NA	NA	NA	-0.0133637	-0.408231	0.209199	0.274995	NA	nonSig
ENST00000361381.2:489	1	1	1	NA	NA	NA	213	0.00143382	0.244671	0.337382	-0.000693497	-0.00474643	-0.00134668	NA	NA	0.244671	0.00591855	-1.29909	-0.6684	1	NA	nonSig
ENST00000361381.2:49	1	0.874054	0.92407	NA	NA	NA	56	0.00294268	NA	0.228534	-0.00479177	-0.00612829	-0.000233168	NA	NA	NA	-0.0619574	-0.0654582	-0.153783	1	NA	nonSig
ENST00000361381.2:490	0.676699	0.338758	0.614397	NA	NA	NA	201	0.00149925	NA	0.459851	-0.0020244	-0.00277367	-0.000345405	NA	NA	NA	-0.996977	-0.720488	-0.257458	0.0114682	NA	nonSig
ENST00000361381.2:491	0.806719	1	0.989946	NA	NA	NA	191	0.000806784	NA	0.263603	-0.0014915	-0.00358736	-0.000751739	NA	NA	NA	-0.208778	-0.896575	-0.452224	0.0264613	NA	nonSig
ENST00000361381.2:492	1	1	0.783812	NA	NA	NA	191	0.0105757	0	2.0511	0.000641797	-0.00130334	-0.0033027	NA	NA	-0.206995	0.453159	-0.532576	-4.60206	0.00148018	NA	nonSig
ENST00000361381.2:493	0.482996	0.593966	1	NA	NA	NA	192	0.215556	NA	9.06308	0.0135792	-0.0451542	0.00404089	NA	NA	NA	2.25695	-1.10611	-0.649766	0.00469812	NA	nonSig
ENST00000361381.2:494	0.066861	0.00186297	0.366926	NA	NA	NA	238	0.0366683	NA	2.6788	0.00328831	-0.00334423	0.00805509	NA	NA	NA	1.23981	-1.16735	0.927267	2.45e-145	NA	nonSig
ENST00000361381.2:495	0.154688	0.995966	0.156535	NA	NA	NA	242	0.0190415	0	2.01349	-0.00100982	-0.00769656	-0.0049573	NA	NA	0	0.959947	-1.00242	0.0244217	2.95e-11	NA	nonSig
ENST00000361381.2:496	0.976864	0.44868	0.354166	NA	NA	NA	238	0.00398284	0.246429	1.46423	0.000643681	-0.00731417	-0.000100761	NA	NA	0.218263	0.503058	-1.61013	-1.23809	0.000225794	NA	nonSig
ENST00000361381.2:497	0.365646	0.14868	0.543383	NA	NA	NA	239	0.00594346	0.0977541	2.69114	-0.000408375	-0.00498457	-0.001295	NA	NA	0.0977541	1.36054	-0.999747	-0.277733	0.985124	NA	nonSig
ENST00000361381.2:498	0.738119	0.565566	0.700802	NA	NA	NA	229	0.00839635	NA	1.80739	-0.000121745	-0.00588452	-0.0016276	NA	NA	NA	0.22203	-0.824965	0.159197	0.00244927	NA	nonSig
ENST00000361381.2:499	0.4925	0.578459	1	NA	NA	NA	227	0.0331355	NA	8.80638	-0.00856212	-0.0126406	-0.00720234	NA	NA	NA	3.03384	4.00493	1.20198	0.0126523	NA	nonSig
ENST00000361381.2:5	1	0.730284	0.156452	NA	NA	NA	11	0.0122884	NA	0.197109	-0.0207835	-0.0778599	-0.0141034	NA	NA	NA	-0.370734	-0.946697	-0.209052	9.98e-05	NA	nonSig
ENST00000361381.2:50	1	1	1	NA	NA	NA	56	0.00219157	NA	0.282999	-0.0056197	-0.00706458	-0.00101716	NA	NA	NA	-0.339031	-0.23568	-0.0807414	0.000298134	NA	nonSig
ENST00000361381.2:500	0.11916	0.1049	0.150427	NA	NA	NA	225	0.00440274	NA	0.65697	-0.000407072	-0.000307888	-0.00173339	NA	NA	NA	-0.190107	0.0911522	-0.418002	1.53e-18	NA	nonSig
ENST00000361381.2:501	0.753201	0.399843	0.205329	NA	NA	NA	211	0.00280304	NA	1.71718	-9.71e-06	-0.00209852	-0.000891803	NA	NA	NA	0.827533	0.66941	0.33146	0.176974	NA	nonSig
ENST00000361381.2:502	0.5723	1	0.802296	NA	NA	NA	205	0.003754	NA	0.675061	0.000814941	-0.00488879	0.00158327	NA	NA	NA	0.42622	-0.712103	0.186378	0.722618	NA	nonSig
ENST00000361381.2:503	0.234538	0.515466	0.137613	NA	NA	NA	194	0.00493429	NA	0.934603	-0.000128193	-0.00398962	-0.000351454	NA	NA	NA	-1.00518	-0.0770646	-0.237049	0.136986	NA	nonSig
ENST00000361381.2:504	0.822496	0.784018	0.537165	NA	NA	NA	183	0.00149872	NA	0.283581	-0.00235017	-0.00401127	-0.000945943	NA	NA	NA	-1.05031	-0.343284	-0.348534	0.702922	NA	nonSig
ENST00000361381.2:505	0.808478	1	0.450218	NA	NA	NA	177	0.00490979	NA	1.16061	0.000263258	-0.00703974	-0.00215311	NA	NA	NA	0.547931	-1.37566	-1.08362	0.00100543	NA	nonSig
ENST00000361381.2:506	0.548509	0.429543	0.320315	NA	NA	NA	174	0.00358746	NA	1.01738	-0.00115563	-0.00867723	-0.00053449	NA	NA	NA	0.0967631	-1.53049	-0.17013	0.673891	NA	nonSig
ENST00000361381.2:507	1	0.111901	0.138889	NA	NA	NA	169	0.00209094	NA	0.474079	-0.00197314	-0.00266269	-0.000685112	NA	NA	NA	-0.555733	0.061609	-0.226422	1	NA	nonSig
ENST00000361381.2:508	1	0.717127	0.282191	NA	NA	NA	168	0.0927691	NA	36.1836	0.00984712	-0.0110526	-0.0100263	NA	NA	NA	20.5842	11.8035	-8.96991	0.0773569	NA	nonSig
ENST00000361381.2:509	0.401092	0.42581	0.00709232	NA	NA	NA	173	0.00351103	NA	1.03291	-0.00191251	-0.00103839	-0.00204489	NA	NA	NA	-0.409874	0.207143	0.0543462	1.14e-63	NA	nonSig
ENST00000361381.2:51	NA	NA	NA	NA	NA	NA	56	0.00222966	NA	0.152875	-0.00587775	-0.00711454	-0.00146468	NA	NA	NA	-0.582624	-0.371829	-0.269742	0.0569388	NA	nonSig
ENST00000361381.2:510	1	0.312494	0.094341	NA	NA	NA	172	0.00230174	NA	0.485754	-0.00109571	-0.00331461	0.000452831	NA	NA	NA	-0.323806	-0.811874	-0.26849	1	NA	nonSig
ENST00000361381.2:511	0.770671	1	0.449161	NA	NA	NA	168	0.00296854	NA	0.487682	-0.000505808	-0.00187845	0.000236991	NA	NA	NA	-0.507941	-0.312651	0.0178046	0.100384	NA	nonSig
ENST00000361381.2:512	0.576936	0.436934	0.913352	NA	NA	NA	160	0.00305012	NA	1.22841	-0.00129118	-0.00475796	-0.000455398	NA	NA	NA	-0.130797	-1.08947	-0.303556	0.0681443	NA	nonSig
ENST00000361381.2:513	0.818121	0.704673	0.728641	NA	NA	NA	155	0.0272658	NA	9.91581	0.00147582	0.00157966	0.00711697	NA	NA	NA	5.64143	6.93508	3.98138	1	NA	nonSig
ENST00000361381.2:514	0.804619	0.489012	0.124941	NA	NA	NA	155	0.00674191	NA	1.33977	0.00148389	0.000797916	0.00192952	NA	NA	NA	-0.105415	0.0632617	0.513258	1.67e-12	NA	nonSig
ENST00000361381.2:515	0.284001	0.237406	0.596105	NA	NA	NA	154	0.00216406	NA	0.489653	-0.00272444	-0.00385413	-3.28e-05	NA	NA	NA	-1.2061	-1.39943	-0.199574	0.806476	NA	nonSig
ENST00000361381.2:516	1	1	1	NA	NA	NA	153	0.00238825	NA	0.519571	-0.0012875	-0.00471589	9.81e-06	NA	NA	NA	-0.164628	-0.430815	-0.727344	0.182419	NA	nonSig
ENST00000361381.2:517	0.934399	1	1	NA	NA	NA	149	0.000877921	NA	0.479707	-0.00288679	-0.00436963	-0.000637913	NA	NA	NA	-1.02903	-0.603048	-0.0182626	0.114899	NA	nonSig
ENST00000361381.2:518	0.447016	NA	NA	NA	NA	NA	145	0.00336447	NA	0.793218	0.000232106	-0.00296038	0.000544223	NA	NA	NA	0.251696	-0.622079	0.257247	0.316283	NA	nonSig
ENST00000361381.2:519	0.209577	0.942156	0.680234	NA	NA	NA	145	0.0128867	NA	3.53446	-0.00504892	-0.0073483	-0.00119509	NA	NA	NA	0.17771	-0.441735	1.04317	0.659531	NA	nonSig
ENST00000361381.2:52	NA	NA	0.957202	NA	NA	NA	56	0.00304989	NA	0.362976	-0.0051689	-0.00639755	-0.000214288	NA	NA	NA	-0.469376	-0.248913	0.0631209	7.38e-05	NA	nonSig
ENST00000361381.2:520	0.417721	0.518799	0.368342	NA	NA	NA	145	0.00971155	NA	1.34831	-0.00358641	-0.0017877	0.00288103	NA	NA	NA	0.0477741	0.204636	-0.0484104	0.000459869	NA	nonSig
ENST00000361381.2:521	0.896431	0.782928	0.0397706	NA	NA	NA	143	0.00397247	NA	0.950814	0.000645964	-0.00500346	0.00125854	NA	NA	NA	0.451958	-1.10907	0.571762	0.245396	NA	nonSig
ENST00000361381.2:522	0.252894	1	1	NA	NA	NA	138	0.0512332	NA	11.526	0.00314492	0.00887657	0.012014	NA	NA	NA	5.70085	6.10597	2.45081	0.407582	NA	nonSig
ENST00000361381.2:523	0.697355	0.500894	0.0737485	NA	NA	NA	141	0.103067	NA	18.6036	-0.0298692	-0.00936511	-0.00194428	NA	NA	NA	-0.632588	-4.26152	-4.46547	9.49e-24	NA	nonSig
ENST00000361381.2:524	0.000133762	0.0861532	0.923085	NA	NA	NA	160	0.0473451	NA	11.2839	-0.00278652	-0.0103743	0.00615294	NA	NA	NA	-0.490779	-5.6492	-0.245797	4.43e-57	NA	nonSig
ENST00000361381.2:525	0.0994741	0.401263	0.132793	NA	NA	NA	168	0.0146272	NA	1.123	0.00296089	-0.000956294	0.00537422	NA	NA	NA	0.283808	-0.392632	-0.0100773	4.82e-23	NA	nonSig
ENST00000361381.2:526	0.298563	0.853862	0.0309673	NA	NA	NA	170	0.193175	NA	16.7021	-0.0409105	-0.0155232	-0.00631753	NA	NA	NA	-5.65919	-1.08157	-13.3851	0.662899	NA	nonSig
ENST00000361381.2:527	2.36e-07	0.0330454	0.975969	NA	NA	NA	199	0.0628596	NA	3.23232	-0.0156969	0.0109247	0.00878761	NA	NA	NA	-4.50082	-0.658959	-0.873107	1.03e-114	NA	nonSig
ENST00000361381.2:528	0.0378342	0.0502351	0.0170407	NA	NA	NA	204	0.0235664	NA	2.47587	-0.0054221	-0.00686549	-0.0042328	NA	NA	NA	-1.64654	-1.07875	-0.583098	1.22e-18	NA	nonSig
ENST00000361381.2:529	0.470428	0.242915	0.312597	NA	NA	NA	207	0.0141172	NA	2.48961	-0.00314367	-0.00190107	0.00310308	NA	NA	NA	-2.44441	0.935527	0.286266	3.18e-06	NA	nonSig
ENST00000361381.2:53	1	1	1	NA	NA	NA	56	0.00287356	NA	0.420004	-0.00548645	-0.00668032	-0.00043699	NA	NA	NA	-0.286096	-0.113772	0.0069956	0.0777576	NA	nonSig
ENST00000361381.2:530	0.949359	0.748992	0.343124	NA	NA	NA	205	0.0246372	NA	2.798	-0.00617878	-0.0156825	0.00368807	NA	NA	NA	-2.12193	-0.420268	1.22818	0.000850804	NA	nonSig
ENST00000361381.2:531	0.133115	0.0337304	0.918863	NA	NA	NA	210	0.0228474	NA	2.75997	-0.00486463	-0.000199781	-0.00308533	NA	NA	NA	-0.451135	-1.83948	-0.517252	3.33e-06	NA	nonSig
ENST00000361381.2:532	0.726756	0.391827	0.653085	NA	NA	NA	207	0.0053955	NA	0.855368	0.000941211	-0.000664979	-0.000580273	NA	NA	NA	0.225147	-0.0377478	-0.338063	2.37e-07	NA	nonSig
ENST00000361381.2:533	0.33679	0.825339	0.148811	NA	NA	NA	203	0.0082039	NA	1.33808	0.00247067	-0.00171008	-0.000372565	NA	NA	NA	0.665217	-0.0104186	0.54707	0.823793	NA	nonSig
ENST00000361381.2:534	0.124069	1	0.564694	NA	NA	NA	197	0.030383	NA	7.80841	-0.0168978	-0.0158817	0.00481917	NA	NA	NA	-0.577089	-0.276576	0.508208	0.745823	NA	nonSig
ENST00000361381.2:535	0.000274655	0.00930351	0.178872	NA	NA	NA	202	0.00646559	NA	1.97469	-0.00289362	-0.000924333	-0.00197195	NA	NA	NA	0.940857	1.04483	0.273929	3.5e-15	NA	nonSig
ENST00000361381.2:536	0.365894	0.775866	0.432919	NA	NA	NA	201	0.00412176	NA	0.820014	0.000666441	-0.00100961	0.00202543	NA	NA	NA	-0.0990374	-0.171794	0.194646	0.109873	NA	nonSig
ENST00000361381.2:537	0.344383	0.297147	0.0497588	NA	NA	NA	199	0.00697951	NA	1.76628	-0.000265054	-0.00129382	0.00116141	NA	NA	NA	0.380242	0.232963	0.449711	0.698055	NA	nonSig
ENST00000361381.2:538	0.494542	0.721257	0.94155	NA	NA	NA	199	0.0514222	NA	24.4467	-0.0136327	-0.0153885	-0.0136125	NA	NA	NA	9.03525	15.279	10.3538	0.0557674	NA	nonSig
ENST00000361381.2:539	0.00727607	0.467603	0.219429	NA	NA	NA	207	0.00748222	NA	1.48747	0.00104958	0.002334	-4.72e-05	NA	NA	NA	0.278233	0.830929	0.54367	2.14e-30	NA	nonSig
ENST00000361381.2:54	1	1	1	NA	NA	NA	56	0.00235187	NA	0.3922	-0.00604349	-0.00729096	-0.000975743	NA	NA	NA	-0.318324	-0.147433	-0.111622	0.545351	NA	nonSig
ENST00000361381.2:540	0.111011	0.121149	0.740127	NA	NA	NA	206	0.00561739	NA	1.25557	0.00151162	0.000492796	-0.00367378	NA	NA	NA	-0.0275866	-0.075363	-0.103538	0.187255	NA	nonSig
ENST00000361381.2:541	0.271034	0.108149	0.102832	NA	NA	NA	204	0.00511628	NA	1.00136	-0.00214284	-0.00139262	-0.00277728	NA	NA	NA	-0.807243	0.221255	-0.189177	0.367267	NA	nonSig
ENST00000361381.2:542	0.850635	0.391474	0.246498	NA	NA	NA	201	0.00232492	NA	1.197	-0.000992909	-0.00123816	0.000357494	NA	NA	NA	0.732489	0.398208	0.616292	0.992701	NA	nonSig
ENST00000361381.2:543	1	0.441457	0.332889	NA	NA	NA	201	0.00224417	NA	0.793541	-0.00282038	-0.00276591	-0.00070071	NA	NA	NA	-0.510424	-0.477133	-0.939935	1	NA	nonSig
ENST00000361381.2:544	0.618083	0.839454	0.915956	NA	NA	NA	197	0.00816323	NA	1.74467	0.000232965	0.00104963	-0.00258165	NA	NA	NA	0.0301104	0.489984	-0.864413	0.377867	NA	nonSig
ENST00000361381.2:545	1	0.712511	0.571712	NA	NA	NA	189	0.00383361	NA	0.729767	-0.000550045	7.36e-05	-0.00141726	NA	NA	NA	0.22781	0.334446	-0.0672701	0.249329	NA	nonSig
ENST00000361381.2:546	0.743845	0.104226	0.634328	NA	NA	NA	185	0.00550975	NA	0.687656	-0.00462199	-0.00652367	-0.000496272	NA	NA	NA	-0.290779	-0.274768	-0.125192	0.845929	NA	nonSig
ENST00000361381.2:547	0.166004	0.475493	0.519325	NA	NA	NA	174	0.00693506	NA	3.23106	0.000691754	-0.00540433	-0.00129351	NA	NA	NA	2.02455	0.596105	1.12894	0.127047	NA	nonSig
ENST00000361381.2:548	0.629044	0.389294	0.767009	NA	NA	NA	172	0.00727069	NA	3.01191	-0.00444368	-0.00159552	0.00116281	NA	NA	NA	-0.467318	0.484461	1.0328	0.0237476	NA	nonSig
ENST00000361381.2:549	0.555359	1	0.0385907	NA	NA	NA	171	0.00161286	NA	0.820322	-0.00278021	-0.00583321	-0.000907405	NA	NA	NA	-0.341346	-0.490425	-0.53317	0.00284274	NA	nonSig
ENST00000361381.2:55	NA	NA	NA	NA	NA	NA	56	0.00319553	NA	0.454532	-0.00528368	-0.00646984	-0.000616342	NA	NA	NA	0.0518979	0.0341296	0.151526	0.218207	NA	nonSig
ENST00000361381.2:550	0.586005	0.177184	0.173396	NA	NA	NA	166	0.00511703	NA	0.933411	0.00236393	-0.00285175	0.000873168	NA	NA	NA	0.572273	-0.179749	0.013216	0.588269	NA	nonSig
ENST00000361381.2:551	0.0676326	0.686331	0.422694	NA	NA	NA	163	0.086645	NA	11.6984	0.0156582	-0.0219143	-0.00981314	NA	NA	NA	5.41699	5.74027	-4.58973	0.812416	NA	nonSig
ENST00000361381.2:552	1	0.00136234	0.00774754	NA	NA	NA	179	0.0560338	NA	4.49553	-0.0107698	0.000412084	0.0106272	NA	NA	NA	-1.67206	-4.26858	-1.44696	2.47e-36	NA	nonSig
ENST00000361381.2:553	0.309491	0.354584	0.000713471	NA	NA	NA	183	0.00267832	NA	0.48629	-0.00112849	-0.00329232	-0.000434664	NA	NA	NA	-0.595169	-0.716959	-0.937059	4.55e-19	NA	nonSig
ENST00000361381.2:554	1	1	0.477192	NA	NA	NA	182	0.0415584	NA	7.09219	-0.00598894	-0.0222079	-0.00939145	NA	NA	NA	2.195	-3.55154	-3.89161	0.101183	NA	nonSig
ENST00000361381.2:555	0.372593	0.000144762	0.126123	NA	NA	NA	186	0.0539602	NA	5.0354	0.00727733	-0.00360285	0.00482219	NA	NA	NA	1.58024	0.347336	-2.04413	1.15e-15	NA	nonSig
ENST00000361381.2:556	0.36267	0.539851	0.56373	NA	NA	NA	190	0.0076242	NA	0.649307	0.00103789	-0.00317384	-0.00288817	NA	NA	NA	-1.00251	-0.11152	-0.0775395	6e-19	NA	nonSig
ENST00000361381.2:557	0.168646	0.745257	0.406275	NA	NA	NA	188	0.0070788	NA	1.10065	-0.00078823	0.00043996	0.000637894	NA	NA	NA	0.178738	0.539793	-0.15829	0.139058	NA	nonSig
ENST00000361381.2:558	0.675294	0.26947	0.560805	NA	NA	NA	179	0.0449062	NA	3.56107	-0.00299614	-0.0223812	0.00359141	NA	NA	NA	0.671176	-0.594701	-2.3529	0.554943	NA	nonSig
ENST00000361381.2:559	0.74595	0.0418746	0.334739	NA	NA	NA	193	0.00511132	NA	0.994628	-0.00102931	-0.00141169	-0.000970785	NA	NA	NA	-0.00690283	-0.4145	0.240257	1.31e-12	NA	nonSig
ENST00000361381.2:56	1	1	1	NA	NA	NA	56	0.00766005	NA	0.950013	-0.0108311	-0.0103391	-0.00531664	NA	NA	NA	0.0180235	-0.0391538	-0.354866	0.0343501	NA	nonSig
ENST00000361381.2:560	0.836679	0.570046	0.480189	NA	NA	NA	191	0.00531214	NA	0.54844	-0.00203858	-0.00352928	0.000476442	NA	NA	NA	-0.299707	-0.109544	0.000795998	0.264926	NA	nonSig
ENST00000361381.2:561	1	1	0.877924	NA	NA	NA	187	0.0153925	NA	4.63051	-0.013086	-0.016843	-0.00794682	NA	NA	NA	0.112028	-3.35743	-1.37033	0.0732684	NA	nonSig
ENST00000361381.2:562	0.00994091	0.00315054	0.0945128	NA	NA	NA	194	0.047674	NA	6.11938	-0.0103197	-0.0141529	-0.00570579	NA	NA	NA	-0.35871	-1.03344	-2.5839	4.94e-07	NA	nonSig
ENST00000361381.2:563	0.317417	0.217511	0.327679	NA	NA	NA	211	0.0147969	NA	3.06245	0.00137256	-0.00380047	-0.00285465	NA	NA	NA	0.940272	-0.319478	-0.13919	3.44e-17	NA	nonSig
ENST00000361381.2:564	1	0.790431	0.552979	NA	NA	NA	214	0.00218572	NA	0.287308	-0.00282096	-0.00278217	0.000205756	NA	NA	NA	-1.10776	-0.282076	-0.0581498	8.03e-05	NA	nonSig
ENST00000361381.2:565	0.759555	1	0.28675	NA	NA	NA	213	0.00192408	NA	0.682029	-0.00167472	-0.00158165	-7.27e-05	NA	NA	NA	-0.348571	-0.116502	0.198106	0.00453966	NA	nonSig
ENST00000361381.2:566	0.88604	0.632597	0.93008	NA	NA	NA	208	0.00118374	NA	0.193607	-0.00213165	-0.00193413	-0.000632377	NA	NA	NA	-0.45315	-0.46081	-0.241115	1	NA	nonSig
ENST00000361381.2:567	0.12426	1	0.287318	NA	NA	NA	202	0.00291081	NA	0.149629	-0.00753555	-0.000326061	-0.00163908	NA	NA	NA	-0.171592	0.0899162	-0.0618442	0.000155296	NA	nonSig
ENST00000361381.2:568	0.0170231	0.171789	0.92767	NA	NA	NA	191	0.00360211	NA	1.4862	-0.00092014	-0.000758128	0.00116787	NA	NA	NA	0.619149	0.77893	0.343419	9.74e-17	NA	nonSig
ENST00000361381.2:569	0.807629	0.286557	0.408242	NA	NA	NA	184	0.00177316	NA	0.391172	-0.00013843	-0.00162957	0.000687672	NA	NA	NA	0.0205155	0.0405248	0.0479594	0.633836	NA	nonSig
ENST00000361381.2:57	0.620818	0.744714	0.3697	NA	NA	NA	56	0.0111838	NA	1.26453	-0.0119009	-0.00662591	0.000246741	NA	NA	NA	-0.744432	0.101053	-0.116914	0.808346	NA	nonSig
ENST00000361381.2:570	0.27098	0.514977	0.15073	NA	NA	NA	179	0.0204293	NA	5.1274	-0.00115541	-0.00145592	0.00523479	NA	NA	NA	1.80941	3.82402	2.74998	0.11148	NA	nonSig
ENST00000361381.2:571	0.916074	0.597	0.0503287	NA	NA	NA	182	0.0030166	NA	0.608559	-0.00194388	-0.000369504	0.0014249	NA	NA	NA	0.154627	0.280846	0.4256	1.99e-06	NA	nonSig
ENST00000361381.2:572	0.331347	0.2008	0.0226742	NA	NA	NA	181	0.000943979	NA	0.209745	-0.00100273	-0.00247873	-0.000738959	NA	NA	NA	-0.177243	-0.526643	-0.809746	0.297044	NA	nonSig
ENST00000361381.2:573	0.997786	1	0.473417	NA	NA	NA	180	0.00143434	NA	0.30718	-0.000957738	-0.00422748	-0.000649013	NA	NA	NA	-0.357644	-0.739126	-0.371373	0.00261737	NA	nonSig
ENST00000361381.2:574	1	0.560487	0.710932	NA	NA	NA	177	0.0172389	NA	7.6767	-0.0036993	0.00593678	0.000105264	NA	NA	NA	3.81467	6.0083	4.39562	0.00700253	NA	nonSig
ENST00000361381.2:575	0.385609	0.0830613	0.752213	NA	NA	NA	177	0.0118209	NA	4.72822	0.00117879	-0.0181251	-0.00243128	NA	NA	NA	1.53989	-2.9081	-2.29265	2.18e-06	NA	nonSig
ENST00000361381.2:576	0.994108	0.00250096	0.461172	NA	NA	NA	185	0.000973025	NA	0.574463	-0.00142048	-0.00246607	-0.000269004	NA	NA	NA	-0.113367	-0.265452	0.171058	0.000161911	NA	nonSig
ENST00000361381.2:577	1	1	1	NA	NA	NA	184	0.0102476	NA	3.04159	0.00291588	-0.00197737	-0.00219104	NA	NA	NA	2.12582	-0.254414	-0.44499	0.661328	NA	nonSig
ENST00000361381.2:578	0.154532	0.512882	0.315134	NA	NA	NA	182	0.0205906	NA	2.69238	0.00144019	-0.0118566	0.00136699	NA	NA	NA	0.0807644	-1.2892	-0.463675	0.0114978	NA	nonSig
ENST00000361381.2:579	0.787684	0.286909	0.746701	NA	NA	NA	189	0.029741	NA	1.4029	0.00241094	-0.00475119	-0.00218262	NA	NA	NA	0.376857	-0.343096	-0.32695	0.000350218	NA	nonSig
ENST00000361381.2:58	0.920157	1	0.669274	NA	NA	NA	56	0.00551838	NA	0.876177	-0.0125002	-0.00400615	-0.000460912	NA	NA	NA	0.143571	0.244627	-0.0279427	0.610718	NA	nonSig
ENST00000361381.2:580	0.941736	1	0.820197	NA	NA	NA	195	0.038285	NA	1.62062	-0.00277909	-0.00411036	0.00492094	NA	NA	NA	-1.23843	-0.178343	0.247669	0.235193	NA	nonSig
ENST00000361381.2:581	0.989113	0.883011	0.506838	NA	NA	NA	204	0.0177849	NA	0.914227	-0.00288485	-0.00157075	0.00527783	NA	NA	NA	-0.0943875	-0.269424	0.0557917	0.00188483	NA	nonSig
ENST00000361381.2:582	0.601571	0.939414	0.0224631	NA	NA	NA	208	0.0197078	NA	1.50328	-0.00624742	-0.00539871	-0.00239073	NA	NA	NA	-0.631627	0.0391384	0.0366671	0.666187	NA	nonSig
ENST00000361381.2:583	0.104652	0.248024	0.092417	NA	NA	NA	212	0.0257112	NA	2.74172	-0.0084171	-0.00428482	0.00304645	NA	NA	NA	-1.4284	-2.96692	-0.272781	0.0528612	NA	nonSig
ENST00000361381.2:584	0.268921	0.456161	0.629517	NA	NA	NA	214	0.011847	NA	0.626693	-0.00386604	-0.0036004	-0.00341797	NA	NA	NA	0.0856854	-0.179122	-0.393032	0.000227519	NA	nonSig
ENST00000361381.2:585	0.567202	0.930632	0.0245613	NA	NA	NA	217	0.0142153	NA	0.96484	0.000354885	0.00341455	-0.00084195	NA	NA	NA	-0.341442	-0.378279	-0.277107	0.0146825	NA	nonSig
ENST00000361381.2:586	0.86657	0.480015	0.428206	NA	NA	NA	217	0.00329679	NA	0.50341	-0.00471223	-0.00280928	0.0017097	NA	NA	NA	-0.292799	0.0886131	0.340628	0.893578	NA	nonSig
ENST00000361381.2:587	1	0.917887	0.0703718	NA	NA	NA	215	0.00144251	NA	0.143198	-0.00224744	-0.00371262	5.08e-05	NA	NA	NA	-0.0774657	-0.54458	-0.0809463	0.126162	NA	nonSig
ENST00000361381.2:588	0.889142	0.879202	1	NA	NA	NA	214	0.00535898	NA	1.00939	0.000154551	-0.00594614	0.00107028	NA	NA	NA	0.529018	-0.245013	0.409073	4.6e-08	NA	nonSig
ENST00000361381.2:589	0.488355	1	0.921637	NA	NA	NA	215	0.00191906	NA	0.318121	-0.00142015	-0.00117865	-2.19e-06	NA	NA	NA	-0.0187222	-0.368732	0.0369097	0.73905	NA	nonSig
ENST00000361381.2:59	0.238374	0.679492	1	NA	NA	NA	56	0.00726268	NA	1.30241	-0.00259272	-0.00229124	-0.000434998	NA	NA	NA	0.718221	0.795191	-0.00919193	1	NA	nonSig
ENST00000361381.2:590	1	0.497775	1	NA	NA	NA	214	0.000801451	NA	0.371402	-0.00111223	-0.0023376	-0.00103008	NA	NA	NA	0.0170677	-0.288538	-0.282351	5.54e-05	NA	nonSig
ENST00000361381.2:591	1	1	0.243684	NA	NA	NA	211	0.0117266	NA	1.39261	-0.00458929	-0.00807693	-0.000705867	NA	NA	NA	0.16829	-2.05633	-0.281236	0.391188	NA	nonSig
ENST00000361381.2:592	0.482741	0.134502	1	NA	NA	NA	212	0.00236798	NA	0.246602	9.77e-05	-0.000783743	5.7e-05	NA	NA	NA	0.0229497	-0.0276995	-0.110697	0.21282	NA	nonSig
ENST00000361381.2:593	0.344211	0.314197	0.989248	NA	NA	NA	212	0.00165323	NA	0.126067	-0.000643887	-0.00157977	-0.00185657	NA	NA	NA	-0.088742	-0.106713	-0.0897713	7.74e-07	NA	nonSig
ENST00000361381.2:594	0.508842	0.419877	0.0742551	NA	NA	NA	205	0.00108961	NA	0.0700145	-0.00122321	-0.00384737	-0.00197665	NA	NA	NA	-0.0949606	-0.201777	-0.182641	1.91e-10	NA	nonSig
ENST00000361381.2:595	1	0.599084	0.338068	NA	NA	NA	199	0.00157149	NA	0.316726	-0.000387792	-0.00350525	0.000417529	NA	NA	NA	-0.123326	-0.143331	0.2024	9.33e-15	NA	nonSig
ENST00000361381.2:596	0.316523	1	0.21684	NA	NA	NA	194	0.0019945	NA	0.371656	1.28e-05	-0.00315119	-0.0025377	NA	NA	NA	0.0228279	-0.384658	-1.1206	5.77e-05	NA	nonSig
ENST00000361381.2:597	0.20029	0.992461	0.246257	NA	NA	NA	191	0.00129405	NA	0.209569	-0.00109357	-0.00214142	-0.000968233	NA	NA	NA	-0.19113	-0.200424	-0.351736	0.0591248	NA	nonSig
ENST00000361381.2:598	1	0.992318	1	NA	NA	NA	190	0.00246517	NA	1.2914	1.62e-05	-0.00271229	0.000285471	NA	NA	NA	0.769553	0.225268	0.961303	6.29e-05	NA	nonSig
ENST00000361381.2:599	0.624519	1	0.902604	NA	NA	NA	189	0.00103221	NA	0.186693	-0.00101172	-0.00363142	-6.26e-05	NA	NA	NA	-0.366585	-0.670715	-0.0134777	0.553732	NA	nonSig
ENST00000361381.2:6	1	0.558022	0.509788	NA	NA	NA	13	0.0109097	NA	0.277908	-0.0156262	-0.0363125	-0.0150949	NA	NA	NA	-0.231918	-0.494976	-0.126785	5.16e-05	NA	nonSig
ENST00000361381.2:60	0.805057	0.451614	1	NA	NA	NA	57	0.00235292	NA	0.449489	-0.0076062	-0.00723095	-0.00152213	NA	NA	NA	-0.6284	-0.190184	-0.195029	0.476043	NA	nonSig
ENST00000361381.2:600	0.964718	1	0.574631	NA	NA	NA	187	0.00269411	NA	0.743631	-0.000273077	-0.00205445	0.000894296	NA	NA	NA	-0.27177	-0.00392622	0.0622033	0.0006189	NA	nonSig
ENST00000361381.2:601	0.665121	1	0.198726	NA	NA	NA	184	0.00318299	NA	0.449344	-0.00119255	-0.00283394	-0.000528427	NA	NA	NA	-0.501181	-0.333407	-0.135681	0.725114	NA	nonSig
ENST00000361381.2:602	1	0.975126	0.709233	NA	NA	NA	184	0.00110542	NA	0.615205	-0.00152733	-0.00260748	-8.45e-05	NA	NA	NA	-0.388701	-0.154017	0.336283	0.0947698	NA	nonSig
ENST00000361381.2:603	1	1	0.574683	NA	NA	NA	179	0.00349561	NA	2.16458	0.000818203	-0.000312819	0.00139338	NA	NA	NA	1.36388	1.35959	1.27075	0.783019	NA	nonSig
ENST00000361381.2:604	0.264867	0.269738	0.255946	NA	NA	NA	175	0.000732619	NA	0.440488	-0.0015154	-0.00311609	-0.000513005	NA	NA	NA	-0.297584	-0.47248	-0.160044	0.156794	NA	nonSig
ENST00000361381.2:605	NA	NA	NA	NA	NA	NA	173	0.00105346	NA	0.632512	-0.00173511	-0.00290866	-0.000244396	NA	NA	NA	-0.320003	-0.164679	0.0853598	0.697644	NA	nonSig
ENST00000361381.2:606	1	1	1	NA	NA	NA	169	0.0045933	NA	1.16695	0.000217211	-0.00357563	-0.00136809	NA	NA	NA	0.446389	-0.740341	-1.55825	1	NA	nonSig
ENST00000361381.2:607	0.183879	0.65969	0.731543	NA	NA	NA	164	0.00160289	NA	0.170297	-0.00263817	-0.00272718	-0.00108343	NA	NA	NA	-0.197305	-0.295966	-0.165042	0.879676	NA	nonSig
ENST00000361381.2:608	0.392493	0.993976	0.299608	NA	NA	NA	155	0.00228809	NA	0.118398	-0.0023954	-0.00218593	0.000356101	NA	NA	NA	-0.286521	-0.305413	-0.103526	5.96e-08	NA	nonSig
ENST00000361381.2:609	1	0.572011	0.760363	NA	NA	NA	150	0.00355711	NA	0.335606	0.000256601	-0.00102012	0.00171737	NA	NA	NA	-0.0573821	-0.378326	0.000213743	4.32e-15	NA	nonSig
ENST00000361381.2:61	0.574006	NA	0.962329	NA	NA	NA	57	0.00294142	NA	0.583992	-0.00531711	-0.0066534	-0.00155095	NA	NA	NA	-0.213189	0.0352104	-0.164508	0.742276	NA	nonSig
ENST00000361381.2:610	0.269625	0.269024	0.0743209	NA	NA	NA	149	0.00776999	NA	0.409764	0.0011789	0.000807681	0.000801848	NA	NA	NA	-1.11195	-0.227803	-0.204368	0.000142414	NA	nonSig
ENST00000361381.2:611	0.186235	0.0842144	0.102062	NA	NA	NA	148	0.00680261	NA	0.342633	0.00118475	0.0011151	0.00164397	NA	NA	NA	-0.935211	-0.223459	0.115993	0.000147857	NA	nonSig
ENST00000361381.2:612	0.0706308	0.107808	0.0490105	NA	NA	NA	141	0.0049982	NA	0.358001	0.000632571	-0.00542726	-0.00124677	NA	NA	NA	-0.689067	-0.196564	-0.0200985	0.000101264	NA	nonSig
ENST00000361381.2:613	0.184825	1	0.776913	NA	NA	NA	133	0.00358367	NA	0.265356	0.000379977	-0.00290352	0.00103217	NA	NA	NA	0.0317943	-0.555583	0.00511518	0.00397221	NA	nonSig
ENST00000361381.2:614	0.171095	0.934637	0.568279	NA	NA	NA	130	0.00164286	NA	0.139495	-0.00168094	-0.00654487	-0.000590874	NA	NA	NA	-0.126173	-0.388655	-0.0930434	4.88e-05	NA	nonSig
ENST00000361381.2:615	0.986196	0.97737	1	NA	NA	NA	124	0.019393	NA	1.57267	-0.010545	-0.00266107	-0.00314351	NA	NA	NA	-0.741475	-0.734028	-0.486594	1.03e-07	NA	nonSig
ENST00000361381.2:616	0.0657819	0.421327	0.449992	NA	NA	NA	122	0.0417582	NA	3.84881	0.00499039	-0.0220569	-0.00952106	NA	NA	NA	-0.586264	-2.03378	-0.307064	0.083661	NA	nonSig
ENST00000361381.2:617	0.754061	0.164461	0.0153192	NA	NA	NA	127	0.128034	NA	5.82918	-0.0111595	-0.0428585	0.0161715	NA	NA	NA	0.774874	0.198456	1.52696	6.65e-09	NA	nonSig
ENST00000361381.2:618	0.433668	0.00403784	0.298583	NA	NA	NA	151	0.00470084	NA	0.389122	-0.00370724	-0.00503813	0.00108898	NA	NA	NA	-0.296373	-0.189366	0.213065	3.37e-40	NA	nonSig
ENST00000361381.2:619	1	0.712087	0.599927	NA	NA	NA	149	0.00695066	NA	0.477692	0.000462545	-0.0012726	-0.00416605	NA	NA	NA	-0.0857695	-0.207545	-0.145069	1.17e-06	NA	nonSig
ENST00000361381.2:62	1	1	1	NA	NA	NA	57	0.00337009	NA	0.544881	-0.00509553	-0.00628637	-9.19e-05	NA	NA	NA	-0.216026	-0.0996155	-0.108692	0.572462	NA	nonSig
ENST00000361381.2:620	0.50698	0.377258	0.428899	NA	NA	NA	146	0.0028518	NA	0.460264	-0.00219749	-0.00270244	-0.00141466	NA	NA	NA	-0.516646	-0.399774	-0.413387	0.0144722	NA	nonSig
ENST00000361381.2:621	0.795428	0.569268	1	NA	NA	NA	137	0.00731995	NA	1.11546	-0.00120136	-0.00532169	0.00195498	NA	NA	NA	-0.0711602	0.094866	-0.0342249	0.0831326	NA	nonSig
ENST00000361381.2:622	0.967951	0.974181	0.422906	NA	NA	NA	134	0.00132463	NA	0.579857	-0.00208951	-0.0045261	-0.00162269	NA	NA	NA	-0.440413	-0.455847	-0.48795	1	NA	nonSig
ENST00000361381.2:623	1	1	0.81676	NA	NA	NA	129	0.00158266	NA	0.311631	-0.00289984	-0.00450298	-0.000469638	NA	NA	NA	-0.345665	-0.942096	-0.568283	0.425605	NA	nonSig
ENST00000361381.2:624	1	1	1	NA	NA	NA	125	0.00169206	NA	0.394941	-0.0019937	-0.00460771	-0.000436884	NA	NA	NA	-1.05723	-1.12403	-0.551313	0.00450491	NA	nonSig
ENST00000361381.2:625	1	1	1	NA	NA	NA	122	0.00349796	NA	0.109325	-0.00178628	-0.00589653	-0.00302565	NA	NA	NA	-0.155907	-1.46095	-0.186107	0.070565	NA	nonSig
ENST00000361381.2:626	1	1	0.812669	NA	NA	NA	116	0.00312374	NA	0.195293	-0.00195399	-0.00373372	-0.000751819	NA	NA	NA	-0.0773851	-0.266806	-0.0927573	1.36e-15	NA	nonSig
ENST00000361381.2:627	0.937493	0.663104	1	NA	NA	NA	108	0.00188974	NA	0.252527	-0.00225975	-0.00519586	-0.000451808	NA	NA	NA	-0.219596	-0.455526	-0.0074627	4.73e-07	NA	nonSig
ENST00000361381.2:628	1	1	1	NA	NA	NA	106	0.00203482	NA	0.257204	-0.00345595	-0.00527226	-0.000413737	NA	NA	NA	-0.900715	-1.52157	-0.250356	0.000157932	NA	nonSig
ENST00000361381.2:629	1	1	1	NA	NA	NA	105	0.0844806	NA	13.5249	-0.0185053	-0.0371842	-0.000201917	NA	NA	NA	4.19364	-4.67188	-11.0485	0.00185911	NA	nonSig
ENST00000361381.2:63	1	1	1	NA	NA	NA	57	0.00242258	NA	0.36555	-0.00604304	-0.00724495	-0.00317871	NA	NA	NA	-0.545644	-0.108848	-0.697608	1	NA	nonSig
ENST00000361381.2:630	0.109551	0.0203802	0.516261	NA	NA	NA	118	0.0065519	NA	0.428892	-0.00851402	-0.0055678	-0.000780862	NA	NA	NA	-0.3932	-0.854118	0.0978894	1.63e-34	NA	nonSig
ENST00000361381.2:631	0.0913619	1	0.441216	NA	NA	NA	114	0.00380722	NA	0.373391	-0.00263369	-0.00672057	0.000830903	NA	NA	NA	-0.561692	-0.728622	0.0991003	0.00205431	NA	nonSig
ENST00000361381.2:632	1	1	0.227464	NA	NA	NA	106	0.00269537	NA	0.426522	-0.00180634	-0.00492597	-0.00107476	NA	NA	NA	-0.647816	-0.24597	-0.0829825	0.00612636	NA	nonSig
ENST00000361381.2:633	0.698311	0.967456	0.793426	NA	NA	NA	104	0.0156904	NA	2.84981	-0.00939902	-0.0148566	-0.00284652	NA	NA	NA	-1.94748	0.356904	-1.01316	0.00864126	NA	nonSig
ENST00000361381.2:634	0.080817	0.400609	0.531018	NA	NA	NA	103	0.00156638	NA	0.10519	-0.00417206	-0.00626114	-0.00161441	NA	NA	NA	-0.528095	-0.552721	-0.363853	0.0142782	NA	nonSig
ENST00000361381.2:635	0.599465	NA	0.903047	NA	NA	NA	99	0.00254913	NA	1.51882	-0.00224613	-0.00976949	-0.000392219	NA	NA	NA	-0.191821	-1.59154	0.873928	3.45e-07	NA	nonSig
ENST00000361381.2:636	0.956879	0.310393	0.584828	NA	NA	NA	98	0.00170118	NA	0.293613	-0.00338189	-0.00673792	-0.00169282	NA	NA	NA	-1.26618	-1.81239	-0.859339	0.908175	NA	nonSig
ENST00000361381.2:637	NA	NA	0.90901	NA	NA	NA	92	0.00383854	NA	0.62919	-0.00283544	-0.00507403	-0.00160732	NA	NA	NA	-0.16236	-0.226111	0.191669	0.00400088	NA	nonSig
ENST00000361381.2:638	1	0.96913	1	NA	NA	NA	87	0.209974	NA	14.9175	-0.0616735	-0.0582282	0.0021598	NA	NA	NA	-11.0909	-8.33801	2.19784	0.00439386	NA	nonSig
ENST00000361381.2:639	2.05e-05	0.00186145	0.494301	NA	NA	NA	112	0.0145278	NA	0.703443	-0.00364336	-0.000712245	0.00189615	NA	NA	NA	-1.42411	-0.594352	0.0289867	6.73e-96	NA	nonSig
ENST00000361381.2:64	NA	NA	0.44393	NA	NA	NA	59	0.00246868	NA	0.338391	-0.00803065	-0.0074454	-0.00106669	NA	NA	NA	-0.529665	-0.333167	-0.327413	0.237469	NA	nonSig
ENST00000361381.2:640	1	0.508557	0.52296	NA	NA	NA	111	0.0087943	NA	0.535327	-0.00738554	-0.00947987	-0.00356277	NA	NA	NA	-1.25392	-1.97605	-0.162932	0.0512377	NA	nonSig
ENST00000361381.2:641	0.385679	0.672264	0.262656	NA	NA	NA	111	0.0549136	NA	2.39363	-0.0324418	-0.0314952	-0.016616	NA	NA	NA	-1.22438	-0.219935	-0.389378	0.0140314	NA	nonSig
ENST00000361381.2:642	0.00214094	0.0555509	0.0683363	NA	NA	NA	110	0.0619182	NA	3.57915	-0.00898575	-0.0117988	0.017702	NA	NA	NA	-2.37267	-0.331552	1.33009	2.81e-08	NA	nonSig
ENST00000361381.2:643	0.589437	0.378618	0.0168556	NA	NA	NA	111	0.00514858	NA	0.474151	-0.0115828	-0.00906604	0.00094577	NA	NA	NA	-1.16061	-2.19697	0.147424	6.22e-15	NA	nonSig
ENST00000361381.2:644	0.188873	0.718354	0.823834	NA	NA	NA	109	0.00463152	NA	0.397702	0.00030052	-0.0105825	-0.000278576	NA	NA	NA	-0.0658879	-1.24457	-0.105668	0.0143335	NA	nonSig
ENST00000361381.2:645	0.246676	0.262572	0.76655	NA	NA	NA	111	0.00409972	NA	0.600127	-0.00552627	-0.00410247	-0.00285422	NA	NA	NA	-0.130812	-0.627845	-0.284601	0.00288459	NA	nonSig
ENST00000361381.2:646	0.578292	1	0.461288	NA	NA	NA	109	0.0029363	NA	0.363947	-0.00157718	-0.00425589	-0.00355224	NA	NA	NA	-0.27713	-0.344796	-0.406482	0.195594	NA	nonSig
ENST00000361381.2:647	0.863901	1	0.27295	NA	NA	NA	106	0.0029918	NA	0.600272	-0.00169166	-0.00433227	-0.000809619	NA	NA	NA	-0.0882616	-0.287237	-1.14058	0.00126576	NA	nonSig
ENST00000361381.2:648	0.864884	1	1	NA	NA	NA	104	0.00181338	NA	0.479287	-0.00291414	-0.00566648	-0.00204955	NA	NA	NA	-1.15466	-0.428873	-0.290034	0.186037	NA	nonSig
ENST00000361381.2:649	NA	NA	0.900945	NA	NA	NA	102	0.00455757	NA	0.657092	-0.00610658	-0.00317036	-0.00252258	NA	NA	NA	-0.959793	-0.209249	-0.825425	0.0272866	NA	nonSig
ENST00000361381.2:65	0.577783	NA	NA	NA	NA	NA	59	0.0031508	NA	0.272387	-0.00569578	-0.00691271	-0.000453449	NA	NA	NA	-0.255647	-0.171414	-0.140773	0.0836981	NA	nonSig
ENST00000361381.2:650	1	0.546108	0.990684	NA	NA	NA	100	0.00511114	NA	0.292994	7.33e-05	-0.00714244	-0.000726433	NA	NA	NA	-0.242465	-0.49022	-0.268869	0.21255	NA	nonSig
ENST00000361381.2:651	0.311886	0.994631	0.705624	NA	NA	NA	98	0.0026473	NA	0.266386	-0.00247856	-0.00520801	-0.00250667	NA	NA	NA	-0.227109	-0.554148	-0.103103	0.000162874	NA	nonSig
ENST00000361381.2:652	1	1	1	NA	NA	NA	97	0.0265683	NA	1.9608	-0.000262878	0.00163601	-0.000746327	NA	NA	NA	-0.314271	-2.46142	-0.660767	0.000404135	NA	nonSig
ENST00000361381.2:653	0.942459	0.179486	0.780962	NA	NA	NA	98	0.0269259	NA	3.87365	-0.00984533	0.0134358	0.000888972	NA	NA	NA	-0.785398	2.04107	-1.14295	0.00281139	NA	nonSig
ENST00000361381.2:654	0.405466	0.0812782	1	NA	NA	NA	97	0.0348133	NA	3.29687	-0.00665389	-0.0153815	0.0134343	NA	NA	NA	-0.266617	-2.25582	1.59761	1.43e-06	NA	nonSig
ENST00000361381.2:655	0.968755	0.963301	0.0293447	NA	NA	NA	101	0.00696186	NA	1.16198	-0.00621717	-0.00522093	-0.000230004	NA	NA	NA	-2.07603	-1.0741	-2.44296	4.24e-06	NA	nonSig
ENST00000361381.2:656	0.661644	1	0.716623	NA	NA	NA	100	0.00194541	NA	0.306184	-0.00430028	-0.00589789	-0.00183871	NA	NA	NA	-0.943103	-1.13593	-0.319064	0.930272	NA	nonSig
ENST00000361381.2:657	0.68381	NA	NA	NA	NA	NA	99	0.00320776	NA	0.49915	-0.00296091	-0.00487735	-0.00103252	NA	NA	NA	-0.939741	-1.30539	-0.31887	0.00897428	NA	nonSig
ENST00000361381.2:658	1	1	1	NA	NA	NA	96	0.0102997	NA	1.4835	-0.0157369	-0.00105744	-0.00564884	NA	NA	NA	-0.998049	-0.125907	-1.80535	0.0871449	NA	nonSig
ENST00000361381.2:659	0.0528808	0.369204	0.262737	NA	NA	NA	95	0.0205759	NA	2.49002	-0.00125927	-0.0242321	-0.00203146	NA	NA	NA	-0.723461	-2.31381	0.219578	0.980043	NA	nonSig
ENST00000361381.2:66	1	1	1	NA	NA	NA	60	0.00542997	NA	0.503633	-0.00344537	-0.00482598	0.000805388	NA	NA	NA	-0.335767	0.0417702	0.000793461	0.00795187	NA	nonSig
ENST00000361381.2:660	0.443278	0.0575606	0.487777	NA	NA	NA	98	0.01065	NA	2.07615	-0.000250471	-0.00674747	-0.000269751	NA	NA	NA	0.326808	-1.5995	0.725717	0.00235328	NA	nonSig
ENST00000361381.2:661	0.667394	1	0.950673	NA	NA	NA	94	0.0137393	NA	1.82199	-0.00342887	-0.00103992	-0.0115305	NA	NA	NA	-0.56372	-0.586309	-3.68501	0.312727	NA	nonSig
ENST00000361381.2:662	1	0.226614	0.15317	NA	NA	NA	95	0.00400723	NA	0.539475	-0.00562947	-0.00906676	-0.00794254	NA	NA	NA	-0.828315	-1.44024	-4.31291	0.0436831	NA	nonSig
ENST00000361381.2:663	0.310743	0.667075	0.785384	NA	NA	NA	94	0.00636679	NA	0.624019	-0.00164178	-0.00541218	-0.00278473	NA	NA	NA	-0.608085	-0.220854	-0.33447	0.0277447	NA	nonSig
ENST00000361381.2:664	1	1	1	NA	NA	NA	88	0.0049129	NA	0.383013	-0.00200895	-0.00396429	-0.000192624	NA	NA	NA	-0.277943	-0.119039	-0.186013	0.0694319	NA	nonSig
ENST00000361381.2:665	0.903937	0.64306	0.857765	NA	NA	NA	87	0.0220732	NA	2.66937	0.00236559	-0.000925926	-0.00560596	NA	NA	NA	1.24775	1.08059	0.282566	0.0047318	NA	nonSig
ENST00000361381.2:666	0.407259	0.371082	1	NA	NA	NA	84	0.0188732	NA	1.48276	0.00153353	0.00117693	0.00581025	NA	NA	NA	0.354376	-1.00119	0.599295	0.000186625	NA	nonSig
ENST00000361381.2:667	0.493296	0.455441	0.0358341	NA	NA	NA	78	0.00290116	NA	0.835255	-0.00301718	-0.00662265	-0.00165275	NA	NA	NA	-0.361649	-0.919018	-0.698806	0.194707	NA	nonSig
ENST00000361381.2:668	1	1	1	NA	NA	NA	77	0.00240606	NA	0.641211	-0.00362178	-0.0073103	-0.00227794	NA	NA	NA	-0.830958	-0.62733	-0.566754	0.0781625	NA	nonSig
ENST00000361381.2:669	NA	NA	NA	NA	NA	NA	76	0.00308181	NA	1.94465	-0.00314873	-0.00682639	-0.00175518	NA	NA	NA	-0.548986	-0.347502	-0.404646	0.132775	NA	nonSig
ENST00000361381.2:67	0.707083	0.849729	1	NA	NA	NA	59	0.0125509	NA	1.48726	-0.00171085	-0.00729527	-0.00916493	NA	NA	NA	0.893455	0.421583	0.213453	0.252432	NA	nonSig
ENST00000361381.2:670	1	1	1	NA	NA	NA	73	0.0136322	NA	5.93463	0.00364922	-0.000536581	0.00390346	NA	NA	NA	3.85051	2.86359	4.41683	1	NA	nonSig
ENST00000361381.2:671	0.214943	0.21769	0.101401	NA	NA	NA	68	0.00415019	NA	0.538542	-0.00237185	-0.00650259	-0.00129012	NA	NA	NA	-0.977346	-0.949922	0.0286877	5.94e-05	NA	nonSig
ENST00000361381.2:672	0.804494	1	1	NA	NA	NA	66	0.0113279	NA	1.85462	0.00210389	-0.0106203	0.00351224	NA	NA	NA	0.306435	-2.37781	0.617657	0.0736938	NA	nonSig
ENST00000361381.2:673	0.216987	1	0.0127462	NA	NA	NA	66	0.0200737	NA	2.22552	2.36e-05	0.00743175	0.00699207	NA	NA	NA	-0.243642	-0.664593	0.229674	0.176305	NA	nonSig
ENST00000361381.2:674	1	0.093017	0.315091	NA	NA	NA	65	0.00586016	NA	2.35194	-0.00333025	-0.0122912	-0.00041871	NA	NA	NA	-0.0784174	-2.31828	-0.615753	0.127733	NA	nonSig
ENST00000361381.2:675	1	0.88401	0.827954	NA	NA	NA	63	0.00787192	NA	2.07732	-0.00827887	-0.0180541	0.0017398	NA	NA	NA	-4.57745	-1.70819	0.960149	0.413413	NA	nonSig
ENST00000361381.2:676	0.154099	0.22551	0.297264	NA	NA	NA	60	0.00316799	NA	1.0492	-0.00544032	-0.00914002	-0.00276044	NA	NA	NA	-1.02548	-2.08276	-1.32552	0.681471	NA	nonSig
ENST00000361381.2:677	0.738585	NA	NA	NA	NA	NA	59	0.00777463	NA	3.65702	-0.00017637	-0.00508289	-0.000634968	NA	NA	NA	1.34352	0.41232	0.633128	0.267647	NA	nonSig
ENST00000361381.2:678	0.357462	0.613392	1	NA	NA	NA	56	0.0226966	NA	4.83895	-0.0044173	-0.00317971	-0.00219712	NA	NA	NA	0.688672	-1.95997	-7.02747	0.167308	NA	nonSig
ENST00000361381.2:679	0.923521	0.869878	0.985104	NA	NA	NA	45	0.0144005	NA	2.09302	-0.000950808	-0.0120992	0.00491573	NA	NA	NA	-0.904938	-1.7736	-0.268823	0.00303784	NA	nonSig
ENST00000361381.2:68	0.778601	0.966583	0.0651579	NA	NA	NA	61	0.0221953	NA	0.848535	0.00391965	-0.00517232	0.00351946	NA	NA	NA	0.0617709	0.180482	-0.0231366	0.446477	NA	nonSig
ENST00000361381.2:680	1	1	0.303814	NA	NA	NA	39	0.0213982	NA	7.56928	-0.00231944	-0.00210361	0.00462215	NA	NA	NA	1.92477	1.51836	2.14228	0.598557	NA	nonSig
ENST00000361381.2:681	1	0.49529	0.16024	NA	NA	NA	36	0.235179	NA	151.159	0.0725399	0.0673935	0.0559116	NA	NA	NA	86.0906	114.755	52.8022	5.83e-06	NA	nonSig
ENST00000361381.2:682	0.0455619	0.024447	0.0437004	NA	NA	NA	43	0.0210036	NA	5.47921	0.00529382	-0.0104023	0.00471328	NA	NA	NA	1.82696	-2.25934	-3.71026	4.43e-120	NA	nonSig
ENST00000361381.2:683	0.226266	0.914589	0.325833	NA	NA	NA	41	0.00939603	NA	1.18873	-0.0134006	-0.0091049	-0.0122195	NA	NA	NA	-2.66783	-2.05753	-3.0121	2.77e-05	NA	nonSig
ENST00000361381.2:684	0.67706	0.854546	0.189225	NA	NA	NA	41	0.0195403	NA	3.42997	-0.00989718	-0.00602479	-0.00726734	NA	NA	NA	-7.04246	-1.22423	-5.40549	0.711772	NA	nonSig
ENST00000361381.2:685	0.906031	0.557646	0.989024	NA	NA	NA	40	0.0742236	NA	11.3901	-0.0279293	-0.0284804	0.0133747	NA	NA	NA	-10.8654	2.04141	2.15932	0.0239158	NA	nonSig
ENST00000361381.2:686	0.12602	0.776701	0.283301	NA	NA	NA	44	0.0234098	NA	2.6257	-0.0070038	-0.0125086	0.00734466	NA	NA	NA	-0.628661	-1.05693	0.909452	5.57e-26	NA	nonSig
ENST00000361381.2:687	1	1	0.604132	NA	NA	NA	42	0.0297377	NA	2.17784	-0.0141122	-0.00279849	-0.00445325	NA	NA	NA	-0.971902	0.470377	-0.183895	0.023379	NA	nonSig
ENST00000361381.2:688	0.958686	0.653233	0.817486	NA	NA	NA	39	0.00771141	NA	0.920804	-0.00467374	-0.0202504	-0.00422179	NA	NA	NA	-0.868453	-3.78368	-0.799008	0.0237188	NA	nonSig
ENST00000361381.2:689	0.836626	1	1	NA	NA	NA	38	0.00647254	NA	0.949778	-0.00628052	-0.0139184	-0.00880392	NA	NA	NA	-0.247996	-0.866025	-3.09767	0.288237	NA	nonSig
ENST00000361381.2:69	0.355733	0.734459	0.849864	NA	NA	NA	60	0.0354427	NA	0.872908	0.0128095	0.00179741	0.00607605	NA	NA	NA	0.466363	-0.0359335	0.158268	0.405319	NA	nonSig
ENST00000361381.2:690	1	1	1	NA	NA	NA	35	0.0151749	NA	2.78154	-0.0154798	-0.039408	-0.012042	NA	NA	NA	0.452724	-11.6966	-5.43507	0.122908	NA	nonSig
ENST00000361381.2:691	0.675212	0.0511262	0.245741	NA	NA	NA	34	0.00485059	NA	0.185261	-0.00901069	-0.0162005	-0.00781797	NA	NA	NA	-0.606014	-1.3807	-0.476179	0.0575827	NA	nonSig
ENST00000361381.2:692	NA	NA	0.839113	NA	NA	NA	33	0.0050141	NA	0.996642	-0.00890592	-0.0163005	-0.00898551	NA	NA	NA	-2.21542	-1.8243	-1.30268	0.000113006	NA	nonSig
ENST00000361381.2:693	NA	NA	0.320943	NA	NA	NA	33	0.00508539	NA	0.977539	-0.00897754	-0.0167135	-0.00780679	NA	NA	NA	-1.0113	-2.815	-2.86309	0.231179	NA	nonSig
ENST00000361381.2:694	NA	NA	0.852806	NA	NA	NA	33	0.00515018	NA	1.12444	-0.0117963	-0.0169543	-0.00685515	NA	NA	NA	-2.44077	-3.34889	-3.15697	0.198435	NA	nonSig
ENST00000361381.2:695	0.692157	NA	NA	NA	NA	NA	33	0.00659666	NA	1.1197	-0.00789941	-0.016061	-0.00683838	NA	NA	NA	-0.71425	-2.23783	-2.02625	0.126627	NA	nonSig
ENST00000361381.2:696	1	1	1	NA	NA	NA	32	0.018011	NA	1.61213	0.00314906	-0.00505346	-0.0172644	NA	NA	NA	-0.646667	-0.469461	-4.41355	0.474643	NA	nonSig
ENST00000361381.2:697	0.0877018	0.298878	0.621499	NA	NA	NA	31	0.00965494	NA	6.773	-0.00813053	-0.0139371	-0.00877654	NA	NA	NA	1.24044	0.861189	2.33499	0.378743	NA	nonSig
ENST00000361381.2:698	1	0.915039	0.403169	NA	NA	NA	30	0.0105919	NA	0.827745	-0.013505	-0.0196225	-0.0127166	NA	NA	NA	-2.27228	-3.12404	-2.06221	0.152272	NA	nonSig
ENST00000361381.2:699	0.597228	1	0.238093	NA	NA	NA	29	0.046414	NA	2.51634	-0.00515907	0.00659538	0.00441699	NA	NA	NA	-1.53799	0.252338	0.356449	0.288209	NA	nonSig
ENST00000361381.2:7	0.932898	1	0.331223	NA	NA	NA	13	0.0301869	NA	1.80582	-0.00865676	-0.0250512	-0.00576083	NA	NA	NA	0.541443	0.735341	0.0851818	0.0147112	NA	nonSig
ENST00000361381.2:70	0.113246	0.518673	0.416562	NA	NA	NA	57	0.00582704	NA	0.305375	-0.00569203	-0.00465857	-0.0033989	NA	NA	NA	-0.549579	-0.163779	-0.44103	0.814319	NA	nonSig
ENST00000361381.2:700	0.941286	0.250633	1	NA	NA	NA	25	0.00963845	NA	1.08556	-0.00642683	-0.0178762	-0.00598759	NA	NA	NA	-1.48711	-3.78339	-1.55954	0.000308419	NA	nonSig
ENST00000361381.2:701	0.845265	1	1	NA	NA	NA	24	0.0234797	NA	2.92978	0.00394038	-0.00435298	0.00777606	NA	NA	NA	0.383019	-1.3087	1.30636	0.248777	NA	nonSig
ENST00000361381.2:702	0.206119	0.294869	0.150012	NA	NA	NA	24	0.0269407	NA	7.15174	-0.00241642	-0.0409213	-0.0311236	NA	NA	NA	1.93339	-6.30367	-6.07844	0.0217063	NA	nonSig
ENST00000361381.2:703	0.679636	0.769595	0.491278	NA	NA	NA	27	0.0124856	NA	1.75067	-0.0253327	-0.0153533	-0.00806927	NA	NA	NA	-2.83164	-1.67396	-1.70103	2.77e-06	NA	nonSig
ENST00000361381.2:704	0.447759	0.80833	0.391532	NA	NA	NA	27	0.0316983	NA	4.69223	0.0107192	0.00240718	0.011741	NA	NA	NA	1.72692	2.22213	-1.48442	0.964381	NA	nonSig
ENST00000361381.2:705	0.0718238	0.18193	0.255759	NA	NA	NA	25	0.0245115	NA	1.81879	0.00540699	-0.00753749	-0.0272038	NA	NA	NA	0.255462	-0.808991	-3.71343	2.09e-05	NA	nonSig
ENST00000361381.2:706	0.102	0.386292	0.0718172	NA	NA	NA	23	0.00629333	NA	5.01778	-0.0135948	-0.0261141	-0.00869749	NA	NA	NA	-2.15838	-3.0424	-3.12621	0.514577	NA	nonSig
ENST00000361381.2:707	NA	NA	NA	NA	NA	NA	23	0.00649547	NA	1.36811	-0.0137081	-0.0292188	-0.0106214	NA	NA	NA	-4.37612	-4.03797	-3.1937	NA	NA	nonSig
ENST00000361381.2:708	NA	NA	NA	NA	NA	NA	20	0.0572956	NA	1.68898	0.0141055	0.00715129	-0.0129309	NA	NA	NA	-0.313765	0.0237529	-1.38484	0.377152	NA	nonSig
ENST00000361381.2:709	0.0780009	0.156695	0.0688661	NA	NA	NA	21	0.0857879	NA	27.7953	0.00811628	-0.0494898	-0.032967	NA	NA	NA	6.39584	12.479	8.92913	0.0511405	NA	nonSig
ENST00000361381.2:71	1	0.663871	0.353094	NA	NA	NA	56	0.003513	NA	0.345123	-0.00631594	-0.0165094	-0.003038	NA	NA	NA	-0.822097	-1.2664	-0.0512355	0.00896063	NA	nonSig
ENST00000361381.2:710	0.32966	0.482472	0.00101426	NA	NA	NA	24	0.23481	NA	37.204	-0.00383876	-0.0661281	-0.0128861	NA	NA	NA	0.527006	16.3141	5.1428	9.27e-36	NA	nonSig
ENST00000361381.2:711	0.157682	0.314245	0.140934	NA	NA	NA	32	0.109342	NA	11.3896	0.0108046	0.0573932	0.00734305	NA	NA	NA	-5.54033	1.52552	-1.13206	2.78e-122	NA	nonSig
ENST00000361381.2:712	0.339206	0.00679789	0.383631	NA	NA	NA	34	0.00938121	NA	1.10802	-0.0108701	-0.013359	-0.00522703	NA	NA	NA	-3.94612	-1.14667	-1.09419	1.77e-41	NA	nonSig
ENST00000361381.2:713	1	0.87478	1	NA	NA	NA	34	0.010068	NA	1.99444	-0.0229217	-0.0201629	-0.00278878	NA	NA	NA	-7.26569	-3.72822	-0.446585	0.767055	NA	nonSig
ENST00000361381.2:714	0.628438	1	0.472474	NA	NA	NA	34	0.0236357	NA	7.2619	-0.00202309	-0.0138366	0.0053017	NA	NA	NA	0.992181	-0.78416	3.74631	0.846636	NA	nonSig
ENST00000361381.2:715	0.452218	0.954549	0.394196	NA	NA	NA	32	0.00747329	NA	2.58461	-0.0122203	-0.0176973	-0.0172149	NA	NA	NA	-1.52255	-1.37758	-6.23115	1.25e-07	NA	nonSig
ENST00000361381.2:716	1	1	0.0407993	NA	NA	NA	32	0.0116203	NA	5.76901	-0.00169814	-0.0142759	-0.00542273	NA	NA	NA	1.88797	-0.769069	-1.91716	1	NA	nonSig
ENST00000361381.2:717	0.292407	0.66457	0.919978	NA	NA	NA	32	0.226022	NA	52.0725	0.0310533	0.0228716	0.0866866	NA	NA	NA	32.6989	25.9291	26.1801	0.00145871	NA	nonSig
ENST00000361381.2:718	0.100951	0.493741	6.82e-05	NA	NA	NA	34	0.391795	NA	44.9294	0.0265313	-0.0290646	0.0151395	NA	NA	NA	-51.9312	-1.93226	-0.527843	2.02e-112	NA	nonSig
ENST00000361381.2:719	0.593826	0.0890405	6.5e-06	NA	NA	NA	50	0.372934	NA	96.1578	-0.0442569	-0.0780514	-0.051711	NA	NA	NA	21.084	12.6839	41.5706	2.92e-218	NA	nonSig
ENST00000361381.2:72	1	0.0443677	0.985549	NA	NA	NA	56	0.0095245	NA	1.65908	-0.00659967	-0.0015428	0.00347014	NA	NA	NA	0.235787	1.14319	1.14759	0.0883062	NA	nonSig
ENST00000361381.2:720	0.0222966	0.00247632	0.373863	NA	NA	NA	89	0.15385	NA	14.2251	0.0117254	-0.0383477	-0.0164408	NA	NA	NA	2.62309	-12.8553	-4.95489	1.26e-228	NA	nonSig
ENST00000361381.2:721	0.440016	0.186204	0.422644	NA	NA	NA	106	0.018551	NA	2.01441	0.00293364	-0.00153536	-0.00334027	NA	NA	NA	0.315758	0.336437	-0.758438	9.08e-72	NA	nonSig
ENST00000361381.2:722	0.781105	0.357402	0.366174	NA	NA	NA	108	0.205945	NA	35.7127	0.0155651	-0.00139572	0.0115914	NA	NA	NA	-38.8251	15.3702	11.6894	0.00781023	NA	nonSig
ENST00000361381.2:723	0.493073	0.902472	0.00668097	NA	NA	NA	141	0.0790251	NA	8.53193	-0.0141389	-0.0199503	-0.0119387	NA	NA	NA	0.948691	1.87628	2.16878	8.43e-112	NA	nonSig
ENST00000361381.2:724	0.595866	0.166776	0.122801	NA	NA	NA	156	0.0325281	NA	3.1785	-0.00120902	0.00511834	-0.00422983	NA	NA	NA	-0.253711	0.997275	-0.588256	1.24e-32	NA	nonSig
ENST00000361381.2:725	0.922959	0.16306	0.547534	NA	NA	NA	159	0.0292876	NA	3.30502	-0.00338053	0.00989701	0.00668785	NA	NA	NA	-0.891311	1.63736	1.05873	7.63e-08	NA	nonSig
ENST00000361381.2:726	0.945549	0.041372	0.652928	NA	NA	NA	161	0.0231761	NA	1.56647	-0.00537813	-0.0259588	-0.0119258	NA	NA	NA	-2.08777	-1.36275	-0.470854	7.39e-08	NA	nonSig
ENST00000361381.2:727	1	0.00611396	0.00125426	NA	NA	NA	166	0.234968	NA	24.9963	-0.0789177	-0.038623	-0.0412499	NA	NA	NA	-12.2091	4.23144	-7.61693	0.0195954	NA	nonSig
ENST00000361381.2:728	1.05e-09	0.0479237	0.378816	NA	NA	NA	211	0.0202172	NA	1.53308	-0.00501687	-0.0120904	-0.00744237	NA	NA	NA	-2.65512	-1.11775	-0.325548	6.81e-131	NA	nonSig
ENST00000361381.2:729	0.375075	0.259333	0.107366	NA	NA	NA	212	0.0370332	NA	3.68789	-0.0137091	-0.00241817	-0.0088016	NA	NA	NA	-0.262301	-2.72873	-0.398166	0.0173279	NA	nonSig
ENST00000361381.2:73	1	0.358669	0.570337	NA	NA	NA	55	0.0262021	NA	1.80599	0.000415106	0.00733068	0.00857549	NA	NA	NA	0.842681	1.19302	1.19116	0.679408	NA	nonSig
ENST00000361381.2:730	0.128134	0.743064	0.550318	NA	NA	NA	212	0.0362893	NA	5.11821	-0.00851378	0.00386979	-0.00466267	NA	NA	NA	-1.26065	1.66654	-0.506939	1.55e-12	NA	nonSig
ENST00000361381.2:731	0.344914	0.446043	0.469372	NA	NA	NA	212	0.0117818	NA	1.35128	-0.000182737	-0.00386105	-0.00363802	NA	NA	NA	0.668794	-0.478703	-0.218086	2.73e-13	NA	nonSig
ENST00000361381.2:732	0.783325	0.736152	0.0881206	NA	NA	NA	211	0.00863973	NA	1.44452	-0.000768166	7.03e-05	-0.00167445	NA	NA	NA	-0.02655	0.566506	-0.549826	0.101779	NA	nonSig
ENST00000361381.2:733	0.52928	0.365048	0.58724	NA	NA	NA	210	0.0072672	NA	1.08394	-0.0039945	-0.00452528	0.00025194	NA	NA	NA	0.0562295	-1.25044	0.120631	0.252208	NA	nonSig
ENST00000361381.2:734	0.411718	0.85991	0.911339	NA	NA	NA	208	0.00451224	NA	1.1543	-0.00103503	-0.00252599	-0.000829718	NA	NA	NA	0.384522	-0.110721	0.370512	0.510352	NA	nonSig
ENST00000361381.2:735	0.830903	0.463492	0.926583	NA	NA	NA	208	0.0209616	NA	3.97551	-0.000117515	-0.00226216	-0.00262023	NA	NA	NA	1.11631	1.44644	0.85773	0.258791	NA	nonSig
ENST00000361381.2:736	0.462992	1	0.997075	NA	NA	NA	210	0.0198615	NA	2.25238	0.000971449	0.00356581	-0.000596057	NA	NA	NA	0.532789	-1.08305	-0.0597265	4.65e-07	NA	nonSig
ENST00000361381.2:737	0.447537	0.241897	0.425956	NA	NA	NA	211	0.0106362	NA	2.79138	0.000382968	-0.000922196	-0.000192803	NA	NA	NA	0.623649	0.741868	-0.536272	5.77e-05	NA	nonSig
ENST00000361381.2:738	0.615844	0.864521	0.857808	NA	NA	NA	211	0.00447811	NA	0.664338	0.000547125	-0.00179148	-0.00117755	NA	NA	NA	0.146859	-0.899109	-0.535754	0.00450578	NA	nonSig
ENST00000361381.2:739	0.137816	1	0.911842	NA	NA	NA	208	0.0230136	NA	6.87293	0.00169156	-0.0032588	-0.00460341	NA	NA	NA	0.457472	1.84484	-6.28906	0.520243	NA	nonSig
ENST00000361381.2:74	0.392945	0.276504	0.413414	NA	NA	NA	50	0.00308298	NA	0.387188	-0.0109419	-0.0090373	-0.00178447	NA	NA	NA	-1.31661	-0.424541	-0.0277834	0.403008	NA	nonSig
ENST00000361381.2:740	0.606844	1	0.580387	NA	NA	NA	206	0.00736758	NA	1.03513	-0.00239328	-0.00188111	-0.00156964	NA	NA	NA	-0.0743686	0.295415	-0.428734	1.94e-09	NA	nonSig
ENST00000361381.2:741	0.993535	0.706438	0.56825	NA	NA	NA	205	0.0365541	NA	9.45124	-0.0119543	-0.0166537	-0.00245017	NA	NA	NA	-4.80934	1.45953	0.662642	0.956382	NA	nonSig
ENST00000361381.2:742	0.0116171	0.183596	0.501658	NA	NA	NA	204	0.00537457	NA	1.07353	0.000412475	-0.0081969	0.000148183	NA	NA	NA	-0.0645488	-0.726189	0.402828	5.47e-13	NA	nonSig
ENST00000361381.2:743	0.43297	0.128291	1	NA	NA	NA	202	0.0042314	NA	1.05356	-0.000417159	-0.000689079	0.000352568	NA	NA	NA	0.275604	0.562346	0.533643	0.827387	NA	nonSig
ENST00000361381.2:744	0.852305	0.339347	1	NA	NA	NA	204	0.0128832	NA	0.63425	-0.00287953	-0.00162525	-0.00197128	NA	NA	NA	-0.303066	-0.0822833	-0.291755	1	NA	nonSig
ENST00000361381.2:745	0.406729	0.954559	0.238558	NA	NA	NA	207	0.0419664	NA	1.5636	-0.0119964	0.00324753	-0.00282757	NA	NA	NA	-1.90268	-0.739063	-1.54062	0.0428188	NA	nonSig
ENST00000361381.2:746	0.0344479	0.284522	0.930709	NA	NA	NA	208	0.0127513	NA	0.750032	0.00166611	0.00137977	0.00379813	NA	NA	NA	-0.79232	-0.104335	0.0210663	0.00235665	NA	nonSig
ENST00000361381.2:747	0.243898	0.12109	0.0322962	NA	NA	NA	208	0.00532229	NA	0.701173	-0.00122138	-0.00168944	-3.26e-05	NA	NA	NA	0.161523	-0.379813	-0.362507	0.192546	NA	nonSig
ENST00000361381.2:748	0.62414	0.976303	0.805789	NA	NA	NA	205	0.00809154	NA	1.03301	0.00235581	-0.00302557	0.00110931	NA	NA	NA	0.688056	-0.463984	0.495511	0.895786	NA	nonSig
ENST00000361381.2:749	0.0587717	0.889987	0.232073	NA	NA	NA	202	0.00477671	NA	0.951295	0.00165063	0.000825186	0.000985142	NA	NA	NA	0.628478	0.488053	0.490935	1	NA	nonSig
ENST00000361381.2:75	0.559745	NA	0.982527	NA	NA	NA	44	0.00520903	NA	0.43671	-0.00770271	-0.0106184	-7.61e-05	NA	NA	NA	-0.169593	-0.500645	0.166147	0.0350587	NA	nonSig
ENST00000361381.2:750	0.256539	0.47637	0.729739	NA	NA	NA	201	0.00231398	NA	0.223051	-0.00205667	-0.000710826	-0.000833541	NA	NA	NA	-0.175295	-0.14147	-0.273252	1	NA	nonSig
ENST00000361381.2:751	0.65893	0.642429	1	NA	NA	NA	198	0.0124844	NA	2.10605	-0.00292612	-0.000801615	-0.00136232	NA	NA	NA	-0.0340606	0.565405	0.160599	7.6e-06	NA	nonSig
ENST00000361381.2:752	0.0716455	1	0.66631	NA	NA	NA	199	0.0102835	NA	3.11564	0.00175867	-0.000654692	0.00209032	NA	NA	NA	2.12654	1.55366	1.87649	0.0128887	NA	nonSig
ENST00000361381.2:753	0.465869	0.874518	0.0436367	NA	NA	NA	201	0.00184663	NA	0.687248	-0.00164743	-0.00304867	-0.000539641	NA	NA	NA	-0.131943	-0.00470407	0.210068	0.018254	NA	nonSig
ENST00000361381.2:754	0.71254	0.378979	0.874035	NA	NA	NA	200	0.00195709	NA	1.4154	-0.000571233	-0.00195475	0.000272322	NA	NA	NA	0.692267	0.450742	0.846577	1	NA	nonSig
ENST00000361381.2:755	0.707887	0.771663	0.868366	NA	NA	NA	199	0.00170847	NA	0.442513	-5.08e-05	-0.00176238	-2.86e-05	NA	NA	NA	0.0312532	0.026504	0.0885114	0.169991	NA	nonSig
ENST00000361381.2:756	0.458158	1	0.292545	NA	NA	NA	199	0.00523889	NA	0.542764	-0.00183305	-0.00340441	-0.00146164	NA	NA	NA	0.0376161	-0.516653	-0.0616151	0.0494737	NA	nonSig
ENST00000361381.2:757	0.928924	0.786779	1	NA	NA	NA	199	0.00645011	NA	0.286142	0.0028716	-0.00293487	0.00103368	NA	NA	NA	0.0330229	-0.153856	-0.089869	0.062349	NA	nonSig
ENST00000361381.2:758	0.032651	0.283836	0.832718	NA	NA	NA	200	0.00424867	NA	0.269029	-0.001883	-0.00184336	0.000560365	NA	NA	NA	-0.188218	-0.0580361	-0.0629731	2.79e-11	NA	nonSig
ENST00000361381.2:759	0.691559	1	0.491257	NA	NA	NA	202	0.00176571	NA	0.190574	-0.00134739	-0.00246518	-0.00125448	NA	NA	NA	-0.213611	-0.531717	-0.105589	1.25e-07	NA	nonSig
ENST00000361381.2:76	1	1	1	NA	NA	NA	40	0.0156328	NA	4.05087	-0.00256897	-0.008377	0.00153291	NA	NA	NA	3.00053	2.35772	2.16065	0.0162233	NA	nonSig
ENST00000361381.2:760	0.720315	1	0.622844	NA	NA	NA	198	0.011811	NA	2.60585	0.00306944	0.000596317	-0.00128971	NA	NA	NA	1.43449	0.799251	-2.47055	1.59e-05	NA	nonSig
ENST00000361381.2:761	0.26134	0.6427	0.618533	NA	NA	NA	192	0.00729135	NA	0.434096	0.000710102	-0.00142894	-0.000103701	NA	NA	NA	0.181931	0.0214852	-0.0105405	0.00282321	NA	nonSig
ENST00000361381.2:762	0.362624	1	1	NA	NA	NA	192	0.0112038	NA	1.62294	0.00197644	-0.00792664	0.000794838	NA	NA	NA	0.959843	-0.846768	0.668418	8.25e-05	NA	nonSig
ENST00000361381.2:763	0.3419	0.185516	0.547325	NA	NA	NA	193	0.0647199	NA	5.05036	0.0148377	0.000393292	-0.00993822	NA	NA	NA	1.31386	-0.485002	-1.49375	0.10795	NA	nonSig
ENST00000361381.2:764	0.0279629	0.904369	0.132031	NA	NA	NA	194	0.0366534	NA	5.94475	0.00548827	0.0113621	-0.00435789	NA	NA	NA	3.65098	2.33309	1.13966	4.71e-21	NA	nonSig
ENST00000361381.2:765	0.0370059	0.00868028	1	NA	NA	NA	193	0.024896	NA	5.20016	0.00632252	-0.00780025	0.000970155	NA	NA	NA	3.51459	1.17827	0.366078	1.63e-14	NA	nonSig
ENST00000361381.2:766	0.0220488	0.49833	0.842601	NA	NA	NA	194	0.00780664	NA	0.557828	0.00313126	0.00252445	0.00115804	NA	NA	NA	-0.0632814	0.319127	0.102772	3.23e-09	NA	nonSig
ENST00000361381.2:767	0.0418542	0.0675398	0.562795	NA	NA	NA	196	0.0155742	NA	2.03158	0.00215258	0.00100724	0.000497675	NA	NA	NA	0.683455	0.0877134	-0.346461	0.0378972	NA	nonSig
ENST00000361381.2:768	0.362758	0.460468	0.634698	NA	NA	NA	195	0.0038517	NA	0.509698	0.00152931	0.000966101	0.00229028	NA	NA	NA	0.34469	0.162896	0.391842	0.00290512	NA	nonSig
ENST00000361381.2:769	0.108111	0.146608	0.0192227	NA	NA	NA	197	0.014733	NA	0.669433	0.00382466	0.00321322	-0.000629327	NA	NA	NA	0.17023	-0.251179	-0.121838	0.00785069	NA	nonSig
ENST00000361381.2:77	0.64355	1	1	NA	NA	NA	39	0.0181735	NA	4.28995	-0.00635409	-0.00997483	-0.00209938	NA	NA	NA	2.2419	1.87458	0.948702	0.00591563	NA	nonSig
ENST00000361381.2:770	0.10961	0.192613	0.500714	NA	NA	NA	196	0.002922	NA	0.295518	-0.000602258	-0.000968095	-0.000493772	NA	NA	NA	0.0989218	-0.284372	0.0455517	0.0767473	NA	nonSig
ENST00000361381.2:771	0.8817	0.686199	1	NA	NA	NA	196	0.145396	NA	26.6493	-0.0327367	-0.0179574	-0.0224227	NA	NA	NA	-0.708605	14.2077	14.5171	9.25e-06	NA	nonSig
ENST00000361381.2:772	0.000127645	0.242224	0.0131883	NA	NA	NA	197	0.00584399	NA	0.747732	0.00160054	0.000785483	0.000835209	NA	NA	NA	0.112574	0.345348	0.114794	7.52e-74	NA	nonSig
ENST00000361381.2:773	0.143226	0.131322	0.114446	NA	NA	NA	194	0.00270426	NA	0.217395	-0.000913249	-0.00557965	-0.000890379	NA	NA	NA	0.0180475	-0.925755	-0.0907922	0.149594	NA	nonSig
ENST00000361381.2:774	0.826872	0.0136636	0.381744	NA	NA	NA	194	0.00474014	NA	0.279308	0.0027354	0.00101415	0.00197331	NA	NA	NA	0.190756	-0.00854646	0.119957	2.92e-07	NA	nonSig
ENST00000361381.2:775	0.0101617	0.334411	0.28288	NA	NA	NA	197	0.00284837	NA	0.364223	-0.000379414	-0.000344454	0.000476567	NA	NA	NA	-0.130676	0.177838	0.0837627	9.46e-09	NA	nonSig
ENST00000361381.2:776	0.78151	0.227032	0.280925	NA	NA	NA	199	0.0175849	NA	3.07755	-0.00617557	-0.0126412	-0.00410209	NA	NA	NA	0.542744	-1.54976	-0.140053	0.00400715	NA	nonSig
ENST00000361381.2:777	0.0928941	0.0209064	0.0146506	NA	NA	NA	199	0.00247646	NA	1.01622	0.00102191	-0.00339142	-0.000857452	NA	NA	NA	0.804955	-0.113586	0.0653816	2.77e-05	NA	nonSig
ENST00000361381.2:778	0.109528	0.514331	0.276681	NA	NA	NA	197	0.00916792	NA	1.38939	0.00118132	-0.00863438	-0.0037429	NA	NA	NA	-0.519903	-0.815025	-0.0272377	1	NA	nonSig
ENST00000361381.2:779	0.535931	0.00880271	0.293665	NA	NA	NA	195	0.00381978	NA	0.385422	-0.00138335	0.000487943	0.000715005	NA	NA	NA	0.100421	0.105139	0.08446	0.710175	NA	nonSig
ENST00000361381.2:78	0.808976	1	1	NA	NA	NA	37	0.0110903	NA	0.882437	-0.0109202	-0.0048528	0.00520451	NA	NA	NA	0.00143112	0.340735	0.11216	0.00183544	NA	nonSig
ENST00000361381.2:780	0.845054	0.405583	0.872175	NA	NA	NA	195	0.00203222	NA	0.143469	0.00025957	-0.00117627	-5.95e-07	NA	NA	NA	0.0195901	-0.0103764	-0.0128791	0.000119434	NA	nonSig
ENST00000361381.2:781	0.376694	0.55281	0.266314	NA	NA	NA	198	0.00321327	NA	0.37583	-0.00120052	-0.0017521	-0.00109177	NA	NA	NA	-0.365321	-0.0760487	0.0216692	2.08e-13	NA	nonSig
ENST00000361381.2:782	0.878945	0.953038	0.860288	NA	NA	NA	198	0.000856899	NA	0.181041	-0.000669905	-0.00217087	-0.000640219	NA	NA	NA	-0.0259506	-0.219362	-0.173916	0.000364702	NA	nonSig
ENST00000361381.2:783	1	1	1	NA	NA	NA	199	0.000566416	NA	0.0911833	-0.00155958	-0.00170638	-0.000421425	NA	NA	NA	-0.380507	-0.123179	-0.0682082	1.15e-05	NA	nonSig
ENST00000361381.2:784	0.13148	1	1	NA	NA	NA	200	0.00272425	NA	0.154987	0.00052184	-0.00157852	-6.4e-05	NA	NA	NA	-0.0934744	-0.347832	-0.0362501	1.03e-07	NA	nonSig
ENST00000361381.2:785	0.341466	1	1	NA	NA	NA	199	0.00468867	NA	0.183339	-0.000595731	-0.0018854	-0.00386683	NA	NA	NA	0.0217023	-0.115849	-0.0240967	6.44e-15	NA	nonSig
ENST00000361381.2:786	0.735106	0.605965	0.14944	NA	NA	NA	205	0.00181891	NA	0.154184	0.000424245	-0.00388356	-0.000867969	NA	NA	NA	0.0929183	-0.262934	0.000109905	3.24e-18	NA	nonSig
ENST00000361381.2:787	0.0839644	0.955821	1	NA	NA	NA	206	0.000740197	NA	0.113734	-0.00135105	-0.00347393	-0.000479688	NA	NA	NA	-0.0482419	-0.199624	-0.0115301	1.14e-08	NA	nonSig
ENST00000361381.2:788	0.387587	0.132929	1	NA	NA	NA	208	0.00130915	NA	0.0868015	-0.000190203	-0.00133175	-0.000582157	NA	NA	NA	0.00148653	-0.272511	-0.0697864	4.01e-10	NA	nonSig
ENST00000361381.2:789	0.379803	0.670428	1	NA	NA	NA	211	0.00471527	NA	0.36746	-0.00119111	-0.00217235	-0.00139287	NA	NA	NA	-0.117442	-0.415866	-0.119737	1.98e-16	NA	nonSig
ENST00000361381.2:79	0.84191	0.478125	0.134518	NA	NA	NA	34	0.00782599	NA	1.09071	-0.0113301	-0.0151437	0.000528455	NA	NA	NA	-0.899681	-0.661549	0.407943	0.494727	NA	nonSig
ENST00000361381.2:790	0.861416	0.837293	0.852406	NA	NA	NA	214	0.000671682	NA	0.0488527	-0.00174789	-0.00209902	-0.000999095	NA	NA	NA	-0.178127	-0.082694	-0.0377005	0.000810744	NA	nonSig
ENST00000361381.2:791	1	1	0.189581	NA	NA	NA	216	0.000960462	NA	0.112637	-0.00103585	-0.00246443	-0.00108421	NA	NA	NA	-0.0126411	-0.109616	-0.10646	3.77e-19	NA	nonSig
ENST00000361381.2:792	1	1	0.698362	NA	NA	NA	216	0.00298358	NA	0.26505	0.00128244	-0.00193095	0.00050049	NA	NA	NA	0.13645	-0.466965	-0.0192192	1.16e-08	NA	nonSig
ENST00000361381.2:793	0.0544673	0.955516	0.524634	NA	NA	NA	217	0.000619964	NA	0.128744	-0.00111656	-0.00243353	-0.000896846	NA	NA	NA	-0.187624	-0.442191	-0.462525	9.93e-11	NA	nonSig
ENST00000361381.2:794	NA	NA	0.85884	NA	NA	NA	214	0.000925417	NA	0.309539	-0.000840308	-0.00219388	-0.000753346	NA	NA	NA	-0.22565	0.0229074	0.0444361	3.21e-05	NA	nonSig
ENST00000361381.2:795	1	1	0.7645	NA	NA	NA	214	0.00102788	NA	0.330316	-0.000808603	-0.00224412	-0.000467925	NA	NA	NA	0.0262087	-0.275326	0.119434	0.0203121	NA	nonSig
ENST00000361381.2:796	0.928926	1	0.636475	NA	NA	NA	212	0.0011983	NA	0.164942	-0.00073895	-0.00217534	-0.00127608	NA	NA	NA	-0.307096	-0.49956	-0.0936407	0.00322944	NA	nonSig
ENST00000361381.2:797	0.671297	0.983246	1	NA	NA	NA	209	0.00085367	NA	0.117487	-0.00162717	-0.00271491	-0.00170601	NA	NA	NA	-0.12411	-0.181914	-0.548314	4.52e-06	NA	nonSig
ENST00000361381.2:798	1	1	0.778159	NA	NA	NA	196	0.00130526	NA	0.0934906	-0.00083003	-0.00415602	-0.000770322	NA	NA	NA	-0.0423114	-0.447267	-0.0872095	3.82e-07	NA	nonSig
ENST00000361381.2:799	0.670677	1	1	NA	NA	NA	190	0.00109787	NA	0.14035	-0.00114584	-0.00282271	-0.000959316	NA	NA	NA	-0.290866	-0.271123	-0.141093	9.15e-12	NA	nonSig
ENST00000361381.2:8	0.52209	0.650686	0.934268	NA	NA	NA	13	0.0410598	NA	1.66282	0.00863144	-0.0441632	-0.0119053	NA	NA	NA	0.545927	0.425259	0.339703	0.403558	NA	nonSig
ENST00000361381.2:80	1	1	1	NA	NA	NA	30	0.00508294	NA	1.08404	-0.012304	-0.0129737	-0.00147935	NA	NA	NA	0.256561	0.361302	0.241972	1	NA	nonSig
ENST00000361381.2:800	1	1	0.79849	NA	NA	NA	179	0.00082995	NA	0.0831124	-0.00146183	-0.00318611	-0.000980207	NA	NA	NA	-0.121343	-0.69731	-0.308047	1.98e-06	NA	nonSig
ENST00000361381.2:801	NA	NA	NA	NA	NA	NA	174	0.012178	NA	1.06573	-0.00139299	-0.014954	-0.0132736	NA	NA	NA	0.157885	-1.14739	-1.00786	2.03e-10	NA	nonSig
ENST00000361381.2:802	0.479986	0.305101	0.00659519	NA	NA	NA	172	0.00231565	NA	0.35446	-0.00274616	-0.00539407	-0.00212789	NA	NA	NA	-0.471621	-1.52838	-0.81243	0.744054	NA	nonSig
ENST00000361381.2:803	1	0.194946	0.589065	NA	NA	NA	159	0.00184761	NA	0.700701	-0.000747299	-0.00473493	-0.000822965	NA	NA	NA	-0.0308846	-0.78678	-1.27964	0.027968	NA	nonSig
ENST00000361381.2:804	0.665054	1	0.709697	NA	NA	NA	156	0.000967567	NA	0.603132	-0.00172024	-0.00362669	-0.0022472	NA	NA	NA	-0.313857	-0.449099	-0.396607	0.900093	NA	nonSig
ENST00000361381.2:805	NA	NA	0.892582	NA	NA	NA	153	0.00164319	NA	0.69374	-0.00170561	-0.00405872	-0.000728707	NA	NA	NA	-0.597713	-0.67271	-0.634352	0.839086	NA	nonSig
ENST00000361381.2:806	1	1	1	NA	NA	NA	145	0.00125969	NA	0.976807	-0.00155914	-0.00361587	-0.00099242	NA	NA	NA	0.0219346	-0.121754	-0.0141681	0.677513	NA	nonSig
ENST00000361381.2:807	1	1	1	NA	NA	NA	142	0.00285636	NA	0.397174	-0.00133969	-0.00306539	-0.00256102	NA	NA	NA	-0.0822952	-0.448286	-0.494217	1	NA	nonSig
ENST00000361381.2:808	1	1	0.687103	NA	NA	NA	142	0.00851046	NA	0.162708	-0.00351787	-0.0130709	-0.0212482	NA	NA	NA	-0.0772935	-0.364496	-0.46074	0.00213829	NA	nonSig
ENST00000361381.2:809	0.905076	0.115237	0.0235692	NA	NA	NA	142	0.0106305	NA	0.19407	-0.0115239	-0.002132	-0.0142273	NA	NA	NA	-0.332991	-0.0782976	-0.337588	8.68e-20	NA	nonSig
ENST00000361381.2:81	1	1	1	NA	NA	NA	28	0.312856	NA	19.4182	-0.0822221	-0.0499717	0.0402282	NA	NA	NA	-7.1139	-6.77856	5.72866	1	NA	nonSig
ENST00000361381.2:810	0.101927	0.407942	0.0641423	NA	NA	NA	135	0.0351861	NA	0.556479	-0.0335349	-0.000864538	-0.0133537	NA	NA	NA	-0.789972	-0.0600224	-0.30078	9.1e-16	NA	nonSig
ENST00000361381.2:811	0.0960708	0.237133	0.392615	NA	NA	NA	134	0.0238707	NA	0.863146	-0.0144927	-0.0184386	-0.00377721	NA	NA	NA	-0.770718	-1.69642	-0.269739	0.000620897	NA	nonSig
ENST00000361381.2:812	0.34917	0.21322	1	NA	NA	NA	127	0.0082237	NA	0.693896	0.000179199	-0.00746658	-0.00524231	NA	NA	NA	-0.179078	-0.719186	-0.622983	0.883542	NA	nonSig
ENST00000361381.2:813	0.670188	0.758384	0.0580513	NA	NA	NA	121	0.0723576	NA	6.33049	-0.0722535	-0.0160512	-0.0415655	NA	NA	NA	-4.84217	-2.92358	-6.49381	0.129272	NA	nonSig
ENST00000361381.2:814	0.000121871	0.87062	0.303773	NA	NA	NA	123	0.0206756	NA	3.58228	-0.0139364	-0.00791512	-0.00908112	NA	NA	NA	-8.80749	-1.37775	-1.22783	7.9e-42	NA	nonSig
ENST00000361381.2:815	0.298181	1	0.979148	NA	NA	NA	117	0.00358503	NA	0.216008	-0.00416183	-0.00461376	-0.000115001	NA	NA	NA	-0.227256	-0.222668	-0.20342	8.7e-10	NA	nonSig
ENST00000361381.2:816	0.773603	1	0.733969	NA	NA	NA	111	0.175441	NA	40.5523	-0.0343697	-0.0459059	-0.022698	NA	NA	NA	4.66252	-12.065	9.47826	8.77e-06	NA	nonSig
ENST00000361381.2:817	0.159512	0.105201	0.847584	NA	NA	NA	137	0.312324	NA	24.4886	-0.084534	-0.0117087	-0.00891903	NA	NA	NA	-8.05157	6.49591	-2.66583	8.49e-125	NA	nonSig
ENST00000361381.2:818	1.5e-05	0.0680637	0.00592967	NA	NA	NA	196	0.0111562	NA	0.912154	-0.00504369	-3.76e-05	0.00154645	NA	NA	NA	-0.554406	-0.440228	-0.269714	6.04e-253	NA	nonSig
ENST00000361381.2:819	0.751226	0.217335	0.917154	NA	NA	NA	197	0.00517013	NA	0.362099	0.000899565	-0.00224335	-0.00303163	NA	NA	NA	-0.0506496	-0.0616447	-0.390226	0.778898	NA	nonSig
ENST00000361381.2:82	0.0453436	0.10289	1	NA	NA	NA	51	0.16437	NA	23.5511	-0.0782374	-0.054605	-0.00734279	NA	NA	NA	6.71346	7.96885	7.89447	6.78e-58	NA	nonSig
ENST00000361381.2:820	0.242376	0.95797	0.226346	NA	NA	NA	188	0.0121747	NA	1.39686	-0.000430936	2.12e-05	-0.00394512	NA	NA	NA	-0.0829639	0.161427	-0.833428	0.000377326	NA	nonSig
ENST00000361381.2:821	1	0.636207	0.318242	NA	NA	NA	183	0.00426818	NA	0.394336	0.000199651	-0.00472198	-0.000146193	NA	NA	NA	-0.203542	-0.855156	-0.182874	0.326701	NA	nonSig
ENST00000361381.2:822	0.77172	0.740913	0.272144	NA	NA	NA	179	0.0103223	NA	1.03542	0.00366866	0.00299773	0.00359133	NA	NA	NA	0.565701	0.282386	0.0429363	0.000519889	NA	nonSig
ENST00000361381.2:823	0.371776	0.266127	0.175568	NA	NA	NA	175	0.194747	NA	11.3454	0.0174082	0.0443221	0.0526969	NA	NA	NA	-10.2514	-17.3412	-0.877486	0.715012	NA	nonSig
ENST00000361381.2:824	0.478705	0.00294978	4.12e-06	NA	NA	NA	205	0.0232614	NA	1.99981	0.0116294	0.0072262	0.00911068	NA	NA	NA	0.493379	0.854776	0.534071	2.94e-109	NA	nonSig
ENST00000361381.2:825	0.00439474	0.207311	0.286794	NA	NA	NA	202	0.0218498	NA	1.64343	0.0108458	0.00571371	0.00940278	NA	NA	NA	0.721884	0.310197	0.429463	0.00222766	NA	nonSig
ENST00000361381.2:826	0.0389768	0.414477	0.359732	NA	NA	NA	203	0.0887321	NA	7.97701	0.0110572	-0.0260581	-0.00731328	NA	NA	NA	0.291911	-8.87138	-1.72515	0.255439	NA	nonSig
ENST00000361381.2:827	0.847033	0.00308397	0.152833	NA	NA	NA	217	0.06088	NA	10.9011	0.00152384	-0.0383909	-0.0352021	NA	NA	NA	5.04554	-2.50521	-0.417368	5.36e-43	NA	nonSig
ENST00000361381.2:828	0.617907	4.61e-08	6.83e-09	NA	NA	NA	232	0.0133746	NA	2.18274	0.00796198	0.00568739	0.002469	NA	NA	NA	1.04503	1.44157	0.54268	1.84e-34	NA	nonSig
ENST00000361381.2:829	0.00446321	0.0554308	0.61141	NA	NA	NA	232	0.00886453	NA	1.11275	0.00192637	0.00134391	-0.00306502	NA	NA	NA	0.661626	0.405241	-0.431774	0.0353592	NA	nonSig
ENST00000361381.2:83	0.0227665	0.0683224	0.388578	NA	NA	NA	69	0.00804076	NA	0.92444	-3.61e-05	-0.00282217	0.000759219	NA	NA	NA	0.528411	0.176342	0.424066	1.24e-30	NA	nonSig
ENST00000361381.2:830	0.149036	0.375748	0.374103	NA	NA	NA	229	0.0192656	NA	2.17738	0.00786042	0.00748774	0.00266557	NA	NA	NA	0.779281	1.25904	0.959051	0.557825	NA	nonSig
ENST00000361381.2:831	0.0166897	0.0501205	0.605444	NA	NA	NA	230	0.0235329	NA	4.1846	0.00643345	-0.00240367	0.0040757	NA	NA	NA	2.12913	0.108843	1.3056	0.0211865	NA	nonSig
ENST00000361381.2:832	0.23285	0.808679	0.530544	NA	NA	NA	234	0.0256309	NA	1.69172	0.0130465	0.0152488	0.0094279	NA	NA	NA	0.728091	1.2805	0.611711	2.02e-07	NA	nonSig
ENST00000361381.2:833	0.0152323	0.00287108	0.50249	NA	NA	NA	233	0.0104787	NA	0.727169	0.00273152	-0.00178651	-0.00241735	NA	NA	NA	0.0418336	-0.158037	-0.283824	0.0922263	NA	nonSig
ENST00000361381.2:834	0.353159	0.879999	0.056824	NA	NA	NA	233	0.141255	NA	11.5069	0.00982916	-0.0146872	-0.0212867	NA	NA	NA	-3.80506	-11.0997	-7.9028	0.0475177	NA	nonSig
ENST00000361381.2:835	0.0193024	0.00423293	1e-09	NA	NA	NA	257	0.0237004	NA	1.33836	0.00754791	0.0064824	-0.0052743	NA	NA	NA	0.0510636	0.557689	0.00327708	1.4e-73	NA	nonSig
ENST00000361381.2:836	1	0.438325	0.00262112	NA	NA	NA	261	0.0575186	NA	11.57	0.00444459	-0.0111955	-0.00102311	NA	NA	NA	3.53858	0.480294	3.09064	1	NA	nonSig
ENST00000361381.2:837	0.114011	0.0010489	0.126222	NA	NA	NA	261	0.0701602	NA	9.42485	0.00704853	-0.00107377	-0.0032201	NA	NA	NA	-0.168865	0.474034	-1.95589	6.21e-26	NA	nonSig
ENST00000361381.2:838	0.864942	0.886642	0.977554	NA	NA	NA	262	0.0580979	NA	7.94998	0.0120572	-0.0055199	0.00378111	NA	NA	NA	0.298434	-9.0019	-1.86841	4.53e-36	NA	nonSig
ENST00000361381.2:839	0.552389	0.0363812	0.653593	NA	NA	NA	264	0.017929	NA	1.28929	0.00519027	0.00505857	0.00207531	NA	NA	NA	0.298008	0.519455	0.212132	2.79e-27	NA	nonSig
ENST00000361381.2:84	0.286126	0.446191	0.747239	NA	NA	NA	68	0.00773229	NA	0.889804	-0.00269585	-0.00361209	0.00139588	NA	NA	NA	0.344421	0.273794	0.377674	0.999753	NA	nonSig
ENST00000361381.2:840	0.164252	0.222533	0.729754	NA	NA	NA	266	0.0281247	NA	1.32619	0.00777395	0.0137343	0.00658655	NA	NA	NA	0.518915	0.572657	0.44362	0.381413	NA	nonSig
ENST00000361381.2:841	0.0669886	0.0213675	0.491868	NA	NA	NA	268	0.00981522	NA	1.4318	-0.000307707	-0.00599641	-0.00230091	NA	NA	NA	0.138865	-0.175028	-0.490015	0.354159	NA	nonSig
ENST00000361381.2:842	1	0.0470099	0.0255785	NA	NA	NA	270	0.151088	NA	20.5762	0.0254095	-0.00598983	0.0205008	NA	NA	NA	6.29212	-4.32835	4.26922	0.755701	NA	nonSig
ENST00000361381.2:843	0.680337	0.00619236	0.890512	NA	NA	NA	271	0.0225952	NA	1.44329	0.00668529	0.00926107	0.00629001	NA	NA	NA	-0.225515	0.307255	0.131719	1.17e-90	NA	nonSig
ENST00000361381.2:844	0.26713	0.0617261	0.527445	NA	NA	NA	271	0.0210226	NA	1.38634	0.0101677	0.00923851	0.00872769	NA	NA	NA	0.768274	0.588866	0.51999	0.20285	NA	nonSig
ENST00000361381.2:845	0.000111406	0.00344414	0.0699653	NA	NA	NA	273	0.0152717	NA	0.884927	0.00570832	0.00437184	0.00457242	NA	NA	NA	0.261362	0.351195	0.254618	0.16024	NA	nonSig
ENST00000361381.2:846	0.00457929	0.100469	1	NA	NA	NA	279	0.10553	NA	7.94394	0.00377267	-0.0187287	-0.00338135	NA	NA	NA	1.72858	-1.95492	-2.55233	0.420975	NA	nonSig
ENST00000361381.2:847	0.282693	0.000153166	0.206137	NA	NA	NA	280	0.259114	NA	45.5236	-0.012245	0.0151114	0.0432843	NA	NA	NA	7.23894	16.3093	11.261	9.54e-56	NA	nonSig
ENST00000361381.2:848	0.000126532	0.139973	1.34e-16	NA	NA	NA	282	0.0417793	NA	9.11956	0.00878529	-0.00584634	0.00418338	NA	NA	NA	4.79286	1.64248	2.41754	9.06e-221	NA	nonSig
ENST00000361381.2:849	0.100167	0.0259755	0.641807	NA	NA	NA	280	0.0552769	NA	4.11638	0.0115604	0.0154978	0.0160933	NA	NA	NA	-2.9123	0.0096542	-2.13034	7.83e-21	NA	nonSig
ENST00000361381.2:85	0.571735	0.368678	0.546492	NA	NA	NA	68	0.107195	NA	13.4903	-0.0292245	-0.0334335	-0.0185857	NA	NA	NA	1.51282	6.19414	-8.08446	0.949877	NA	nonSig
ENST00000361381.2:850	5.69e-05	0.00053223	4.09e-08	NA	NA	NA	279	0.00577585	NA	1.50944	0.00332698	-0.000663351	0.00153881	NA	NA	NA	1.21848	0.302342	0.0834276	1.99e-24	NA	nonSig
ENST00000361381.2:851	0.00164464	0.711702	0.147761	NA	NA	NA	279	0.020045	NA	1.32965	0.0108254	0.0100457	0.00934138	NA	NA	NA	0.778657	0.707264	0.570834	0.126146	NA	nonSig
ENST00000361381.2:852	4.75e-08	0.000379154	0.000116991	NA	NA	NA	284	0.0066651	NA	0.941091	0.00352665	0.00246646	0.000935004	NA	NA	NA	-0.088969	0.0986699	-0.422454	0.162897	NA	nonSig
ENST00000361381.2:853	6.43e-05	0.0269343	0.222781	NA	NA	NA	283	0.00921118	NA	1.31743	0.00605269	0.00536242	0.00517949	NA	NA	NA	0.90959	0.649619	0.954549	1	NA	nonSig
ENST00000361381.2:854	7.3e-07	0.00200766	0.00085288	NA	NA	NA	283	0.00695811	NA	1.26453	0.00518298	0.00385559	0.00286083	NA	NA	NA	0.879502	0.830858	0.379362	0.624804	NA	nonSig
ENST00000361381.2:855	1.25e-06	0.0097916	0.321978	NA	NA	NA	282	0.00539089	NA	0.645512	0.00208031	0.00222755	0.000777878	NA	NA	NA	-0.151595	0.263178	-0.0517511	0.54474	NA	nonSig
ENST00000361381.2:856	0.0906585	0.266934	0.437568	NA	NA	NA	284	0.0690595	NA	3.01192	0.00368159	0.0137092	0.00923714	NA	NA	NA	-1.88479	0.412647	0.420881	0.0374573	NA	nonSig
ENST00000361381.2:857	0.268419	0.0284189	0.384365	NA	NA	NA	291	0.0122961	NA	1.47714	0.00404346	0.0041662	0.00214489	NA	NA	NA	0.715979	0.698012	0.281816	1.25e-21	NA	nonSig
ENST00000361381.2:858	0.00302786	0.0260774	0.772489	NA	NA	NA	292	0.0156158	NA	1.22925	0.00513693	0.00290959	0.000626188	NA	NA	NA	0.361494	0.432493	-0.0278813	0.144049	NA	nonSig
ENST00000361381.2:859	0.00453119	0.273457	0.261132	NA	NA	NA	293	0.00350805	NA	0.666536	0.000615001	-0.00112948	-0.00155217	NA	NA	NA	0.106929	0.0259242	-0.103508	0.405177	NA	nonSig
ENST00000361381.2:86	0.0494357	0.0790615	0.052266	NA	NA	NA	69	0.00361502	NA	0.226883	-0.00399264	-0.00726201	-0.00420232	NA	NA	NA	-0.191934	-0.479256	-0.828592	1.27e-16	NA	nonSig
ENST00000361381.2:860	0.241318	0.786037	0.0909413	NA	NA	NA	293	0.00444213	NA	0.539174	0.00139312	0.00104331	0.000694907	NA	NA	NA	0.242274	0.305928	0.144484	0.131674	NA	nonSig
ENST00000361381.2:861	0.103158	0.364207	0.821327	NA	NA	NA	294	0.013249	NA	1.7918	0.00311607	0.00279663	0.00286441	NA	NA	NA	0.955112	0.538873	0.550903	0.00532134	NA	nonSig
ENST00000361381.2:862	0.0959402	0.340635	0.377306	NA	NA	NA	295	0.0107348	NA	0.870835	0.00409698	0.0036563	0.00217029	NA	NA	NA	0.480901	0.495574	0.181119	0.0101651	NA	nonSig
ENST00000361381.2:863	0.00137355	0.0675099	0.373272	NA	NA	NA	298	0.0136063	NA	2.40102	0.00281576	-0.0079607	-0.00101202	NA	NA	NA	0.570724	-0.129277	-1.92776	0.492553	NA	nonSig
ENST00000361381.2:864	0.466369	0.000198087	0.507529	NA	NA	NA	297	0.00581749	NA	0.81763	0.000808255	0.000117805	-0.000150218	NA	NA	NA	0.24777	0.130473	0.000932994	0.000443257	NA	nonSig
ENST00000361381.2:865	0.26048	0.655634	0.0137321	NA	NA	NA	297	0.00782465	NA	1.14852	0.00228434	0.00454936	0.000166683	NA	NA	NA	0.737554	0.594211	0.280096	0.367983	NA	nonSig
ENST00000361381.2:866	0.0560883	0.0107299	0.0412469	NA	NA	NA	296	0.00872643	NA	0.750025	0.0055181	0.00363451	0.00116828	NA	NA	NA	0.422961	0.138531	-0.0413856	0.023345	NA	nonSig
ENST00000361381.2:867	5.25e-06	0.0640823	0.496927	NA	NA	NA	294	0.0137239	NA	0.810449	0.00698838	0.00658855	0.00286854	NA	NA	NA	-0.117564	0.386932	0.013975	0.0624027	NA	nonSig
ENST00000361381.2:868	2.5e-05	0.034171	0.785313	NA	NA	NA	296	0.00371554	NA	0.648695	0.00159827	0.00215319	0.000411631	NA	NA	NA	0.268271	0.309878	0.240578	0.00826127	NA	nonSig
ENST00000361381.2:869	0.0630806	0.015893	0.375025	NA	NA	NA	295	0.00657185	NA	0.487505	0.00217376	0.00307161	0.000300429	NA	NA	NA	0.179753	0.141576	0.0983938	0.129576	NA	nonSig
ENST00000361381.2:87	1	1	0.141432	NA	NA	NA	68	0.00372265	NA	0.484559	-0.0108251	-0.00731916	-0.00156675	NA	NA	NA	-1.89999	-0.23454	-0.275417	0.00193798	NA	nonSig
ENST00000361381.2:870	0.0667164	0.0202039	0.559647	NA	NA	NA	295	0.0117296	NA	2.03855	0.00237771	-0.00360579	-0.00122711	NA	NA	NA	0.874436	0.358033	-0.192631	1.51e-05	NA	nonSig
ENST00000361381.2:871	0.5018	0.0387673	0.568643	NA	NA	NA	293	0.0182647	NA	2.97003	0.003265	0.0024587	0.00332542	NA	NA	NA	0.492259	-0.102068	0.849005	0.00135179	NA	nonSig
ENST00000361381.2:872	0.883366	0.985672	0.702059	NA	NA	NA	292	0.00532187	NA	0.877625	0.00273225	0.00209038	0.00130576	NA	NA	NA	0.274217	0.16692	0.167734	6.65e-06	NA	nonSig
ENST00000361381.2:873	0.0214248	0.0851781	0.717911	NA	NA	NA	291	0.00536391	NA	0.778762	0.00194324	0.00262163	0.0018996	NA	NA	NA	0.519104	0.347543	0.210665	0.44348	NA	nonSig
ENST00000361381.2:874	0.00763315	0.0236986	0.326991	NA	NA	NA	287	0.0183607	NA	1.75782	0.00230017	-0.00268973	-0.000519798	NA	NA	NA	0.0636489	-0.048893	-0.0183994	0.489261	NA	nonSig
ENST00000361381.2:875	0.31302	0.262726	0.185049	NA	NA	NA	290	0.0034309	NA	0.577225	0.00169865	-0.000834229	-0.000475234	NA	NA	NA	0.258725	-0.000556632	-0.200877	0.00130473	NA	nonSig
ENST00000361381.2:876	0.00744045	0.814361	0.0609257	NA	NA	NA	292	0.00128019	NA	0.269843	-4.4e-05	-0.000809045	-0.00124174	NA	NA	NA	-0.0846284	-0.234133	-0.726475	0.0918679	NA	nonSig
ENST00000361381.2:877	0.326905	0.897261	0.0185833	NA	NA	NA	291	0.00368265	NA	0.303193	0.000546338	0.000621586	-0.000447891	NA	NA	NA	-0.0665266	0.0893951	-0.218179	0.000605608	NA	nonSig
ENST00000361381.2:878	0.425062	0.984572	0.113328	NA	NA	NA	293	0.00826317	NA	0.931142	0.00213109	0.000463698	-0.0018286	NA	NA	NA	-0.380185	-0.0457903	-0.319454	1.35e-09	NA	nonSig
ENST00000361381.2:879	0.183846	0.767608	0.0193358	NA	NA	NA	294	0.00282032	NA	0.281089	0.0017742	-0.000173705	-2.33e-05	NA	NA	NA	0.120151	0.123334	-0.132099	0.224805	NA	nonSig
ENST00000361381.2:88	0.0409016	1	1	NA	NA	NA	69	0.0038901	NA	0.448658	-0.00402343	-0.00740898	-0.000720594	NA	NA	NA	-0.307054	-0.181578	0.063286	0.0962722	NA	nonSig
ENST00000361381.2:880	0.0200365	0.475402	0.14103	NA	NA	NA	298	0.0136965	NA	0.96505	0.0043025	0.00235164	0.000787963	NA	NA	NA	0.112695	0.388956	0.260908	1.41e-14	NA	nonSig
ENST00000361381.2:881	0.00577077	0.181896	0.19324	NA	NA	NA	299	0.00575451	NA	0.583797	0.00201225	0.00108507	0.00142502	NA	NA	NA	0.0318023	0.226238	0.186203	0.635685	NA	nonSig
ENST00000361381.2:882	0.0192289	0.58696	0.878073	NA	NA	NA	304	0.0229797	NA	1.17009	0.00299905	0.00478394	0.00107286	NA	NA	NA	0.000771286	0.542281	-0.101032	0.00312683	NA	nonSig
ENST00000361381.2:883	0.179808	0.0225746	0.937418	NA	NA	NA	311	0.00185037	NA	0.417865	0.00031779	-0.00123836	-0.000660237	NA	NA	NA	-0.127477	-0.0405546	-0.373498	0.243667	NA	nonSig
ENST00000361381.2:884	0.406607	0.575442	0.302573	NA	NA	NA	313	0.0020104	NA	0.510002	0.000549237	0.000609398	-0.000209805	NA	NA	NA	0.102099	0.224581	-0.298783	0.0103999	NA	nonSig
ENST00000361381.2:885	0.102213	0.209325	0.207191	NA	NA	NA	313	0.00144284	NA	0.905629	0.000161361	0.000354975	-0.00093594	NA	NA	NA	0.532866	0.496901	-0.531215	0.0914864	NA	nonSig
ENST00000361381.2:886	0.31982	0.173779	0.557578	NA	NA	NA	312	0.0113906	NA	1.79045	0.00323583	-0.00243261	-0.0014287	NA	NA	NA	0.285261	0.085462	-0.0387242	1	NA	nonSig
ENST00000361381.2:887	0.0366494	0.334077	0.346533	NA	NA	NA	315	0.00460598	NA	0.74775	0.00180323	7.76e-05	0.000450458	NA	NA	NA	0.232141	0.202687	-1.01894	0.0425803	NA	nonSig
ENST00000361381.2:888	0.0237521	0.847605	0.871545	NA	NA	NA	318	0.00350903	NA	0.313348	0.000246135	0.00133339	-0.0009027	NA	NA	NA	-0.0899519	0.118929	-0.251181	0.196815	NA	nonSig
ENST00000361381.2:889	0.388109	0.0613567	0.278677	NA	NA	NA	319	0.00253713	NA	0.301969	0.00136357	0.000330574	-0.000245275	NA	NA	NA	0.0576303	-0.200688	-0.13647	8.42e-09	NA	nonSig
ENST00000361381.2:89	1	1	0.975437	NA	NA	NA	66	0.00507485	NA	0.324406	-0.00523167	-0.0205348	-0.000460251	NA	NA	NA	-0.453323	-0.640028	-0.417723	0.107758	NA	nonSig
ENST00000361381.2:890	0.00384836	0.541059	0.383197	NA	NA	NA	317	0.00418135	NA	0.226052	0.00212061	-0.000568939	4.16e-06	NA	NA	NA	0.0987093	-0.213366	-0.0344144	4.46e-07	NA	nonSig
ENST00000361381.2:891	0.00439609	0.833804	0.503225	NA	NA	NA	315	0.0360018	NA	1.77162	0.00476787	-0.000736011	-0.00265496	NA	NA	NA	0.191187	0.18766	0.317218	1.56e-22	NA	nonSig
ENST00000361381.2:892	0.0689504	0.816261	0.322836	NA	NA	NA	326	0.00536383	NA	0.383385	0.00239353	0.00293736	-0.000218957	NA	NA	NA	0.169894	0.00490933	0.0369712	6.13e-07	NA	nonSig
ENST00000361381.2:893	0.00438915	0.00465379	0.874774	NA	NA	NA	332	0.00137339	NA	0.370748	2.32e-05	0.000221373	-0.000100768	NA	NA	NA	0.127232	0.0113455	0.0744081	1.42e-08	NA	nonSig
ENST00000361381.2:894	1	0.374415	0.187019	NA	NA	NA	330	0.00308358	NA	1.65051	0.000496234	-0.000518813	-0.0019939	NA	NA	NA	1.10421	0.547052	0.541358	1.31e-16	NA	nonSig
ENST00000361381.2:895	0.378421	1	0.00419946	NA	NA	NA	329	0.00385019	NA	1.16106	0.00036206	0.000323666	-0.00267921	NA	NA	NA	-0.152575	0.222756	-0.494904	0.856388	NA	nonSig
ENST00000361381.2:896	0.672492	0.214497	0.0479888	NA	NA	NA	325	0.0021709	NA	0.30865	0.000595322	-1.76e-05	-0.000432163	NA	NA	NA	0.0819406	0.0490338	-0.0880675	0.172637	NA	nonSig
ENST00000361381.2:897	0.178395	0.311544	0.354752	NA	NA	NA	327	0.0541656	NA	6.37497	0.00348155	0.000349424	-0.00409599	NA	NA	NA	1.42825	2.09364	1.2736	2.63e-05	NA	nonSig
ENST00000361381.2:898	0.769485	0.490938	0.821483	NA	NA	NA	329	0.0043865	NA	1.53103	0.00188258	-0.0021381	-0.000301569	NA	NA	NA	0.637736	-0.921216	0.305243	1.28e-32	NA	nonSig
ENST00000361381.2:899	0.0675343	0.320797	0.931592	NA	NA	NA	328	0.00202592	NA	0.867026	0.000868313	0.000446483	0.000856373	NA	NA	NA	0.497936	0.371348	0.542806	0.13168	NA	nonSig
ENST00000361381.2:9	0.168031	0.848978	0.312416	NA	NA	NA	15	0.051477	NA	1.47349	-0.0928682	0.00030782	-0.0273629	NA	NA	NA	-3.35141	0.175436	-2.53593	0.467748	NA	nonSig
ENST00000361381.2:90	1	0.0279524	1	NA	NA	NA	61	0.00359592	NA	0.349684	-0.0049396	-0.00835532	-0.00168901	NA	NA	NA	-0.144842	-0.332971	-0.295012	0.0226903	NA	nonSig
ENST00000361381.2:900	0.0729761	0.220304	0.255097	NA	NA	NA	328	0.00313496	NA	0.393251	0.00116222	0.000672103	0.00046433	NA	NA	NA	0.24245	-0.101918	0.0671252	0.295712	NA	nonSig
ENST00000361381.2:901	0.104474	0.135029	0.7115	NA	NA	NA	327	0.0480095	NA	6.83117	0.0036181	-0.00281444	-0.00366413	NA	NA	NA	1.32358	1.11226	0.658169	4.78e-08	NA	nonSig
ENST00000361381.2:902	0.406716	0.240614	0.429653	NA	NA	NA	330	0.00659088	NA	0.570336	0.00194167	0.00254994	-0.00104662	NA	NA	NA	0.0920838	0.115906	-0.0560448	1.95e-29	NA	nonSig
ENST00000361381.2:903	0.04735	0.0239249	0.715796	NA	NA	NA	328	0.00272552	NA	0.865777	-0.00107223	-0.000371179	-0.00136243	NA	NA	NA	0.149277	0.355221	0.214327	0.003886	NA	nonSig
ENST00000361381.2:904	0.544298	1	0.0464178	NA	NA	NA	329	0.00468312	NA	0.401662	0.00155431	0.000183211	0.00013877	NA	NA	NA	0.13921	0.00053422	-0.189121	1	NA	nonSig
ENST00000361381.2:905	0.0521231	0.301803	1	NA	NA	NA	329	0.00228656	NA	0.564929	0.000763905	-0.00101013	-0.000673829	NA	NA	NA	0.0386764	-0.0513	0.0985887	1.13e-05	NA	nonSig
ENST00000361381.2:906	0.271791	0.585564	0.521368	NA	NA	NA	329	0.00301081	NA	0.517782	0.00139149	0.000560886	0.000830706	NA	NA	NA	0.248634	0.310529	0.143967	0.0502842	NA	nonSig
ENST00000361381.2:907	0.0578214	0.274113	1	NA	NA	NA	330	0.0380328	NA	5.76012	-0.00797611	-0.00831742	-0.0109458	NA	NA	NA	-0.884207	-0.288739	-0.187522	1.22e-06	NA	nonSig
ENST00000361381.2:908	0.0023583	0.0057237	0.082412	NA	NA	NA	334	0.00349731	NA	0.7394	0.000436795	-0.000164389	-0.000495032	NA	NA	NA	0.21738	-0.19959	0.142937	1.87e-22	NA	nonSig
ENST00000361381.2:909	1	0.781075	0.228129	NA	NA	NA	335	0.00189976	NA	0.352894	-0.00117467	-0.000353635	-0.00215969	NA	NA	NA	-0.397816	0.0578747	-0.283223	0.0748507	NA	nonSig
ENST00000361381.2:91	1	1	1	NA	NA	NA	61	0.108889	NA	13.7467	0.0513997	0.032674	-0.00431957	NA	NA	NA	5.69562	10.8407	-0.0277093	0.0329379	NA	nonSig
ENST00000361381.2:910	0.550527	0.482801	0.00107685	NA	NA	NA	337	0.00256498	NA	0.213841	0.000996906	-0.00111891	0.00043781	NA	NA	NA	0.0806241	-0.0306678	0.0271815	0.00102674	NA	nonSig
ENST00000361381.2:911	0.0313859	1	0.148602	NA	NA	NA	340	0.00613057	NA	0.763033	0.00115004	-0.00440947	-0.00226598	NA	NA	NA	0.24986	-0.371569	-0.039537	5.28e-15	NA	nonSig
ENST00000361381.2:912	0.198941	0.23112	0.181786	NA	NA	NA	341	0.0106861	NA	1.64749	0.00193293	-0.00288044	0.00162847	NA	NA	NA	0.450608	-0.279582	-0.24191	0.447856	NA	nonSig
ENST00000361381.2:913	0.0149041	0.544411	0.139936	NA	NA	NA	342	0.0112618	NA	2.31359	0.00151986	-0.00515693	0.0010191	NA	NA	NA	0.909183	-0.432783	0.735921	0.0095258	NA	nonSig
ENST00000361381.2:914	0.101129	0.208112	0.119016	NA	NA	NA	341	0.00148391	NA	0.309598	0.00047054	-0.000975665	-1.5e-05	NA	NA	NA	-0.0445461	-0.474964	-0.61365	0.000479986	NA	nonSig
ENST00000361381.2:915	0.327819	0.672323	1	NA	NA	NA	337	0.000845379	NA	0.310481	-8.19e-05	-0.00124795	-0.000167031	NA	NA	NA	0.108969	-0.294112	-0.244437	2.7e-05	NA	nonSig
ENST00000361381.2:916	1	0.563551	0.565806	NA	NA	NA	336	0.00163653	NA	0.671174	-0.0013057	-0.00171571	-0.000532839	NA	NA	NA	-0.615968	-0.248157	0.0992088	0.00275524	NA	nonSig
ENST00000361381.2:917	0.0629196	0.737211	0.485963	NA	NA	NA	336	0.00439833	NA	0.741346	-0.00145899	-0.00338933	-0.00185278	NA	NA	NA	-1.62899	-0.303784	-0.55047	0.374447	NA	nonSig
ENST00000361381.2:918	0.488822	0.241027	0.150682	NA	NA	NA	338	0.00366951	NA	0.164503	0.000246054	-6.14e-05	0.000640612	NA	NA	NA	-0.0437884	-0.244977	-0.0146028	0.518898	NA	nonSig
ENST00000361381.2:919	0.425555	0.298022	0.732047	NA	NA	NA	339	0.00265748	NA	0.519704	0.00113892	0.000350096	-0.000362468	NA	NA	NA	0.0978141	-0.146883	0.115006	5.14e-31	NA	nonSig
ENST00000361381.2:92	0.00101444	0.0278661	0.367054	NA	NA	NA	66	0.00273586	NA	0.76299	-0.00711518	-0.00863303	-0.00706271	NA	NA	NA	-0.658235	-0.0127626	-1.65896	7.59e-18	NA	nonSig
ENST00000361381.2:920	0.104519	0.346153	0.845519	NA	NA	NA	335	0.00225839	NA	0.286237	-0.000524831	0.000352342	0.000460309	NA	NA	NA	0.0182195	-0.307222	0.09562	0.0423095	NA	nonSig
ENST00000361381.2:921	0.371881	0.0699765	0.145396	NA	NA	NA	334	0.0084921	NA	4.85197	0.00108875	-0.00318209	-0.00017844	NA	NA	NA	-0.329944	1.23248	-0.788804	2.99e-07	NA	nonSig
ENST00000361381.2:922	0.474328	0.245446	0.766185	NA	NA	NA	333	0.039208	NA	5.64059	0.00268979	-0.00151478	-0.00225369	NA	NA	NA	1.15618	-5.74456	-4.31004	1.45e-06	NA	nonSig
ENST00000361381.2:923	0.439595	0.965117	0.232525	NA	NA	NA	331	0.00232392	NA	0.454128	0.000289623	-0.00155711	-0.000948004	NA	NA	NA	-0.447953	-1.03131	-0.218242	4.71e-25	NA	nonSig
ENST00000361381.2:924	0.4102	0.745483	0.0697315	NA	NA	NA	330	0.00541191	NA	0.570715	-0.000289177	1.5e-05	-0.000526821	NA	NA	NA	0.0425146	-0.173878	-0.0856345	0.0301414	NA	nonSig
ENST00000361381.2:925	0.509737	0.876524	0.305003	NA	NA	NA	332	0.00322871	NA	0.206093	0.000282239	-0.000457297	-0.000556643	NA	NA	NA	0.0424795	-0.104938	-0.0444689	0.00275306	NA	nonSig
ENST00000361381.2:926	0.138783	0.601044	0.876597	NA	NA	NA	336	0.00189625	NA	0.671196	0.000204924	-0.000907983	-0.000769633	NA	NA	NA	0.318399	0.144007	-0.174857	1.49e-16	NA	nonSig
ENST00000361381.2:927	0.273396	1	0.646287	NA	NA	NA	336	0.000541604	NA	0.24906	-0.000605584	-0.00201056	-0.000333877	NA	NA	NA	-0.384496	-0.215588	-0.090529	0.693408	NA	nonSig
ENST00000361381.2:928	1	0.388441	1	NA	NA	NA	333	0.0031082	NA	1.0515	0.000332715	-5.2e-05	-0.000796471	NA	NA	NA	0.302881	0.113826	-1.08711	0.000139401	NA	nonSig
ENST00000361381.2:929	0.313814	0.279085	0.639868	NA	NA	NA	329	0.00153461	NA	0.527953	0.000406578	-7.18e-05	0.000536365	NA	NA	NA	0.354294	0.259308	0.17712	0.742454	NA	nonSig
ENST00000361381.2:93	0.621514	NA	0.085786	NA	NA	NA	66	0.00340326	NA	0.856625	-0.0051984	-0.0144768	-0.00631659	NA	NA	NA	-0.385522	-0.702655	-1.24249	NA	NA	nonSig
ENST00000361381.2:930	0.124463	0.142053	0.146139	NA	NA	NA	328	0.00153671	NA	0.605211	0.00075495	-0.00242678	-0.000633841	NA	NA	NA	0.451876	-0.680514	-0.847519	0.20445	NA	nonSig
ENST00000361381.2:931	0.0356949	0.679233	1	NA	NA	NA	325	0.00388088	NA	0.387859	-0.000967779	-0.000432084	0.000709523	NA	NA	NA	-0.242034	-0.102674	-0.0553616	0.553372	NA	nonSig
ENST00000361381.2:932	0.86447	0.588	0.849722	NA	NA	NA	327	0.00256034	NA	0.970688	0.00101455	-0.000658977	0.000236364	NA	NA	NA	0.449511	0.209796	-0.288623	1.43e-05	NA	nonSig
ENST00000361381.2:933	0.159421	0.739953	0.594943	NA	NA	NA	327	0.00534984	NA	0.996622	0.00117532	-0.00251538	0.000375086	NA	NA	NA	0.512952	-0.169197	0.190475	0.880492	NA	nonSig
ENST00000361381.2:934	0.129106	0.537941	0.912785	NA	NA	NA	326	0.00194993	NA	0.507636	-9.08e-05	-0.00242071	-0.000485713	NA	NA	NA	-0.287522	-0.476342	-0.299549	0.729477	NA	nonSig
ENST00000361381.2:935	0.675641	0.295635	1	NA	NA	NA	326	0.00249088	NA	0.201059	0.000464662	-3.47e-05	-0.00129484	NA	NA	NA	-0.00944238	0.0202888	-0.0763809	0.0399225	NA	nonSig
ENST00000361381.2:936	0.424789	0.418204	1	NA	NA	NA	324	0.0750339	NA	6.62202	0.0174222	-0.000148009	0.00848332	NA	NA	NA	2.15756	-1.70855	-0.718628	1.25e-12	NA	nonSig
ENST00000361381.2:937	0.00701565	0.759532	0.111367	NA	NA	NA	328	0.00806558	NA	2.61578	0.00296912	-0.00240006	0.00066736	NA	NA	NA	1.90603	0.269071	1.21627	4.58e-45	NA	nonSig
ENST00000361381.2:938	0.033615	0.451716	0.629274	NA	NA	NA	328	0.00191212	NA	0.504532	-0.000610975	-0.00158324	-0.000478725	NA	NA	NA	-0.341187	-0.306674	0.155726	0.00387941	NA	nonSig
ENST00000361381.2:939	0.799036	0.671463	0.774716	NA	NA	NA	325	0.00123174	NA	0.127612	0.000115739	-0.00175121	-0.00100639	NA	NA	NA	0.00941733	-0.363993	-0.247281	0.0135132	NA	nonSig
ENST00000361381.2:94	1	0.217155	0.402211	NA	NA	NA	66	0.00288944	NA	0.798722	-0.00758299	-0.0090364	-0.00200801	NA	NA	NA	-0.478047	-0.192848	-0.336618	1	NA	nonSig
ENST00000361381.2:940	0.282438	1	0.550724	NA	NA	NA	323	0.0323076	NA	3.84587	0.000304084	-0.0052575	6.49e-05	NA	NA	NA	1.75082	-0.721324	0.659063	3.42e-14	NA	nonSig
ENST00000361381.2:941	0.595973	0.489907	0.894967	NA	NA	NA	317	0.0233921	0.0591	0.951237	0.0010491	0.00611216	-0.000866959	NA	NA	0.0591	-0.350309	0.193976	-0.162989	1.54e-15	NA	nonSig
ENST00000361381.2:942	0.890753	0.0861385	0.506714	NA	NA	NA	320	0.0148279	0	1.34456	0.00333433	0.00345941	0.00341095	NA	NA	0	0.0835164	-0.113717	-0.0332565	0.983147	NA	nonSig
ENST00000361381.2:943	0.189558	0.42747	1	NA	NA	NA	316	0.00590582	0	0.886512	0.00164088	-0.00101912	-0.00114063	NA	NA	0	0.502437	0.194592	0.197487	0.332837	NA	nonSig
ENST00000361381.2:944	0.0922501	1	0.487157	NA	NA	NA	321	0.00278911	0	0.490559	-0.000979833	-0.000304656	-0.00134832	NA	NA	0	-0.360029	0.0647924	-0.199311	0.846028	NA	nonSig
ENST00000361381.2:945	0.671638	0.355129	0.116214	NA	NA	NA	323	0.00191426	0	0.214886	-0.00185194	-0.00232206	-0.0014165	NA	NA	0	-0.191895	0.00757724	-0.0621601	0.00366113	NA	nonSig
ENST00000361381.2:946	0.177698	1	0.287156	NA	NA	NA	314	0.0138711	NA	1.19486	0.000597325	-0.0032219	-0.00276838	NA	NA	NA	-0.79404	-1.11914	-0.965482	6.18e-09	NA	nonSig
ENST00000361381.2:947	1	1	0.128046	NA	NA	NA	303	0.00261753	NA	0.549634	-0.000585181	-0.00232439	-1.19e-05	NA	NA	NA	0.0694369	-0.0525543	0.176763	0.323424	NA	nonSig
ENST00000361381.2:948	0.926605	1	0.437411	NA	NA	NA	290	0.00769962	NA	6.00226	-0.000726214	-0.00165347	0.00180693	NA	NA	NA	3.81985	3.58682	4.58046	0.104144	NA	nonSig
ENST00000361381.2:949	1	0.699795	0.399525	NA	NA	NA	277	0.0219369	NA	2.42077	0.00105192	0.00217286	0.00538936	NA	NA	NA	-1.31549	-1.05397	0.0298517	0.00391271	NA	nonSig
ENST00000361381.2:95	0.613295	NA	NA	NA	NA	NA	61	0.00291222	NA	0.555952	-0.00600552	-0.00949922	-0.00286208	NA	NA	NA	-0.736764	-0.280044	-0.913411	NA	NA	nonSig
ENST00000361381.2:950	0.551883	0.405942	0.179783	NA	NA	NA	278	0.00224031	NA	0.507326	0.000489233	-0.00254915	0.000423036	NA	NA	NA	-0.550887	-0.818719	0.0699894	1.5e-07	NA	nonSig
ENST00000361381.2:951	0.122553	0.682288	0.424329	NA	NA	NA	266	0.00369022	NA	0.469094	-9.03e-06	-0.00086334	0.000663299	NA	NA	NA	-0.0343073	-0.20995	0.00450531	0.439098	NA	nonSig
ENST00000361381.2:952	0.203554	0.314182	0.332612	NA	NA	NA	249	0.00708758	NA	1.04419	0.00250002	0.00139936	0.00333033	NA	NA	NA	-0.841466	0.21982	0.411117	0.0193849	NA	nonSig
ENST00000361381.2:953	0.170678	0.48257	0.0680095	NA	NA	NA	243	0.00100903	NA	0.312299	-0.00106448	-0.001967	-0.00115432	NA	NA	NA	-0.125501	-0.628343	-0.174375	1	NA	nonSig
ENST00000361381.2:954	0.839656	1	0.281679	NA	NA	NA	232	0.000701485	NA	0.243105	-0.000818647	-0.00240264	-0.00030585	NA	NA	NA	-0.115446	-0.206066	-0.155511	0.00138141	NA	nonSig
ENST00000361381.2:955	0.972993	1	1	NA	NA	NA	220	0.000822606	NA	0.56041	-0.00146433	-0.00246028	-0.000696452	NA	NA	NA	-0.232409	-0.00961111	-0.359344	0.00359716	NA	nonSig
ENST00000361381.2:956	0.337493	1	0.823427	NA	NA	NA	208	0.0237337	NA	7.01332	-0.00341887	0.00299383	-0.00559028	NA	NA	NA	-3.45312	1.43267	0.970818	0.615201	NA	nonSig
ENST00000361381.2:957	0.195437	0.630947	0.289297	NA	NA	NA	206	0.00362897	NA	0.293086	-0.000986339	-0.00446562	0.00156252	NA	NA	NA	-0.102351	-0.366543	0.070991	8.35e-13	NA	nonSig
ENST00000361381.2:958	1	1	0.623078	NA	NA	NA	198	0.000612503	NA	0.728597	-0.00113203	-0.0029679	-0.000426252	NA	NA	NA	-0.300408	-0.506437	-0.237374	3.32e-08	NA	nonSig
ENST00000361381.2:959	NA	NA	NA	NA	NA	NA	194	0.000795002	NA	0.961151	-0.00112977	-0.00311236	-0.000934377	NA	NA	NA	-0.147724	-0.367773	-0.512774	NA	NA	nonSig
ENST00000361381.2:96	NA	NA	0.505466	NA	NA	NA	60	0.0253484	NA	0.951053	0.00590611	0.00666668	-0.0174872	NA	NA	NA	0.24498	0.559512	-0.736431	0.375103	NA	nonSig
ENST00000361381.2:960	1	1	1	NA	NA	NA	181	0.124736	NA	5.40215	-0.0156836	-0.0248288	-0.00585821	NA	NA	NA	-2.70806	-2.80691	0.153255	1	NA	nonSig
ENST00000361381.2:961	0.0384911	0.0123544	0.467398	NA	NA	NA	204	0.00319885	NA	0.208898	-0.00136081	-0.000674489	-0.00143934	NA	NA	NA	-0.289924	-0.102997	-0.251253	4.79e-68	NA	nonSig
ENST00000361381.2:962	0.725058	0.40295	0.290823	NA	NA	NA	204	0.00556813	NA	0.599941	-0.00175985	-0.00329719	0.000719059	NA	NA	NA	-0.21154	-0.163261	-0.0288385	6.57e-12	NA	nonSig
ENST00000361381.2:963	0.93114	1	1	NA	NA	NA	188	0.0111615	NA	1.33477	-0.0036231	-0.00764383	-0.000888963	NA	NA	NA	-0.394615	-0.112434	-0.196176	0.0423199	NA	nonSig
ENST00000361381.2:964	0.604605	1	0.802754	NA	NA	NA	186	0.0102705	NA	1.24599	-0.00273009	0.00039424	0.0010642	NA	NA	NA	-0.0943266	0.241736	-0.319724	0.273266	NA	nonSig
ENST00000361381.2:965	0.700962	0.535541	0.532143	NA	NA	NA	183	0.00301409	NA	0.373772	0.000400504	-0.000744463	0.00142207	NA	NA	NA	-0.116104	-0.00687661	0.115905	0.430469	NA	nonSig
ENST00000361381.2:966	0.447014	0.280182	0.212986	NA	NA	NA	180	0.0618965	NA	10.6064	0.00100829	-0.0087332	0.00372584	NA	NA	NA	2.75525	-8.3357	1.59718	0.000630864	NA	nonSig
ENST00000361381.2:967	0.996194	0.364848	0.170141	NA	NA	NA	181	0.00450975	NA	1.22294	-0.00303844	7.5e-05	-0.00110441	NA	NA	NA	-1.39572	0.434295	-0.0112088	1.42e-40	NA	nonSig
ENST00000361381.2:968	0.948553	0.239729	0.954764	NA	NA	NA	172	0.00312629	NA	1.01059	-0.00174701	-0.00342835	-0.000248116	NA	NA	NA	-0.432788	-0.779874	-0.00799781	0.868546	NA	nonSig
ENST00000361381.2:969	0.664099	1	0.769334	NA	NA	NA	167	0.00378857	NA	2.20875	-0.00256823	-0.00180783	0.000805069	NA	NA	NA	-0.751851	0.769849	0.968166	0.790711	NA	nonSig
ENST00000361381.2:97	0.547901	0.350614	0.540256	NA	NA	NA	58	0.143319	NA	3.1346	-0.00608507	-0.00570542	-0.0124519	NA	NA	NA	-1.27031	-0.118752	-1.18944	0.751489	NA	nonSig
ENST00000361381.2:970	1	0.515922	0.67689	NA	NA	NA	154	0.00113279	NA	0.851421	-0.00197204	-0.00309842	-0.000219194	NA	NA	NA	-0.440362	-0.593404	-0.165469	0.175683	NA	nonSig
ENST00000361381.2:971	0.623739	1	1	NA	NA	NA	154	0.0023071	NA	0.413139	-0.00240442	-0.00428415	0.000804457	NA	NA	NA	-0.167769	-0.330521	-0.0464358	1	NA	nonSig
ENST00000361381.2:972	0.891256	1	0.220903	NA	NA	NA	148	0.0116552	NA	0.608218	-0.00129266	-0.00136618	0.000781105	NA	NA	NA	0.161938	-0.185052	0.101004	0.00103903	NA	nonSig
ENST00000361381.2:973	0.473584	0.713947	0.762431	NA	NA	NA	149	0.00294187	NA	0.525684	-0.00293311	-0.00367467	-0.000924197	NA	NA	NA	-0.51145	-0.609341	0.0409119	0.000144593	NA	nonSig
ENST00000361381.2:974	0.761645	1	1	NA	NA	NA	146	0.00379554	NA	0.341535	-0.00116668	-0.00210381	-6.57e-05	NA	NA	NA	-0.135939	-0.444438	-0.0255443	0.00873627	NA	nonSig
ENST00000361381.2:975	1	1	0.480255	NA	NA	NA	143	0.0114345	NA	1.20144	0.0010219	-0.00339457	-0.00319288	NA	NA	NA	0.0751675	-0.119319	-0.329601	4.63e-06	NA	nonSig
ENST00000361381.2:976	0.271133	1	0.387595	NA	NA	NA	143	0.00238838	NA	0.342869	-0.000429729	-0.00294076	-0.000541543	NA	NA	NA	0.0596663	-0.324933	-0.0110348	0.638429	NA	nonSig
ENST00000361381.2:977	0.375888	0.944744	0.467487	NA	NA	NA	140	0.00196907	NA	0.169588	-0.00085895	-0.00361372	-0.00120492	NA	NA	NA	-0.103441	-0.606697	-0.058172	0.00236611	NA	nonSig
ENST00000361381.2:978	0.889849	1	0.476194	NA	NA	NA	128	0.0124617	NA	1.31657	-0.0103628	-0.00480507	0.00117628	NA	NA	NA	-0.799513	-0.749389	-0.538082	8.47e-10	NA	nonSig
ENST00000361381.2:979	0.205869	0.776945	0.3959	NA	NA	NA	128	0.00252067	NA	0.405904	-0.000919487	-0.00248413	-0.000104524	NA	NA	NA	-0.114276	-0.00675428	-0.0934286	0.170975	NA	nonSig
[truncated: 13,417 more rows]

## Sheet: Fig. 2b
	OCR				ECAR
	WT		MRM2 KO		WT		MRM2 KO
TIME (min)	Mean	Std Error	Mean	Std Error	Mean	Std Error	Mean	Std Error
1.31667	78.4296	1.0905	0.479719	1.12507	69.9283	1.54373	104.82	1.06941
9.96667	72.8806	1.00748	-1.76793	1.83226	69.6447	1.17944	101.663	1.23885
18.6333	69.4259	1.16353	-4.39292	1.64057	71.2476	1.12833	101.963	1.15471
27.2833	67.0624	1.0635	-3.78364	0.98259	72.2636	1.08758	101.459	1.16219
35.9167	66.6448	1.14043	-3.87586	1.42059	73.4198	1.05134	101.502	1.19255
44.5333	63.1809	1.05765	-6.1966	0.96708	73.4949	1.07548	100.606	1.20423
53.1667	63.3323	1.1112	-5.57047	1.09919	73.8735	1.02846	100.456	1.1633
61.9667	33.8928	0.828596	4.2525	1.51968	99.3469	0.993333	100.15	1.08622
70.6	32.277	0.78026	3.27913	1.4322	94.2885	0.952092	98.7305	0.870149
79.2333	30.1876	0.646113	0.722903	1.57533	94.6644	1.12355	97.6303	1.10637
87.8833	32.4796	0.700086	4.5554	1.31166	94.9275	1.18777	97.5711	1.09711
96.5167	29.3218	0.869414	0.963983	1.47047	93.8274	1.13688	96.666	1.04894
105.283	143.877	2.48116	5.36316	1.1775	96.9693	1.09549	100.926	1.07961
113.9	133.487	1.57412	4.45197	1.45495	93.1636	1.05594	98.4828	0.997363
122.533	124.447	1.63497	5.78279	1.12762	91.8121	0.982721	97.2666	1.07098
131.2	113.035	2.08052	6.40084	1.12551	91.055	0.972613	96.6648	1.0645
139.817	103.541	1.9649	3.28637	1.14913	89.8355	0.994709	95.4244	0.977371
148.583	24.2969	1.00487	3.82024	1.65807	95.2308	1.00102	96.9158	1.06554
157.217	19.8702	0.798854	0.918619	1.08998	88.872	0.840704	94.8553	0.797149
165.867	19.168	0.861861	2.44503	1.66855	88.2077	1.12706	93.2844	0.894626
174.5	17.6076	0.836163	3.09115	1.78007	88.4454	1.1279	92.4007	1.00069
183.167	16.7765	0.869625	3.19097	1.62638	87.7062	1.09921	91.954	0.971816

## Sheet: Fig. 2c
Sample	CI/CS			SDH/CS			SCoQ/CS			CIII/CS			CIV/CS			CS
WT	0.23516			0.0456			0.09396			0.13994			0.02614			108.66
	0.13433			0.04001			0.06979			0.16971			0.0523			76.3871
	0.11093			0.03053			0.05416			0.13018			0.03882			127.664
	0.12654			0.02887			0.04299			0.118			0.02862			99.0327
	0.15052			0.04108			0.06208			0.12962			0.02355			79.58
MRM2 KO	0.0043			0.04179			0.10125			0.03788						80.9926
	0.0092			0.03076			0.05865			0.02944						95.3291
	0.02312			0.0311			0.08999			0.04063						76.4885
WT	0.1515	±	0.04889	0.03722	±	0.0072	0.0646	±	0.01918	0.13749	±	0.01962	0.03389	±	0.01181	98.2647	±	21.2174
MRM2 KO	0.01221	±	0.00976	0.03455	±	0.00627	0.0833	±	0.02207	0.03598	±	0.00583				84.2701	±	9.8386
Normalised	0.0283836			1.12284			1.56743			0.275511

## Sheet: Fig. 3a
Gene	MixA	MixB	SigA	SigB	MixACorr	MixBCorr
ILVBL	-0.0509806	0.639669	0.880967	0.828792	-0.0528549	-0.0542436
VWA8	-0.0300004	0.647061	0.971083	0.795438	-0.0318747	-0.0468523
GTPBP10	0.565987	1.00457	0.209412	0.412355	0.564113	0.310653
METTL15;METTL15P1	0.852079	0.945165	0.0354127	0.465475	0.850204	0.251252
NUDT19	-0.625734	0.335008	0.085804	0.382954	-0.627608	-0.358905
AGPS	-0.198196	0.0472191	0.597634	0.202983	-0.20007	-0.646694
SNAP23	-0.388601	-0.115433	0.630742	0.217145	-0.390475	-0.809346
HAX1	0.255803	1.04928	0.303217	0.471942	0.253929	0.355365
NDUFS8	-0.774281	-0.573956	0.201869	0.0545723	-0.776155	-1.26787
PGRMC1	-0.824955	0.0903882	0.0479701	0.139384	-0.826829	-0.603525
PDHX	-0.0439433	0.858384	0.881917	0.562988	-0.0458176	0.164471
IPO5	-0.298478	0.729914	0.72627	0.767132	-0.300352	0.0360006
POLRMT	0.175557	0.679827	0.588536	0.728854	0.173682	-0.0140857
GOLIM4	0.499272	1.15492	0.101064	0.348111	0.497398	0.46101
DDX3X;DDX3Y	-0.329685	0.207661	0.698426	0.657261	-0.33156	-0.486252
NME4	0.577248	0.928979	0.111179	0.47516	0.575373	0.235066
COX7A2L	-1.22482	-0.360533	0.046627	0.109276	-1.2267	-1.05445
NDUFAB1	0.0197731	0.912103	0.899395	0.580627	0.0178989	0.21819
IRS4	0.260628	0.815885	0.386638	0.626943	0.258754	0.121972
SCAMP3	-0.706441	0.189796	0.359376	0.639821	-0.708315	-0.504117
BCKDK	0.564037	1.2285	0.123357	0.205303	0.562162	0.53459
TIMM23;TIMM23B	0.447632	0.993005	0.26442	0.56184	0.445758	0.299092
MYL12A;MYL12B;MYL9	-0.297644	0.541786	0.775915	0.72855	-0.299518	-0.152127
SLC27A2	-1.03901	0.637244	0.114288	0.925397	-1.04089	-0.056669
PGRMC2	-0.460509	0.485479	0.411188	0.889342	-0.462383	-0.208434
GNPAT	0.177727	0.363104	0.476267	0.745676	0.175852	-0.330809
SURF4	-0.228706	0.58541	0.755498	0.9407	-0.23058	-0.108503
SPTLC1	-0.193536	0.337558	0.945636	0.584755	-0.19541	-0.356355
CTAGE5;MIA2	0.173383	0.281702	0.461866	0.747768	0.171509	-0.412211
BCAT2	-0.57809	0.0884387	0.178349	0.155827	-0.579964	-0.605474
STX7	-0.371478	0.121926	0.587952	0.466676	-0.373353	-0.571987
P4HA2	0.704783	0.947779	0.051233	0.554384	0.702909	0.253866
CYB5B	-0.869754	0.127636	0.0236048	0.228301	-0.871629	-0.566277
HTRA2	-0.535018	0.976759	0.483143	0.471281	-0.536892	0.282846
EPB41L2	-0.713805	0.218414	0.115328	0.354259	-0.715679	-0.475499
TIMM44	0.397146	1.15582	0.236436	0.319995	0.395272	0.46191
NDUFB5	-0.675604	-0.298424	0.120408	0.121691	-0.677478	-0.992337
ACTN4	-1.1379	-0.40305	0.00605332	0.0129566	-1.13978	-1.09696
SCO2	-0.438268	0.345344	0.224434	0.510864	-0.440142	-0.348569
IDH3B	0.226632	1.04615	0.523896	0.427997	0.224758	0.352233
CALU	1.36446	1.95467	0.000438228	0.00838271	1.36259	1.26076
CALU	1.12578	2.06317	0.00477577	0.0104527	1.12391	1.36926
NDUFS5	-2.96286	-2.21378	4.47e-07	3.46e-07	-2.96473	-2.9077
TIMM8A	0.0985544	0.965643	0.943481	0.587123	0.0966801	0.27173
OPA1	1.02786	1.78832	0.0103754	0.0171937	1.02599	1.0944
ACSL4	-0.193321	0.331318	0.820171	0.814898	-0.195196	-0.362595
PLOD3	0.1333	0.344923	0.58645	0.739268	0.131426	-0.34899
CTNND1	-0.0235191	0.729076	0.976546	0.693114	-0.0253933	0.0351633
DPM1	-0.0540178	0.238613	0.926479	0.576478	-0.0558921	-0.4553
MRPS14	-0.471749	-0.312317	0.389362	0.0263773	-0.473623	-1.00623
HIST1H2BL;HIST1H2BM;HIST1H2BN;HIST1H2BH;HIST2H2BF;HIST1H2BC;HIST1H2BD;H2BFS;HIST1H2BK	-0.0510554	0.459695	0.813917	0.55523	-0.0529296	-0.234218
CUTA	-0.390188	0.818325	0.576714	0.572081	-0.392063	0.124412
ABCB7	0.366812	0.972959	0.336416	0.525535	0.364938	0.279046
PTCD1	0.50019	0.837816	0.272111	0.565041	0.498316	0.143903
COQ9	-0.292281	0.75877	0.420661	0.722295	-0.294155	0.0648569
NDUFS7	-0.895932	-0.421048	0.0362626	0.0783914	-0.897806	-1.11496
NDUFS2	-0.725852	-0.176706	0.0912883	0.0338566	-0.727726	-0.870619
GBAS	0.379288	0.892044	0.233125	0.547895	0.377414	0.198131
NDUFS6	-0.631288	-0.227371	0.185493	0.153766	-0.633162	-0.921284
PEX14	0.0761487	0.466776	0.835097	0.711298	0.0742744	-0.227137
CS	0.15043	0.806342	0.975073	0.797409	0.148555	0.112429
SEC22B	-0.226442	0.244326	0.483451	0.282991	-0.228317	-0.449587
MTX2	0.382059	-0.27011	0.224254	0.156548	0.380184	-0.964023
PMPCB	0.168257	0.9306	0.732914	0.537242	0.166383	0.236687
ERLIN1	-0.181248	0.987474	0.834007	0.43948	-0.183122	0.293561
NDUFS3	-0.842905	-0.0377336	0.0384847	0.0787752	-0.844779	-0.731647
ECI2	0.164014	0.593311	0.582981	0.931533	0.16214	-0.100602
ERAL1	0.277866	1.03003	0.519071	0.404069	0.275991	0.336117
ATP6AP2	-0.169031	0.578456	0.759641	0.83708	-0.170905	-0.115457
ZMPSTE24	-0.27296	0.613873	0.528338	0.898965	-0.274834	-0.0800397
GATB	0.322159	1.37786	0.427104	0.180081	0.320285	0.683944
SCO1	0.226509	1.15226	0.572638	0.482085	0.224634	0.458347
ATP5H	0.09815	1.03842	0.718603	0.418875	0.0962758	0.344508
FLOT1	-0.427479	-0.144699	0.284928	0.198573	-0.429353	-0.838612
ATP5L	0.140909	1.27823	0.720128	0.259293	0.139035	0.584321
CPD	-0.372169	-0.417812	0.540953	0.111781	-0.374043	-1.11173
CLPX	0.152638	0.960272	0.615248	0.562988	0.150764	0.266359
B3GAT3	-0.174426	1.34125	0.774637	0.168697	-0.1763	0.647332
TOMM70A	0.23008	1.04163	0.492803	0.402849	0.228206	0.347712
UFL1	-0.684898	-0.368154	0.110002	0.110301	-0.686772	-1.06207
ERLIN2	-0.316474	0.269321	0.406893	0.413202	-0.318348	-0.424592
GLS	-0.0490091	0.80667	0.884962	0.708297	-0.0508834	0.112757
NDUFB6	-0.472789	0.048099	0.247893	0.307631	-0.474664	-0.645814
MFN2	1.08236	1.68145	0.00774724	0.0139119	1.08049	0.987533
NDUFA3	-1.22496	-0.167487	0.0341986	0.163501	-1.22683	-0.861399
NDUFB8	-2.29124	-2.26948	6.43e-08	2.98e-07	-2.29311	-2.96339
LETM1	0.198368	1.10743	0.696213	0.33894	0.196494	0.413517
GOSR1	0.0721745	0.786597	0.755333	0.684549	0.0703002	0.0926837
VAPB	-0.100267	0.432766	0.880901	0.729465	-0.102142	-0.261147
NDUFC2	-1.13825	-1.83378	0.0590616	1.49e-05	-1.14013	-2.52769
NDUFA10	-1.51256	-1.02991	0.000120488	6.81e-05	-1.51443	-1.72382
FARS2	0.105544	1.28514	0.785614	0.258082	0.10367	0.59123
SGPL1	0.0486547	0.78991	0.887767	0.659113	0.0467804	0.0959975
MPC2	-0.0311056	0.355719	0.822909	0.744552	-0.0329799	-0.338194
ACSL3	-0.204416	0.0679994	0.553546	0.138793	-0.20629	-0.625914
AP2A1	-0.640636	-0.594166	0.317311	0.0552375	-0.64251	-1.28808
AIFM1	0.154713	0.992604	0.752345	0.446172	0.152839	0.298691
TXNDC12	1.60535	1.67978	0.00049787	0.0216913	1.60348	0.985868
NDUFB10	0.343578	0.429984	0.332664	0.450511	0.341704	-0.263929
TOMM40	-0.206878	0.52797	0.6209	0.866684	-0.208752	-0.165943
CYB5A	-0.394316	0.322668	0.421442	0.437633	-0.39619	-0.371245
LDHA	-0.923441	-0.210763	0.14529	0.166059	-0.925315	-0.904676
GLUD1;GLUD2	0.52677	1.21441	0.219175	0.30847	0.524896	0.520495
CYB5R3	-0.682071	0.294526	0.110971	0.328494	-0.683945	-0.399387
GSR	-0.315666	1.04627	0.733314	0.41306	-0.31754	0.352352
MT-CO2	-4.15298	-3.41711	7.36e-28	4.17e-24	-4.15485	-4.11102
GOT2	-0.0617217	0.562538	0.862228	0.70725	-0.063596	-0.131375
CAT	-0.419623	0.148897	0.533056	0.213698	-0.421497	-0.545016
ALDOA	-0.0870283	0.650499	0.891724	0.825379	-0.0889025	-0.0434142
SOD2	-0.879436	-0.0374525	0.0278916	0.0532432	-0.88131	-0.731365
OAT	-0.199587	0.510806	0.56489	0.58731	-0.201461	-0.183107
GAPDH	-0.283264	0.288065	0.378599	0.416406	-0.285138	-0.405848
HLA-A	0.0385766	0.545866	0.861091	0.745127	0.0367024	-0.148047
RPN1	-0.335554	0.289298	0.379554	0.364582	-0.337428	-0.404615
RPN2	-0.260048	0.281877	0.557143	0.392783	-0.261922	-0.412036
ATP1A1	-0.0824079	0.437018	0.762487	0.583946	-0.0842821	-0.256895
ATP1B1	-0.31199	0.759649	0.606551	0.693493	-0.313864	0.065736
ALDH2	0.49293	1.12334	0.247842	0.346385	0.491056	0.429427
SLC25A5	0.215492	0.674844	0.536102	0.954842	0.213618	-0.0190692
PCCA	0.397474	1.13277	0.115883	0.276084	0.3956	0.438855
PCCB	0.483983	1.11235	0.249616	0.317588	0.482109	0.418437
RPLP2	-0.291963	0.5477	0.536792	0.651044	-0.293837	-0.146213
RPLP0;RPLP0P6	-0.0548568	0.289774	0.960053	0.715578	-0.0567311	-0.404139
ITGB1	0.166972	0.688753	0.619163	0.970244	0.165098	-0.0051604
GLA	-0.92596	-1.35417	0.150818	0.000689855	-0.927835	-2.04808
ATP5B	0.218967	1.05122	0.725482	0.413849	0.217093	0.357307
ENO1	-1.14296	-0.260387	0.00325556	0.0454862	-1.14483	-0.9543
GPI	-1.57115	-0.838669	0.0099406	0.0140479	-1.57302	-1.53258
HEXA	-0.176935	0.902902	0.856132	0.547211	-0.17881	0.208989
EPHX1	-0.396024	0.342287	0.373586	0.523523	-0.397898	-0.351626
LDHB	-0.621222	-0.266397	0.102118	0.147366	-0.623096	-0.96031
GPX1	-0.0388064	0.877102	0.936132	0.61704	-0.0406806	0.183189
P4HB	0.940881	1.3517	0.0195598	0.126107	0.939007	0.657787
CTSD	-0.370807	-0.0581087	0.365702	0.116178	-0.372681	-0.752022
ANXA2;ANXA2P2	-1.00717	-0.447315	0.019099	0.00816034	-1.00905	-1.14123
TUBB;TUBB2B;TUBB2A;TUBB3	-0.441478	0.270626	0.237777	0.300903	-0.443352	-0.423287
HEXB	-0.602306	-0.119024	0.174985	0.0537968	-0.604181	-0.812937
EPRS	-0.826975	-0.518132	0.170668	0.0481112	-0.828849	-1.21205
CTSB	-0.277814	-0.0749165	0.636089	0.0884346	-0.279688	-0.768829
HSP90AA1	-0.993005	-0.0881416	0.00920425	0.0988114	-0.99488	-0.782055
HNRNPC	-0.757501	0.610565	0.209088	0.844997	-0.759375	-0.0833477
LAMB1	0.634686	0.946194	0.124765	0.505742	0.632812	0.252281
FH	-0.107772	0.668639	0.909542	0.972675	-0.109646	-0.0252744
SLC3A2	0.10541	0.634352	0.744277	0.997858	0.103536	-0.0595608
HSP90AB1	-0.658196	-0.159112	0.0920073	0.0518483	-0.660071	-0.853025
SRPR	-0.735884	-0.226878	0.0549499	0.0436891	-0.737758	-0.920791
PDHA1	0.12075	0.957748	0.771808	0.566702	0.118876	0.263835
CYC1	0.229957	0.95534	0.48792	0.443886	0.228083	0.261427
VIM	-0.0208673	0.557221	0.805593	0.83672	-0.0227416	-0.136692
MRPL3	-0.137569	0.678164	0.673804	0.99759	-0.139443	-0.0157488
ACAA1	-0.60073	0.220312	0.344873	0.544417	-0.602605	-0.473601
HMGB1	-0.0829426	0.75899	0.898536	0.854121	-0.0848168	0.0650767
CNP	0.198243	0.822529	0.637107	0.793123	0.196368	0.128616
DLD	-0.57654	0.043646	0.136919	0.0922704	-0.578414	-0.650267
HNRNPA1;HNRNPA1L2	-0.349474	0.617189	0.624108	0.806823	-0.351349	-0.076724
COX6C	-2.71643	-1.75001	3.81e-06	1.86e-05	-2.71831	-2.44392
PARP1	0.184598	0.836965	0.420043	0.671723	0.182723	0.143052
ALDOC	-0.225497	0.754991	0.65547	0.93821	-0.227372	0.0610782
HIST1H2AJ;HIST1H2AH;H2AFJ;HIST1H2AD;HIST1H2AG;HIST1H2AC;HIST3H2A;HIST1H2AB;H2AFX	-0.234991	0.499545	0.49795	0.706576	-0.236866	-0.194368
UBA52;RPS27A;UBB;UBC	-0.30952	0.275035	0.466435	0.399399	-0.311395	-0.418878
HSPA1B;HSPA1A	-0.702679	-0.00977716	0.107471	0.0749386	-0.704554	-0.70369
NA	-0.721825	0.452906	0.316152	0.815921	-0.723699	-0.241007
FDX1	0.188528	0.515357	0.51704	0.909787	0.186653	-0.178556
HIST1H1E;HIST1H1D	-0.745019	1.12923	0.283511	0.412892	-0.746893	0.435316
DLAT	0.152897	0.781653	0.861934	0.741085	0.151023	0.0877397
COX5B	-2.95926	-1.78052	1.57e-12	1.45e-10	-2.96114	-2.47443
HSPD1	0.0663992	0.779794	0.938717	0.781728	0.0645249	0.085881
HSPA5	0.803558	1.26774	0.043396	0.229107	0.801683	0.573827
LAMC1	0.579083	1.30472	0.134804	0.279785	0.577209	0.610806
HSPA8	-0.0522516	0.582966	0.973718	0.919842	-0.0541259	-0.110947
SLC2A1	0.451224	0.999048	0.22296	0.438644	0.44935	0.305135
EPB41	0.0316775	0.661752	0.616194	0.817298	0.0298032	-0.0321605
PDHB	0.120086	0.94239	0.750258	0.538087	0.118212	0.248477
DBT	0.240253	0.997377	0.541546	0.414496	0.238379	0.303464
RALA;RALB	0.0182068	0.333789	0.77995	0.688928	0.0163325	-0.360124
ACADM	0.394295	1.01564	0.25281	0.427231	0.39242	0.321724
PC	-0.0945567	1.00564	0.770422	0.336536	-0.096431	0.311725
MTHFD1	0.0106367	0.771643	0.927969	0.650073	0.00876244	0.0777301
PABPC1;PABPC4	-0.502199	0.105008	0.431542	0.492161	-0.504073	-0.588905
COX6A1	-2.33097	-2.45244	0.000147734	2.36e-14	-2.33285	-3.14635
SLC25A4	0.391218	0.920926	0.338596	0.498865	0.389344	0.227013
SLC25A6	0.166715	0.639287	0.71708	0.974401	0.164841	-0.0546256
CKB	-1.18784	-0.0398403	0.0379662	0.119419	-1.18971	-0.733753
CKMT1A	0.647176	1.46351	0.110635	0.0976366	0.645302	0.769596
BCKDHA	-0.171043	0.409776	0.855499	0.585923	-0.172918	-0.284137
COX4I1	-0.233888	0.500585	0.63895	0.579219	-0.235763	-0.193328
EEF2	-0.7434	-0.238909	0.0583734	0.0479788	-0.745274	-0.932822
PDIA4	1.3927	1.8498	0.000308679	0.00905774	1.39083	1.15589
P4HA1	1.06343	1.54469	0.00185334	0.0474762	1.06156	0.850774
ETFA	-0.295535	0.369594	0.39517	0.467524	-0.29741	-0.324319
MTHFD2	0.168257	1.19975	0.579225	0.203939	0.166383	0.505839
PRKCSH	1.00806	1.38938	0.0147081	0.146198	1.00618	0.695463
PKM	-0.827743	-0.297485	0.024507	0.0266703	-0.829617	-0.991398
HSP90B1	1.01714	1.45257	0.00992309	0.109063	1.01526	0.758657
JUP	-0.352676	0.0133051	0.557791	0.368371	-0.354551	-0.680608
EZR	-0.665661	-0.0972063	0.105178	0.0602327	-0.667535	-0.791119
GNS	-0.24139	0.512287	0.70013	0.988179	-0.243264	-0.181626
ACADS	-0.600949	0.509964	0.378236	0.935271	-0.602823	-0.183949
HIST1H1C	-0.192348	0.487803	0.839551	0.592483	-0.194223	-0.20611
POR	-0.420337	-0.0371714	0.268381	0.314687	-0.422211	-0.731084
ATP2A2	-0.455673	0.110713	0.305119	0.192194	-0.457547	-0.5832
HMGA1	-0.88297	0.782075	0.0506546	0.694089	-0.884844	0.0881616
PTPN1	-0.14527	0.544835	0.986336	0.886697	-0.147145	-0.149078
RPL7	-0.224907	0.396441	0.661125	0.534744	-0.226782	-0.297472
HLA-B	0.0270125	0.903225	0.672728	0.531981	0.0251383	0.209312
RPL17	0.121679	0.368961	0.617088	0.713779	0.119804	-0.324952
ATP5J	0.170438	1.09841	0.624023	0.404815	0.168564	0.4045
NCL	1.05318	1.48649	0.00907668	0.0817821	1.05131	0.792576
HK1	0.126312	0.52477	0.703962	0.767578	0.124438	-0.169143
NDUFV2	-1.27715	-0.591775	0.033779	0.0264469	-1.27902	-1.28569
ATP2B1	-0.00181892	0.6171	0.88939	0.966836	-0.00369317	-0.0768126
RAB5A	-0.169144	0.209145	0.776867	0.579405	-0.171019	-0.484768
RAB6A	-0.246721	0.461521	0.494241	0.695635	-0.248595	-0.232392
COX5A	-0.114363	0.580634	0.825222	0.722847	-0.116237	-0.113279
LMNB1	-0.304398	0.80143	0.657181	0.600221	-0.306272	0.107517
FLNA	-1.18089	-0.402067	0.0499239	0.115598	-1.18276	-1.09598
VDAC1	-0.219236	0.333262	0.555727	0.446455	-0.221111	-0.360651
SDHB	0.302992	0.755405	0.504672	0.935751	0.301117	0.0614922
MUT	-0.0148639	0.246875	0.954534	0.386833	-0.0167381	-0.447038
PCMT1	-0.335371	0.425579	0.742803	0.723257	-0.337246	-0.268334
SCP2	0.416948	0.605991	0.285458	0.971484	0.415074	-0.0879221
NME2	-0.220177	0.471749	0.558059	0.666054	-0.222051	-0.222164
FDXR	0.0842003	1.15647	0.784583	0.317311	0.0823261	0.462553
HNRNPA2B1	-0.124896	0.602898	0.879362	0.949321	-0.126771	-0.0910149
UQCRC2	-1.09213	-0.817623	0.00344813	0.000272842	-1.094	-1.51154
FECH	-0.150673	0.548691	0.704312	0.827837	-0.152548	-0.145222
PPIB	0.804467	0.924618	0.0708697	0.599463	0.802592	0.230705
ME2	0.183582	0.827359	0.727528	0.782638	0.181708	0.133446
GLDC	0.321697	1.09047	0.334247	0.315035	0.319823	0.396552
GCSH	-0.192035	0.602613	0.699267	0.912396	-0.193909	-0.0912997
CFL1	-0.201991	-0.653427	0.732754	0.0306345	-0.203865	-1.34734
CPT2	0.400757	1.02809	0.287104	0.315932	0.398882	0.334174
ATP5F1	0.37729	0.970865	0.286217	0.510913	0.375416	0.276952
ACAT1	0.459327	1.26133	0.2574	0.237662	0.457452	0.567414
MPST	-0.71241	0.0375768	0.214603	0.456051	-0.714284	-0.656336
ATP5A1	0.249142	0.957468	0.581433	0.604016	0.247268	0.263555
MSN	-0.355701	0.344685	0.404611	0.513917	-0.357575	-0.349228
RPL13	-0.249274	0.366801	0.581267	0.435885	-0.251148	-0.327112
IVD	0.156914	0.545571	0.820862	0.790896	0.15504	-0.148342
HMGB2	0.664392	1.23654	0.0742933	0.188039	0.662518	0.542624
PTBP1	-0.307252	0.993494	0.76448	0.401002	-0.309126	0.299581
EEF1G	-0.0535386	0.574004	0.887391	0.924511	-0.0554129	-0.119909
AK4	0.0652966	0.874217	0.777116	0.662933	0.0634224	0.180304
RPL10	0.0697022	0.434227	0.868125	0.64299	0.0678279	-0.259686
CALR	1.10293	1.66118	0.00636228	0.0343165	1.10105	0.967269
CANX	-0.654377	0.36924	0.15359	0.420245	-0.656251	-0.324673
ABCD3	-0.138458	0.0764628	0.929401	0.20207	-0.140332	-0.61745
NDUFS1	-2.67872	-2.03429	1.71e-11	9.49e-11	-2.68059	-2.7282
LAP3	0.156397	0.768174	0.682595	0.783698	0.154522	0.0742614
EEF1D	0.0551957	0.550254	0.809124	0.985134	0.0533214	-0.143659
MARCKS	-1.11279	0.40901	0.0664071	0.678802	-1.11466	-0.284903
GNA11;GNA14	-0.094757	0.200133	0.997326	0.591498	-0.0966312	-0.493779
ALDH4A1	0.120883	0.95716	0.713534	0.48408	0.119008	0.263246
ERP29	0.877666	1.35432	0.00655057	0.160862	0.875791	0.660404
C21orf33	-0.289563	0.771939	0.405486	0.835824	-0.291437	0.0780256
PRDX5	-0.353469	0.809828	0.378831	0.704991	-0.355343	0.115915
PRDX3	0.173639	0.725995	0.899395	0.903139	0.171765	0.0320818
ATP5D	0.325041	0.89068	0.562856	0.69309	0.323167	0.196767
RPL12	-0.328036	0.299685	0.377594	0.656674	-0.329911	-0.394228
ECHS1	-0.0296617	0.494719	0.981579	0.538834	-0.0315359	-0.199194
PDIA3	0.883934	1.6222	0.0170556	0.0417772	0.882059	0.928286
PPIF	0.506399	1.28384	0.194906	0.19093	0.504525	0.58993
HMOX2	-0.31678	0.399749	0.551308	0.686344	-0.318654	-0.294164
LRPAP1	1.24135	1.82972	0.00104849	0.00768073	1.23948	1.1358
ALDH1B1	0.172487	1.02826	0.659958	0.381382	0.170613	0.33435
SDHA	0.410884	1.0948	0.281564	0.388973	0.409009	0.40089
CPS1	-0.583247	0.500238	0.331382	0.957412	-0.585121	-0.193675
UQCRC1	-0.944471	-0.662752	0.0116264	0.00123466	-0.946345	-1.35667
HIBADH	0.026021	0.713663	0.940209	0.79867	0.0241468	0.0197499
YWHAB	-0.412136	-0.0234682	0.558546	0.321	-0.41401	-0.717381
GK;GK3P	-0.59342	0.30075	0.130376	0.478341	-0.595294	-0.393163
PYCR1	0.989575	1.70675	0.0244461	0.016742	0.987701	1.01283
RPL9	-0.338506	0.193816	0.373125	0.526396	-0.34038	-0.500097
ACSL1	0.56774	0.813855	0.136838	0.603175	0.565866	0.119942
DUT	0.0106367	1.36658	0.674988	0.192434	0.00876244	0.672665
ABCC1	0.584963	1.14337	0.104021	0.234431	0.583088	0.44946
SHMT2	0.207893	0.903522	0.729064	0.695484	0.206019	0.209609
CTNNA1	0.0343565	0.408206	0.885402	0.549347	0.0324823	-0.285707
CTNNB1	0.0430645	0.338542	0.806437	0.820193	0.0411903	-0.355371
PHB	0.283211	1.02812	0.582317	0.50803	0.281336	0.334203
RDX	-0.253017	-0.0294175	0.875675	0.404568	-0.254891	-0.72333
RPL22	-0.117506	0.329468	0.693869	0.399695	-0.11938	-0.364445
SPR	-0.706724	1.14181	0.286503	0.320305	-0.708598	0.447899
MYH9	-0.698623	-0.0762853	0.096779	0.0985965	-0.700497	-0.770198
MYH10	0.159112	0.86171	0.514319	0.548817	0.157238	0.167797
BSG	0.0368901	0.631712	0.961101	0.98877	0.0350159	-0.0622008
ATP5C1	0.349252	0.931398	0.490064	0.64747	0.347378	0.237485
CPOX	-0.349603	0.592288	0.488666	0.897683	-0.351477	-0.101625
RPL4	-0.283861	0.524251	0.666603	0.946171	-0.285735	-0.169662
LONP1	0.158208	0.93027	0.679647	0.575888	0.156334	0.236357
PPP1CC	-0.0448807	0.628341	0.870336	0.818361	-0.0467549	-0.0655723
DLST	0.26135	1.09946	0.503874	0.407227	0.259476	0.405551
ETFB	-0.316492	0.440381	0.510368	0.535115	-0.318366	-0.253532
ATP6V1A	0.35242	0.188858	0.298412	0.605994	0.350545	-0.505055
HSPA9	0.240131	0.983333	0.547666	0.571352	0.238257	0.289419
RPL3	-0.238749	0.38024	0.628017	0.543509	-0.240623	-0.313673
DDOST	-0.205281	0.176332	0.512442	0.187729	-0.207155	-0.517581
CCT6A	-0.842956	-0.279887	0.188317	0.178724	-0.844831	-0.9738
RPL13A	-0.294473	0.309109	0.687624	0.350118	-0.296347	-0.384804
MDH2	0.393636	1.00714	0.497525	0.53758	0.391762	0.313231
HADHA	-0.367211	0.129387	0.317311	0.185647	-0.369085	-0.564526
GARS	0.275007	0.872816	0.508307	0.526588	0.273133	0.178903
ECI1	-0.0617217	0.67489	0.641292	0.986903	-0.063596	-0.0190231
TMPO	-0.190487	0.688683	0.566549	0.808433	-0.192361	-0.0052301
LRPPRC	0.0867838	0.737519	0.930294	0.879503	0.0849096	0.0436057
ACAA2	0.0619835	0.862391	0.882274	0.660248	0.0601093	0.168479
RPL35	-0.363995	0.571686	0.662074	0.809495	-0.365869	-0.122227
PRCP	-0.101412	-0.184217	0.961443	0.198522	-0.103287	-0.87813
GPD2	0.136848	0.775392	0.740392	0.706909	0.134973	0.0814786
SSR1	-0.312348	0.00668065	0.46236	0.361053	-0.314222	-0.687232
TSFM	0.219339	1.05889	0.526156	0.420868	0.217465	0.364981
VDAC2	0.282499	0.885873	0.528837	0.710871	0.280625	0.19196
ACADSB	-0.119448	0.518825	0.746717	0.843912	-0.121322	-0.175088
MTIF2	0.158854	0.533054	0.653226	0.974825	0.15698	-0.160858
NSF	0.108892	0.420936	0.39875	0.660882	0.107018	-0.272977
RPL27A	-0.672589	0.525559	0.0967199	0.932153	-0.674463	-0.168354
RPL5	-0.348996	0.377013	0.507262	0.516623	-0.350871	-0.3169
RPL21	0.0140695	0.208194	0.944888	0.561889	0.0121953	-0.485719
RPL28	-0.227574	0.555842	0.703142	0.949832	-0.229448	-0.138071
RPS10;RPS10P5	-0.378213	0.160508	0.509735	0.513321	-0.380087	-0.533405
UTRN	-0.495532	0.32339	0.492713	0.772513	-0.497406	-0.370523
STT3A	-0.400758	0.340002	0.376796	0.372766	-0.402633	-0.353911
UQCRFS1;UQCRFS1P1	-0.550127	0.113145	0.15205	0.214744	-0.552001	-0.580767
ATP5O	0.270469	0.825952	0.494177	0.690847	0.268595	0.132039
CCT5	-0.892044	0.15719	0.14296	0.600903	-0.893919	-0.536723
IDH2	0.281431	1.04749	0.447239	0.363467	0.279557	0.353574
CD97;EMR2	0.279293	0.882385	0.369661	0.531733	0.277419	0.188472
MARCKSL1	-0.117099	0.513296	0.93376	0.987609	-0.118973	-0.180617
ALDH9A1	0.233029	0.735403	0.633585	0.92121	0.231155	0.0414905
LMAN1	0.138159	0.771249	0.724971	0.807802	0.136285	0.0773359
MRPL19	-0.163672	0.235076	0.749598	0.31866	-0.165546	-0.458837
TUFM	0.249749	0.939842	0.505471	0.594521	0.247874	0.245929
ALDH7A1	-0.0116462	0.604652	0.953292	0.809738	-0.0135204	-0.089261
HARS2	0.235604	0.94675	0.387909	0.520532	0.23373	0.252837
ACADVL	0.063641	1.01403	0.873772	0.476702	0.0617667	0.32012
TMED10	0.184725	0.808286	0.563937	0.765151	0.18285	0.114373
NDUFV1	-1.98793	-1.31771	1.99e-06	1.3e-06	-1.98981	-2.01162
IDH3A	-0.00560858	0.786	0.896268	0.797737	-0.00748283	0.0920867
PPOX	0.00934718	0.756428	0.931524	0.673559	0.00747293	0.0625154
EMD	-0.109717	0.464126	0.941814	0.588898	-0.111591	-0.229787
SERPINH1	0.929185	1.31308	0.0171011	0.173443	0.927311	0.61917
PPT1	0.0978804	0.455178	0.818482	0.824307	0.0960061	-0.238735
RPL14	-0.111025	0.248194	0.697379	0.503601	-0.112899	-0.445719
CCT8	-0.791533	-0.123534	0.185167	0.245853	-0.793407	-0.817447
RAB5C	-0.2163	0.521474	0.646561	0.750936	-0.218175	-0.172439
RAB7A	-0.191327	0.382852	0.603854	0.520973	-0.193201	-0.311061
RAB13	-0.311417	0.413058	0.732544	0.960801	-0.313291	-0.280855
DAP3	-0.273134	0.625979	0.480793	0.90153	-0.275008	-0.0679341
IDH3G	0.252052	0.433974	0.625416	0.66627	0.250178	-0.259939
SSR4	-0.219488	-0.0257375	0.485262	0.071153	-0.221363	-0.719651
BCAP31	-0.315558	0.249994	0.445474	0.329377	-0.317433	-0.443919
ALDH3A2	-0.296722	0.303241	0.489717	0.464682	-0.298596	-0.390672
ALDH5A1	0.0896338	1.23019	0.70597	0.206834	0.0877595	0.536281
HSD17B4	-0.250217	0.0779848	0.538458	0.157076	-0.252091	-0.615928
NDUFA8	-1.6226	-0.645794	0.000265696	0.0211004	-1.62447	-1.33971
HNRNPA3	0.202888	0.575486	0.480881	0.96463	0.201014	-0.118427
HNRNPM	-0.119746	0.464803	0.854188	0.839849	-0.12162	-0.22911
MRPL12	0.264236	0.961789	0.601337	0.543288	0.262362	0.267876
HMGA2	-0.685663	0.846454	0.298269	0.611321	-0.687537	0.152541
SLC25A1	-0.367713	0.147426	0.316739	0.216322	-0.369587	-0.546487
SUCLG1	-0.0825759	0.662963	0.916823	0.993043	-0.0844502	-0.0309503
CTSC	0.0837921	0.0907569	0.719341	0.42488	0.0819178	-0.603156
SLC16A1	-0.117365	0.84983	0.850454	0.705118	-0.119239	0.155917
ATP1B3	-0.204582	0.555566	0.808153	0.913117	-0.206456	-0.138347
AK2	0.00158601	0.943083	1	0.557134	-0.000288241	0.24917
ALDH18A1	0.334683	0.918088	0.420217	0.661553	0.332808	0.224175
SLC12A2	-0.122444	0.281018	0.912817	0.44307	-0.124318	-0.412895
VCP	-0.523981	-0.16092	0.508252	0.217991	-0.525856	-0.854833
HADHB	-0.356033	0.0968538	0.33121	0.166147	-0.357907	-0.597059
OXCT1	-0.232125	0.531156	0.541619	0.777285	-0.233999	-0.162757
ATP5J2	0.422986	0.911424	0.291577	0.490101	0.421112	0.217511
NA	-1.32445	-0.0247452	0.00212163	0.0649246	-1.32633	-0.718658
ATP5I	0.515813	0.746955	0.3205	0.884489	0.513939	0.0530416
NDUFA6	-0.525621	-0.255078	0.514123	0.117147	-0.527495	-0.948991
SYNJ2BP	0.0264459	0.857286	0.983213	0.52854	0.0245717	0.163373
TPI1	-1.22651	-0.377846	0.0518785	0.114616	-1.22838	-1.07176
SEC61B	-0.377688	0.266195	0.503852	0.628532	-0.379562	-0.427719
MYL6	-0.137553	0.267462	0.673406	0.367201	-0.139427	-0.426451
ACTG1;ACTB	-0.707949	-0.158466	0.0478687	0.0300279	-0.709823	-0.852379
RAB8A	-0.359212	0.355756	0.58839	0.7231	-0.361087	-0.338157
RAB2A	-0.0118934	0.34311	0.957622	0.534929	-0.0137677	-0.350803
RAB10	-0.747148	-0.0382958	0.255144	0.288556	-0.749023	-0.732209
RAB14	-0.466656	0.760822	0.664079	0.79159	-0.46853	0.0669089
ARF3;ARF1	-0.280738	0.261345	0.890787	0.623578	-0.282612	-0.432568
RAP1B;RAP1A	0.0982848	0.193635	0.987795	0.280665	0.0964106	-0.500278
RPL26L1;RPL26	-0.125116	0.438777	0.799995	0.805897	-0.126991	-0.255136
RPL15	-0.332462	0.422733	0.661125	0.763659	-0.334336	-0.27118
RPL27	-0.270608	0.445008	0.658465	0.667784	-0.272482	-0.248905
RHOA;RHOC	-0.22398	0.606474	0.932511	0.983973	-0.225855	-0.087439
HSPE1	0.273098	0.820209	0.574389	0.710644	0.271224	0.126296
SEC61A1	-0.269669	0.22132	0.444017	0.473761	-0.271543	-0.472593
DAD1	-0.567596	0.166746	0.306318	0.567113	-0.569471	-0.527167
HNRNPK	-0.0124318	0.697429	0.751131	0.656998	-0.014306	0.0035164
RPS8	-0.92191	0.193437	0.105102	0.605166	-0.923784	-0.500476
YWHAE	-0.697687	-0.0686019	0.0762294	0.0955093	-0.699561	-0.762515
RPS18	-0.416442	0.104635	0.630603	0.465337	-0.418317	-0.589278
RPS13	-0.0845938	-0.109427	0.891616	0.305388	-0.086468	-0.80334
RPL7A	-0.201759	0.410467	0.681569	0.510864	-0.203633	-0.283446
RPL23A	-0.174784	0.6361	0.911027	0.896737	-0.176658	-0.0578131
HIST1H4A	-0.0847315	0.459338	0.794048	0.499138	-0.0866057	-0.234575
RAN	-0.0613002	0.669006	0.968579	0.816413	-0.0631744	-0.0249073
RPL23	-0.0350765	0.784508	0.73665	0.843942	-0.0369508	0.0905948
RPS15	-0.622443	0.446856	0.363051	0.792265	-0.624317	-0.247057
GNB1	-0.024003	0.0134217	0.883239	0.107912	-0.0258773	-0.680491
RPL31	0.0308304	0.395207	0.924605	0.751315	0.0289562	-0.298706
RPL10A	-0.121895	0.434325	0.691222	0.555421	-0.123769	-0.259588
RPL32	0.412402	0.252415	0.335697	0.570528	0.410528	-0.441498
RPL11	-0.285776	0.528885	0.552279	0.796426	-0.287651	-0.165028
RPL8	-0.156772	0.564926	0.612832	0.867692	-0.158646	-0.128987
PPIA	-0.250818	0.735019	0.535478	0.918987	-0.252692	0.0411063
AP2B1;AP1B1	-0.346536	0.12625	0.430934	0.434992	-0.348411	-0.567663
GNAS	0.0668125	0.211983	0.919971	0.573695	0.0649383	-0.48193
GNAI1	-0.288699	0.283211	0.639996	0.701315	-0.290573	-0.410702
YWHAZ	-0.777739	0.129608	0.266634	0.513442	-0.779614	-0.564305
EIF5A	-0.54454	0.059029	0.471895	0.385387	-0.546414	-0.634884
YBX1	-0.572716	0.995966	0.310986	0.592194	-0.57459	0.302053
SEC11A	-0.143994	0.208911	0.992703	0.470714	-0.145869	-0.485002
ACTA1;ACTC1;ACTG2;ACTA2	-0.927606	-0.100843	0.0233367	0.0481742	-0.92948	-0.794756
EEF1A1P5;EEF1A1	-0.0871662	0.407421	0.84082	0.465016	-0.0890405	-0.286492
TUBA1C;TUBA1B;TUBA1A;TUBA4A;TUBA3C	-0.495756	0.290868	0.187552	0.340395	-0.49763	-0.403045
TUBB4B;TUBB4A	-0.182786	-0.0368901	0.759012	0.0859108	-0.18466	-0.730803
HIST2H3A;HIST3H3;H3F3A;HIST1H3A;H3F3C	-0.148161	0.446286	0.757219	0.481589	-0.150035	-0.247627
NOMO2;NOMO1;NOMO3	-0.163543	0.505308	0.638341	0.790416	-0.165417	-0.188605
PRKDC	-0.0164537	0.985673	0.794955	0.449272	-0.0183279	0.29176
ARG2	0.465818	1.25109	0.26907	0.252322	0.463944	0.557179
NUCB2	0.755913	1.84617	0.0444738	0.032855	0.754039	1.15226
BASP1	-0.827103	1.07537	0.0425196	0.386407	-0.828977	0.381455
MRPS22	-0.123544	0.461184	0.799814	0.62937	-0.125418	-0.232729
MRPS25	-0.231278	0.486509	0.600637	0.664543	-0.233152	-0.207404
MRPS35	-0.222212	0.358121	0.638037	0.526816	-0.224086	-0.335792
MRPS5	-0.562602	0.11879	0.543821	0.24028	-0.564476	-0.575123
MRPS36	-0.420627	0.394676	0.319791	0.58731	-0.422501	-0.299237
MRPS11	-0.0365407	0.176202	0.957243	0.461006	-0.0384149	-0.517711
MRPS15	-0.473891	-0.288063	0.519331	0.0256228	-0.475765	-0.981976
MRPS21	-0.654513	-0.271904	0.367638	0.126776	-0.656387	-0.965817
MRPS34	0.29772	0.89076	0.400137	0.59267	0.295845	0.196847
MRPS6	0.00575919	0.729962	0.800684	0.906363	0.00388494	0.0360485
MRPS9	-0.265397	0.461958	0.996712	0.676259	-0.267271	-0.231955
RPL24	-0.161863	0.18894	0.644246	0.317311	-0.163737	-0.504973
MXRA7	-1.10752	0.277639	0.0787252	0.662266	-1.1094	-0.416274
CYCS	-0.168269	0.580267	0.745881	0.832026	-0.170143	-0.113646
TFAM	0.3122	1.07801	0.341228	0.451215	0.310326	0.384102
SLC25A3	0.297368	0.983789	0.548514	0.627093	0.295493	0.289876
CLTC	-0.633636	-0.222928	0.311114	0.217483	-0.63551	-0.916841
HNRNPU	-0.249393	0.421863	0.79982	0.789757	-0.251268	-0.27205
SPTBN1	-0.366318	-0.0583858	0.617272	0.128058	-0.368192	-0.752299
SLC7A5	-0.255357	0.743013	0.758384	0.859723	-0.257231	0.0491005
DHODH	0.377624	1.276	0.254294	0.198931	0.375749	0.582083
OGDH	0.110229	0.878162	0.737292	0.480351	0.108355	0.184249
ALDH6A1	0.425567	1.33275	0.355399	0.10111	0.423692	0.63884
PLOD1	0.325732	0.695863	0.342403	0.853294	0.323857	0.0019498
NUCB1	0.771801	1.08158	0.0356325	0.315813	0.769927	0.38767
RPL6	-0.237558	0.410064	0.756258	0.584341	-0.239432	-0.283849
SLC25A11	0.332278	1.02626	0.387125	0.376661	0.330404	0.332351
SSBP1	0.115965	0.881215	0.749737	0.726251	0.114091	0.187302
PRDX1	-0.317157	0.0570163	0.361219	0.186261	-0.319031	-0.636897
RPL18	-0.216099	0.464902	0.690699	0.756334	-0.217973	-0.229011
C1QBP	0.136979	1.16456	0.72804	0.312826	0.135105	0.470648
CKAP4	0.0893625	0.724611	0.85213	0.956835	0.0874883	0.0306985
TJP1	-0.575981	0.69949	0.540407	0.70691	-0.577855	0.0055767
KHDRBS1	-0.0911103	0.661068	0.956941	0.72653	-0.0929845	-0.032845
BAX	-0.0741676	0.87501	0.885598	0.637496	-0.0760419	0.181097
DHX9	0.197488	0.821789	0.424932	0.648049	0.195614	0.127876
CRYZ	-0.143628	0.63675	0.814908	0.989393	-0.145502	-0.0571626
LGALS3BP	0.0648829	0.113598	0.901116	0.410341	0.0630086	-0.580315
NSUN2	0.104605	1.25333	0.50864	0.242144	0.102731	0.559413
AHNAK	-0.460151	0.0262492	0.451376	0.372677	-0.462026	-0.667664
GALNT2	0.231187	0.922046	0.461245	0.651951	0.229312	0.228133
PMPCA	0.33182	0.995966	0.396313	0.492176	0.329946	0.302053
ASPH	-0.321946	0.435573	0.745995	0.918734	-0.32382	-0.25834
GRSF1	0.405448	1.28226	0.265724	0.233321	0.403574	0.58835
LMAN2	-0.0419072	0.920898	0.957596	0.483393	-0.0437814	0.226985
TRAP1	0.399663	1.12161	0.345059	0.338076	0.397789	0.427699
ECH1	-0.130539	0.660475	0.682921	0.854384	-0.132413	-0.033438
MRPL28	-0.208344	0.578068	0.671719	0.88161	-0.210219	-0.115845
PRDX4	0.720804	1.2466	0.0692427	0.186633	0.71893	0.552688
DNAJC3	0.648926	1.30679	0.1098	0.0896638	0.647051	0.612874
NME3	-0.0435716	0.839983	0.83204	0.531005	-0.0454458	0.14607
MRPL49	0.192194	0.254427	0.411613	0.421635	0.19032	-0.439486
DYNC1I2	0.140255	1.33905	0.507973	0.162595	0.138381	0.64514
NNT	0.536849	1.28856	0.177422	0.14505	0.534974	0.594645
MTX1	0.158337	1.02912	0.699706	0.377888	0.156463	0.335204
STIM1	-0.380484	-0.391108	0.631277	0.106626	-0.382358	-1.08502
MOGS	-0.793582	-0.244156	0.0501437	0.0221757	-0.795456	-0.938069
SPTAN1	-0.601102	-0.0139267	0.219333	0.164901	-0.602977	-0.70784
HNRNPD	0.0284276	0.864019	0.905083	0.575973	0.0265534	0.170106
DSG2	-0.848167	0.966489	0.159964	0.545197	-0.850041	0.272576
SCRIB	-0.180005	-0.101381	0.962401	0.253026	-0.181879	-0.795294
MLEC	-0.426606	0.554803	0.426516	0.816561	-0.42848	-0.13911
ICT1	0.219339	0.245061	0.435883	0.567637	0.217465	-0.448852
DYNC1H1	-0.230448	0.568794	0.674724	0.948008	-0.232322	-0.125119
FLOT2	-0.324871	0.156981	0.624216	0.498857	-0.326745	-0.536932
RCN2	1.01307	1.80254	0.0158568	0.0447592	1.01119	1.10862
FKBP8	-0.253928	0.597321	0.446409	0.824642	-0.255802	-0.0965915
ITPR3	-0.733555	-0.746571	0.221026	0.0232878	-0.73543	-1.44048
GANAB	1.05394	1.64747	0.0039836	0.0344665	1.05207	0.953554
LBR	-0.241015	0.0816442	0.560215	0.385767	-0.242889	-0.612269
GOLGB1	-0.189121	0.780983	0.973959	0.887478	-0.190995	0.0870703
KPNB1	-0.446993	-0.012068	0.467156	0.355892	-0.448868	-0.705981
NOLC1	0.026021	1.46065	0.667815	0.128322	0.0241468	0.766735
SPCS2	-0.104558	0.526681	0.88801	0.946792	-0.106432	-0.167232
EMC2	-0.366932	0.366727	0.523194	0.747929	-0.368806	-0.327186
2002-09-01	-0.54061	-1.20808	0.337795	0.00121479	-0.542485	-1.90199
LARS2	0.70496	1.16709	0.0758556	0.235167	0.703086	0.473173
ACOX1	0.229342	0.4237	0.623555	0.940477	0.227468	-0.270213
OXA1L	0.535157	1.01092	0.180362	0.363467	0.533283	0.317006
PDIA6	0.372395	0.902578	0.394165	0.584956	0.370521	0.208665
PDK1	0.744678	1.31656	0.105859	0.113841	0.742804	0.622651
PDK3	-0.0476366	0.774849	0.930078	0.616533	-0.0495109	0.0809355
NONO	-0.308359	0.220631	0.658159	0.6761	-0.310233	-0.473282
RCN1	1.4654	1.91861	0.000208549	0.00802319	1.46353	1.22469
TMED2	0.110363	1.51519	0.784706	0.137027	0.108489	0.821279
TOMM20	0.204391	0.717121	0.565888	0.932799	0.202517	0.0232084
SURF1	0.17031	1.22969	0.626283	0.209362	0.168435	0.535774
NSDHL	-0.498627	0.16075	0.500849	0.381892	-0.500501	-0.533163
SLC1A5	-0.466058	0.290092	0.202974	0.363347	-0.467932	-0.403821
ATP6AP1	-0.87599	0.129339	0.14313	0.556834	-0.877864	-0.564574
RAB11B;RAB11A	0.0968015	0.186426	0.894529	0.243091	0.0949273	-0.507487
ETFDH	-0.0643743	0.298637	0.746354	0.621324	-0.0662486	-0.395276
2007-09-01	-0.905196	-0.057277	0.109252	0.302624	-0.907071	-0.75119
MRPL23	0.0366088	0.458485	0.964581	0.607987	0.0347345	-0.235428
FXN	0.0443242	1.17436	0.907568	0.28046	0.04245	0.480448
NDUFA5	-0.793182	0.388148	0.195734	0.696556	-0.795056	-0.305765
CLPP	0.218595	0.967758	0.548938	0.467987	0.216721	0.273845
TST	-0.0952038	0.862628	0.769058	0.710594	-0.097078	0.168715
GUK1	-0.496468	0.733244	0.471741	0.787008	-0.498342	0.0393305
HAGH	-0.115238	0.719091	0.867797	0.741271	-0.117112	0.0251782
HIST2H2AC;HIST2H2AA3	0.260387	0.50318	0.418614	0.735083	0.258513	-0.190733
NDUFA9	0.409038	1.05299	0.317311	0.380172	0.407164	0.359072
PCK2	0.473112	1.71658	0.177672	0.0157399	0.471237	1.02266
HADH	0.31429	1.06112	0.506671	0.388212	0.312416	0.367206
CYP51A1	-0.102651	0.178143	0.889496	0.526272	-0.104525	-0.51577
IMMT	-0.0119807	0.625734	0.975254	0.904356	-0.013855	-0.0681791
LEPRE1	1.36525	1.27334	0.00219644	0.212562	1.36337	0.57943
HSDL1	0.155879	0.456128	0.563899	0.913798	0.154004	-0.237785
TIMM50	0.0380147	0.761678	0.871793	0.819394	0.0361405	0.0677647
NADK2	-0.0541077	0.968915	0.869598	0.434352	-0.0559819	0.275002
ACSF3	0.239887	1.37538	0.320029	0.144972	0.238013	0.681471
MRPL51	-0.243677	0.489848	0.780953	0.805389	-0.245551	-0.204065
HSD17B12	-0.359786	-0.00489682	0.364687	0.118959	-0.361661	-0.69881
AGK	0.386149	1.02474	0.350273	0.413069	0.384275	0.330824
TMEM41B	0.233152	0.556648	0.46063	0.904837	0.231278	-0.137265
MTX3	0.729183	0.982306	0.0690815	0.457874	0.727309	0.288393
COQ5	-0.318056	0.344612	0.975986	0.720586	-0.31993	-0.349301
EARS2	0.136191	0.334152	0.683665	0.845245	0.134317	-0.359761
MIA3	-0.388223	0.354594	0.480991	0.56694	-0.390098	-0.339319
PITRM1	0.0596321	0.77863	0.868407	0.987944	0.0577579	0.0847171
COA6	0.266277	1.01124	0.467459	0.461844	0.264403	0.317326
AARS2	-0.25355	0.54311	0.544198	0.806823	-0.255424	-0.150803
VARS2	0.182438	1.20148	0.569702	0.287248	0.180564	0.507564
RARS2	0.125387	0.778036	0.460167	0.801597	0.123512	0.0841234
CHCHD2;CHCHD2P9	0.856149	2.68798	0.0185394	5.88e-06	0.854275	1.99407
PDSS1	0.738811	0.852615	0.0680501	0.509688	0.736937	0.158702
IBA57	0.60065	1.15297	0.103229	0.219098	0.598776	0.459052
MRPL2	-0.215429	0.29373	0.697749	0.473924	-0.217303	-0.400183
ATAD3B	0.439676	1.24322	0.142524	0.190729	0.437802	0.549303
ATPAF1	0.185993	1.04044	0.508274	0.289808	0.184119	0.346525
LYRM7	0.118759	0.619204	0.836509	0.968835	0.116884	-0.0747089
2001-03-01	-0.0860479	1.32196	0.951998	0.207456	-0.0879222	0.628051
QIL1	0.138552	0.499035	0.676429	0.66865	0.136678	-0.194878
LAMTOR1	-0.339144	-0.0473989	0.563698	0.305542	-0.341019	-0.741312
PDE12	0.171719	0.198427	0.676841	0.548106	0.169845	-0.495486
SLC25A24	0.386038	1.14443	0.291963	0.314139	0.384164	0.450512
HIBCH	0.266637	0.677518	0.549575	0.949741	0.264762	-0.016395
MRPL14	-0.296651	0.134604	0.604607	0.485308	-0.298525	-0.559309
SFXN4	0.532965	1.43327	0.203407	0.152255	0.531091	0.739359
FDX1L	-0.639782	0.97013	0.285135	0.459081	-0.641656	0.276217
FAHD1	-0.615972	0.81003	0.348272	0.674716	-0.617847	0.116117
DARS2	0.449429	1.11176	0.205868	0.336618	0.447555	0.417845
TMEM65	0.247442	0.963701	0.413079	0.434638	0.245567	0.269788
SLC30A9	0.192699	1.38447	0.564441	0.162344	0.190825	0.690558
SARM1	0.950095	1.37928	0.0323232	0.146433	0.948221	0.685369
MTHFD1L	-0.426393	0.234618	0.334789	0.331659	-0.428267	-0.459295
KDELC1	0.777788	1.14934	0.0553967	0.265689	0.775914	0.455431
TMEM205	-1.31337	-0.326307	0.0189372	0.0927889	-1.31524	-1.02022
APOOL	0.725697	1.57902	0.0516964	0.0332848	0.723823	0.885103
HSDL2	0.147697	0.586969	0.757577	0.811441	0.145823	-0.106944
CERS6	-0.388204	0.563412	0.656947	0.856223	-0.390079	-0.130501
QSOX2	0.375401	0.969706	0.386972	0.442282	0.373527	0.275793
TMTC3	-0.490132	0.352639	0.524031	0.763333	-0.492006	-0.341274
IKBIP	-0.307716	0.756038	0.847663	0.671407	-0.30959	0.0621255
IKBIP	-0.110402	0.614006	0.976187	0.954842	-0.112276	-0.0799071
SND1	-0.248605	0.617499	0.625381	0.918245	-0.250479	-0.0764142
COX15	0.864969	1.7771	0.0182174	0.0466759	0.863094	1.08318
TRMT10C	0.139208	0.717596	0.754697	0.916267	0.137333	0.0236828
DHX30	0.207268	0.86415	0.643954	0.625848	0.205394	0.170237
NDUFAF7	0.111699	1.12475	0.79267	0.317311	0.109825	0.430842
FASTKD5	0.103263	0.757111	0.637082	0.688073	0.101388	0.063198
MRPL21	0.175173	0.710708	0.646215	0.841832	0.173299	0.0167954
MAVS	0.1503	1.3521	0.749807	0.421227	0.148425	0.658192
KDELC2	0.92136	0.641379	0.0141814	0.809498	0.919486	-0.0525343
DCXR	-0.0379915	0.730656	0.895071	0.877507	-0.0398658	0.0367426
MTERF4	1.40016	2.13176	0.00018334	0.0275552	1.39828	1.43784
MRPL55	-0.260774	0.277744	0.528308	0.670571	-0.262648	-0.416169
TMED4	0.146395	1.2108	0.624334	0.379004	0.14452	0.516884
GALNT7	0.163241	0.417887	0.575734	0.941404	0.161367	-0.276026
GLRX5	-0.156579	0.654717	0.821785	0.879579	-0.158453	-0.0391959
ACOT1	-0.298318	0.592158	0.436297	0.943288	-0.300192	-0.101755
MTDH	-0.460568	0.307841	0.416579	0.461688	-0.462442	-0.386072
KTN1	-0.380841	-0.0673633	0.38871	0.0882023	-0.382715	-0.761276
NT5DC3	0.548042	1.45419	0.188963	0.126396	0.546168	0.760277
BPHL	0.515006	1.24328	0.216692	0.262924	0.513132	0.549371
PLD3	-0.81421	-0.61438	0.0630145	0.00228867	-0.816084	-1.30829
MCAT	0.0439044	1.11007	0.877451	0.322327	0.0420301	0.416162
DNAJC10	0.59579	1.24506	0.131426	0.244924	0.593916	0.551148
RHOT2	0.101381	0.932031	0.897104	0.469126	0.0995069	0.238118
RHOT1	0.6469	1.37135	0.167233	0.166466	0.645026	0.677435
MRPL41	0.149129	0.736918	0.758888	0.744953	0.147255	0.0430046
SUPV3L1	0.236462	0.987188	0.576584	0.483399	0.234588	0.293275
MICU2	0.842858	1.40068	0.0272039	0.15412	0.840984	0.706769
ELMOD2	-0.0485465	-0.503756	0.895597	0.0698033	-0.0504207	-1.19767
NDUFAF2	0.126841	0.835317	0.625881	0.677254	0.124966	0.141404
ABHD12	-0.337339	0.420607	0.65958	0.930308	-0.339213	-0.273306
TMEM256	-0.103999	0.841663	0.617725	0.553295	-0.105874	0.14775
MMGT1	-0.0649024	0.26285	0.967831	0.53372	-0.0667767	-0.431063
ATPAF2	0.426426	1.96573	0.24312	0.020885	0.424552	1.27181
MRPL50	-0.173677	0.807048	0.625229	0.647119	-0.175552	0.113135
EMC1	-0.0925401	0.500953	0.78301	0.980778	-0.0944143	-0.19296
C4orf32	-0.973979	0.487156	0.156339	0.963792	-0.975853	-0.206757
ENAH	-1.04955	0.238238	0.123671	0.452011	-1.05142	-0.455675
GOLM1	0.0302654	0.0924017	0.87661	0.453099	0.0283911	-0.601511
COLGALT1	0.377068	0.967166	0.314284	0.471779	0.375194	0.273253
SUMF2	1.45665	1.99217	0.00139564	0.021302	1.45477	1.29826
PCYOX1L	0.468844	0.153302	0.306966	0.545306	0.46697	-0.540611
RDH13	-0.491003	0.132341	0.536929	0.3536	-0.492878	-0.561572
TXNDC5	0.9151	1.52168	0.015555	0.0480584	0.913226	0.827767
ATAD1	0.253263	1.26105	0.415381	0.199656	0.251389	0.567138
SCCPDH	0.390007	0.869754	0.261075	0.523182	0.388133	0.175841
SERBP1	-0.643631	0.321117	0.372944	0.6764	-0.645505	-0.372796
APOA1BP	-0.2283	0.678211	0.813158	0.776222	-0.230175	-0.0157025
MCU	-0.0323887	1.12029	0.49428	0.471524	-0.0342629	0.426381
LPCAT1	-0.680729	0.0152575	0.404669	0.369923	-0.682603	-0.678656
TOR1AIP2	-0.0852824	0.797614	0.967597	0.805948	-0.0871566	0.103701
ABHD11	-0.192546	0.565695	0.61802	0.935781	-0.19442	-0.128218
MOSPD2	-1.49464	0.301586	0.013445	0.525779	-1.49651	-0.392327
ADCK3	0.332507	1.37501	0.498909	0.103057	0.330633	0.681097
GADD45GIP1	-0.0502783	0.60038	0.827328	0.869962	-0.0521526	-0.0935325
GDAP1	0.196229	1.42217	0.516533	0.160575	0.194355	0.728259
GOLGA5	0.1956	0.790859	0.49526	0.693186	0.193725	0.0969456
RDH11	-0.244395	-0.0739573	0.686942	0.286513	-0.246269	-0.76787
STT3B	-0.0699516	0.298158	0.901702	0.695484	-0.0718258	-0.395755
PNPT1	0.0436244	0.741252	0.841826	0.807777	0.0417502	0.047339
HM13	-0.435749	0.492748	0.55786	0.854167	-0.437623	-0.201165
GPT2	0.41997	1.12523	0.200551	0.297817	0.418096	0.431314
DTD1	0.257252	1.01882	0.392216	0.345352	0.255378	0.324907
NUP210	-0.684341	-0.608336	0.235418	0.036312	-0.686215	-1.30225
THEM6	-0.0620681	0.737639	0.930345	0.703552	-0.0639424	0.043726
DCAKD	0.172487	1.04481	0.677253	0.406976	0.170613	0.350893
C2orf47	0.479438	1.19886	0.197207	0.349234	0.477563	0.504945
RTN4IP1	-0.278251	-1.34466	0.830443	0.000579684	-0.280125	-2.03857
BRI3BP	-0.485358	0.219858	0.402792	0.552456	-0.487232	-0.474055
FAM3C	0.208018	0.732332	0.679524	0.728602	0.206143	0.0384193
NCSTN	0.227371	0.321784	0.612729	0.718862	0.225497	-0.372129
TM9SF4	0.340619	0.145621	0.310271	0.440603	0.338745	-0.548292
MRPS27	0.267476	0.904116	0.51351	0.549764	0.265602	0.210203
UBXN4	-0.0541077	-0.0294175	0.973517	0.228149	-0.0559819	-0.72333
MRPS31	-0.282421	0.38611	0.466463	0.514818	-0.284295	-0.307803
AKAP1	-0.123748	1.08323	0.989166	0.400381	-0.125623	0.38932
GGH	-0.569908	-0.0888201	0.199215	0.0676995	-0.571782	-0.782733
GCDH	0.252173	1.03508	0.514521	0.402254	0.250299	0.341164
ATP6V0A1	-0.431929	0.42876	0.569019	0.949772	-0.433803	-0.265153
MYDGF	1.13087	1.78822	0.000771425	0.0504305	1.12899	1.0943
GFM2	0.123931	1.08547	0.606986	0.30271	0.122057	0.391553
NCLN	-0.50625	0.261742	0.179904	0.384818	-0.508124	-0.432171
GTPBP3	0.131853	0.788938	0.700612	0.679831	0.129979	0.095025
TBRG4	0.0308304	1.05493	0.932332	0.312846	0.0289562	0.361019
FAM162A	0.405992	1.17952	0.191041	0.278807	0.404118	0.485602
CCDC47	-0.58329	-0.0142124	0.209864	0.120812	-0.585164	-0.708125
MRPL24	-0.229112	0.637401	0.877854	0.966453	-0.230986	-0.0565119
ISOC2	-0.378963	0.448509	0.594551	0.610428	-0.380838	-0.245404
LRRC59	-0.35899	0.185261	0.308116	0.226738	-0.360865	-0.508652
FKBP10	1.30987	1.58485	0.00440815	0.0253866	1.308	0.890934
COA7	-0.123481	0.74118	0.945976	0.809676	-0.125355	0.0472666
TAMM41	-0.0168185	0.554994	0.873489	0.997898	-0.0186927	-0.138919
FAM136A	-0.384094	0.219891	0.343333	0.334976	-0.385968	-0.474021
PYCR2	0.436162	1.39688	0.257747	0.114979	0.434288	0.702965
NSUN4	0.352871	1.00159	0.280911	0.482643	0.350997	0.307675
ACSF2	-0.150673	0.811422	0.906413	0.688669	-0.152548	0.117509
FAF2	-0.00280156	0.664745	0.980309	0.880251	-0.00467582	-0.0291675
AP2M1	-0.786472	0.306538	0.202073	0.719645	-0.788347	-0.387375
ADCK4	0.0571383	0.541072	0.621806	0.988116	0.0552641	-0.152841
DNAJC19	0.91242	1.24042	0.0415796	0.270605	0.910546	0.546505
MRPL38	-0.380803	0.595467	0.379399	0.939886	-0.382677	-0.0984456
MRRF	-0.00119793	1.09502	0.911041	0.34551	-0.00307218	0.401106
MALSU1	0.642471	1.81507	0.0878215	0.0381129	0.640596	1.12116
MRPS24	-0.278881	0.276433	0.517204	0.306925	-0.280755	-0.41748
MRPL53	0.341644	0.707336	0.393841	0.841678	0.33977	0.0134231
CCDC51	0.634221	1.28044	0.0589542	0.15547	0.632347	0.586527
DNAJA3	0.426104	1.03981	0.123898	0.385713	0.424229	0.345901
PTCD3	-0.247817	0.283773	0.664215	0.359526	-0.249691	-0.41014
MMAB	0.269392	0.795183	0.541967	0.676147	0.267518	0.10127
CERS2	-0.589811	-0.0480967	0.508364	0.243839	-0.591685	-0.74201
MRPL48	0.164529	0.43261	0.514724	0.687005	0.162655	-0.261303
FAHD2A;FAHD2B	0.254957	0.780141	0.570248	0.600959	0.253083	0.0862276
C17orf59	-0.699091	-0.0263043	0.455569	0.406253	-0.700966	-0.720217
MARS2	0.777872	0.435436	0.0565107	0.960988	0.775998	-0.258477
ERO1L	1.38139	-0.141694	0.00279176	0.187787	1.37952	-0.835607
PGAM5	0.302758	1.11035	0.41025	0.394519	0.300883	0.416442
DDRGK1	-0.757892	0.051773	0.0826466	0.154457	-0.759766	-0.64214
DHTKD1	0.474981	1.30248	0.210384	0.259057	0.473107	0.608562
NARS2	-0.0419815	1.4959	0.709297	0.123719	-0.0438557	0.801985
SUCLG2	-0.143309	0.750834	0.751828	0.84725	-0.145183	0.0569208
USMG5	-0.167134	-0.0366088	0.883489	0.240536	-0.169009	-0.730522
CDK5RAP3	-0.890065	-0.246712	0.15545	0.161874	-0.891939	-0.940625
TMX3	-0.827487	0.00528993	0.0706409	0.277904	-0.829361	-0.688623
CLPTM1L	-0.436607	0.442987	0.460782	1	-0.438482	-0.250926
SFXN2	0.399663	0.693714	0.371207	0.782368	0.397789	-0.0001986
FAM210A	0.234746	0.631802	0.441071	0.776991	0.232872	-0.0621115
TRNT1	0.904812	1.26764	0.0276244	0.21462	0.902937	0.573722
TEFM	0.57192	0.997953	0.173746	0.404854	0.570045	0.30404
GFM1	0.191689	0.771618	0.654914	0.768411	0.189815	0.0777054
MCCC1	0.086512	1.41912	0.687199	0.181993	0.0846378	0.725208
CLCC1	-0.472269	0.568944	0.480923	0.994844	-0.474143	-0.124969
YME1L1	0.254715	0.97926	0.48462	0.501828	0.252841	0.285347
RMDN3	0.176833	1.3559	0.540605	0.187251	0.174959	0.661991
SDF2	1.06281	0.717667	0.0160635	0.864965	1.06094	0.0237539
PARK7	-1.27635	-0.0725861	0.0230778	0.256159	-1.27822	-0.766499
VAT1	-1.02935	-0.147307	0.00645511	0.0630694	-1.03123	-0.84122
PHB2	0.263275	0.976986	0.596374	0.539755	0.261401	0.283073
CHP1	-0.530052	0.310969	0.433222	0.551302	-0.531926	-0.382944
HSD17B10	0.302524	0.97943	0.571327	0.591905	0.300649	0.285517
HNRNPAB	0.192447	0.278269	0.580704	0.718705	0.190572	-0.415644
MIPEP	0.111699	0.988733	0.616001	0.490523	0.109825	0.29482
ACO2	-0.334698	0.470349	0.379786	0.631869	-0.336572	-0.223564
SLC29A1	-0.193024	0.52506	0.903484	0.935441	-0.194899	-0.168853
NIPSNAP1	0.0335111	0.710591	0.952333	0.896931	0.0316368	0.0166775
MICU1	0.821873	1.40015	0.056219	0.139218	0.819999	0.706236
ELAC2	0.125122	1.14404	0.695216	0.216525	0.123248	0.450129
ECSIT	-0.342177	1.15402	0.679358	0.337033	-0.344051	0.460111
MRPL45	-0.316043	0.411023	0.581058	0.543134	-0.317917	-0.28289
SDF4	0.0156403	0.709222	0.962275	0.908346	0.0137661	0.0153087
ADPGK	-0.0525956	0.834056	0.823843	0.616678	-0.0544699	0.140143
UQCC2	0.363115	0.55368	0.317311	0.805853	0.361241	-0.140233
ERP44	1.12479	1.92868	0.012535	0.0194962	1.12292	1.23476
NTPCR	-0.204233	0.502689	0.872945	0.956066	-0.206107	-0.191224
TACO1	0.366252	1.05307	0.245279	0.373634	0.364378	0.359162
ESYT1	-0.388091	0.246105	0.434961	0.361979	-0.389965	-0.447808
MTG1	0.800248	2.25877	0.0632886	0.00491255	0.798373	1.56486
TMEM43	-0.0348253	0.628497	0.973055	0.953526	-0.0366995	-0.0654161
DHRS4	-0.192843	0.0279838	0.922002	0.317311	-0.194717	-0.665929
NDUFAF3	-0.785726	0.602701	0.195642	0.943288	-0.7876	-0.0912121
ISCA1	0.382169	1.16398	0.268387	0.300277	0.380295	0.470066
HTATIP2	-0.00778262	0.619803	0.77679	0.80346	-0.00965687	-0.0741105
APOO	0.332507	1.33676	0.455867	0.160722	0.330633	0.642843
TMED9	0.115965	0.682534	0.715052	0.949496	0.114091	-0.0113791
TIMM21	0.00963388	0.820362	0.878545	0.566079	0.00775962	0.126449
ELOVL1	-0.121298	0.104868	0.848327	0.460122	-0.123172	-0.589045
TARS2	0.0359054	0.453814	0.984016	0.717171	0.0340311	-0.240099
FUNDC2	0.738292	0.702492	0.0566233	0.689211	0.736418	0.0085786
CHID1	0.22885	0.459695	0.50714	0.936587	0.226975	-0.234218
HINT2	0.128425	1.13981	0.809396	0.248989	0.126551	0.445895
CECR5	-0.493297	0.304362	0.214628	0.424579	-0.495171	-0.389551
MRPL13	-0.320883	0.233176	0.523894	0.352117	-0.322757	-0.460737
MRPL9	-0.405853	0.47301	0.404241	0.954063	-0.407727	-0.220903
MRPL4	-0.244206	0.122256	0.643758	0.244752	-0.246081	-0.571657
MRPL1	-0.087856	0.74398	0.693407	0.817732	-0.0897303	0.0500667
MRPS26	0.10017	0.698014	0.769954	0.973605	0.098296	0.0041015
NLN	0.288654	0.433545	0.448873	0.88038	0.28678	-0.260368
MRPL37	-0.208844	0.390415	0.650403	0.522794	-0.210719	-0.303498
OSBPL8	0.0858326	0.287149	0.821044	0.652284	0.0839583	-0.406764
SLIRP	0.00173014	0.687706	0.985117	0.987944	-0.000144114	-0.0062065
MTFR1L	0.397036	1.59457	0.237473	0.0705864	0.395162	0.900661
CLPB	-0.310289	1.20816	0.601238	0.197509	-0.312164	0.514248
NT5C3A	0.546759	0.58422	0.23203	0.914453	0.544884	-0.109693
QRSL1	0.106214	0.77512	0.664147	0.683229	0.10434	0.0812071
MAGT1	-0.310576	0.010454	0.708534	0.316673	-0.31245	-0.683459
RAB1B;RAB1C	-0.402531	0.158848	0.343284	0.503958	-0.404405	-0.535065
MTIF3	0.443395	1.05155	0.193551	0.323557	0.44152	0.357636
PPA2	0.371169	1.46897	0.199393	0.0699727	0.369294	0.775058
MRPL46	0.24987	0.774602	0.716826	0.799579	0.247996	0.0806886
CPVL	-0.438112	0.13005	0.250631	0.522826	-0.439986	-0.563863
GHITM	1.26706	1.65786	0.0033982	0.0721665	1.26518	0.963942
TMX1	-0.440518	0.143899	0.226029	0.259845	-0.442392	-0.550014
POFUT1	1.56798	2.01438	0.000660475	0.0162238	1.56611	1.32047
TRABD	-0.351461	0.763097	0.709701	0.701061	-0.353335	0.0691842
ALG9	-0.401616	0.345326	0.751097	0.594621	-0.40349	-0.348587
PTGES2	0.206518	1.30433	0.355989	0.120763	0.204644	0.610414
ACAD9	0.333767	1.28704	0.380027	0.112914	0.331893	0.59313
NT5DC2	0.102053	0.498362	0.840438	0.824642	0.100179	-0.195551
SFXN1	0.0791561	1.07124	0.82004	0.3819	0.0772819	0.377326
MRPL44	-0.0788227	0.565438	0.893691	0.92919	-0.080697	-0.128475
L2HGDH	-0.0761738	0.629122	0.878786	0.856923	-0.0780481	-0.0647915
CARS2	0.445515	1.04955	0.286724	0.361012	0.443641	0.355633
GRPEL1	0.315102	1.26559	0.449611	0.169751	0.313228	0.571674
RDH14	-0.264859	0.446404	0.871032	0.92352	-0.266733	-0.247509
RNMTL1	0.12618	0.826719	0.66313	0.61473	0.124306	0.132806
MCCC2	0.0728604	0.572029	0.783514	0.904613	0.0709862	-0.121884
SDF2L1	0.129745	0.449159	0.720415	0.906513	0.12787	-0.244755
PDE11A	0.353323	0.255632	0.319688	0.620902	0.351449	-0.438281
PREB	-1.39562	0.0187026	0.0178565	0.382457	-1.3975	-0.67521
MRS2	1.33748	1.03416	0.00229046	0.342687	1.33561	0.340247
MRPL47	0.0352017	0.579275	0.922744	0.85839	0.0333274	-0.114638
TM9SF3	0.0536674	0.552389	0.86053	0.824642	0.0517932	-0.141524
APMAP	0.0411028	0.804375	0.976474	0.771874	0.0392286	0.110462
TXNRD2	-0.763342	0.185868	0.0662982	0.258506	-0.765216	-0.508045
RAB18	0.646992	0.560111	0.168505	0.903804	0.645118	-0.133802
SARS2	0.1133	0.979317	0.880003	0.468405	0.111426	0.285403
MRPS30	-0.121188	0.303436	0.79535	0.401624	-0.123063	-0.390477
ACOT13	0.0297002	0.530031	0.909113	0.852634	0.027826	-0.163882
TIMMDC1	0.641084	1.31883	0.101419	0.219108	0.639209	0.624917
MRPL40	-0.349511	0.664723	0.393571	0.916852	-0.351385	-0.0291904
RTN4	-1.24684	0.171108	0.0473914	0.302546	-1.24871	-0.522805
DIABLO	-2.954	0.748893	4.23e-14	0.83791	-2.95587	0.05498
SDR39U1	-0.0691189	0.662689	0.919891	0.908448	-0.0709931	-0.0312244
ABCB10	0.78785	1.52753	0.0507244	0.0572168	0.785976	0.83362
MRPL17	-0.145334	0.426916	0.806111	0.644046	-0.147208	-0.266997
TOMM22	-0.47313	0.668455	0.222865	0.894611	-0.475004	-0.0254578
IARS2	0.235114	0.868911	0.407364	0.606345	0.23324	0.174998
SACM1L	-0.559154	-0.328607	0.145213	0.0251084	-0.561028	-1.02252
ACSS1	0.356707	1.45585	0.4189	0.122212	0.354833	0.761938
ABHD10	0.0472592	0.791083	0.824429	0.649197	0.045385	0.0971703
LIN7C	-0.181395	-0.103397	0.996703	0.20573	-0.183269	-0.79731
AGPAT5	0.246834	1.23416	0.442414	0.266178	0.244959	0.540247
EXD2	0.0485151	0.685593	0.588872	0.937818	0.0466409	-0.0083195
DNAJC11	0.463936	1.21655	0.18585	0.209068	0.462062	0.522639
ATAD3A	0.164014	0.815351	0.617318	0.778014	0.16214	0.121438
MRPS18A	-0.106917	0.513976	0.995964	0.979642	-0.108792	-0.179937
ARMC1	0.00662125	0.694251	0.813374	0.842888	0.004747	0.0003382
MTPAP	0.239642	1.65681	0.532948	0.0843019	0.237768	0.962895
MRPL22	0.100843	0.150065	0.849338	0.474441	0.0989688	-0.543848
NDUFB11	0.559639	1.81355	0.212039	0.0152822	0.557764	1.11964
MRPL16	-0.360601	0.464843	0.31548	0.739346	-0.362475	-0.22907
OCIAD1	0.578601	1.47085	0.138873	0.0989481	0.576726	0.776936
IMPAD1	0.0543624	0.807957	0.684288	0.707235	0.0524881	0.114044
CHCHD3	-0.0315774	0.693481	0.691489	0.938456	-0.0334517	-0.0004319
MRPL39	0.00877379	0.614227	0.856325	0.965862	0.00689954	-0.0796864
UGGT1	0.844627	1.56725	0.0176459	0.0313035	0.842752	0.873341
FASTKD2	-0.248708	-1.07499	0.878471	0.0028244	-0.250582	-1.7689
TECR	-0.513255	0.104682	0.342075	0.422923	-0.515129	-0.589231
CISD1	1.04117	1.69558	0.0138693	0.0217375	1.0393	1.00167
MTCH1	0.652234	1.27171	0.103178	0.172348	0.65036	0.577792
MPP6	-0.113567	0.714847	0.865495	0.699128	-0.115441	0.0209335
MRPL15	-0.2735	0.659449	0.580104	1	-0.275374	-0.0344638
NDUFAF4	-0.406273	0.361843	0.493003	0.554469	-0.408148	-0.33207
HACD3	-0.573918	0.436979	0.252027	0.47494	-0.575792	-0.256934
EMC3	-0.510765	0.482775	0.481123	0.94341	-0.51264	-0.211138
NDUFA13	-1.84518	-1.41143	4e-06	0.000306809	-1.84706	-2.10534
VAPA	-0.582966	0.244685	0.165323	0.374308	-0.58484	-0.449228
MRPL27	-0.357418	0.153719	0.421792	0.266526	-0.359293	-0.540194
RRBP1	-0.0915252	0.523525	0.950624	0.846897	-0.0933994	-0.170388
SUCLA2	-0.00879832	0.551818	0.977126	0.851385	-0.0106726	-0.142095
STX18	-0.615309	0.695933	0.482721	0.919077	-0.617183	0.00202
DNAJB11	0.222063	0.906981	0.424746	0.675996	0.220188	0.213068
SLC25A10	0.415001	1.08915	0.254179	0.41454	0.413127	0.395232
AASS	0.288772	0.882252	0.3079	0.57687	0.286898	0.188339
NIPSNAP3A	0.0229004	0.855197	0.994199	0.610262	0.0210262	0.161284
WARS2	0.278342	0.483279	0.390057	0.963792	0.276467	-0.210634
SEC63	-0.859954	-0.136191	0.0353442	0.253611	-0.861829	-0.830104
PCYOX1	-0.722348	0.32182	0.0580402	0.738151	-0.724223	-0.372093
CYB5R1	-0.195715	0.504059	0.740123	0.816317	-0.197589	-0.189854
NDUFA12	-1.73034	-0.767146	1.56e-05	0.00052746	-1.73222	-1.46106
ATPIF1	0.0333701	0.574197	0.746064	0.848392	0.0314958	-0.119716
ATPIF1	-0.721706	-0.0472592	0.294118	0.0709953	-0.72358	-0.741172
AK3	0.489954	1.29867	0.233976	0.0940708	0.48808	0.60476
HACL1	-0.400625	0.355461	0.489258	0.782098	-0.402499	-0.338452
SLC25A13	0.219834	0.854518	0.550425	0.574195	0.21796	0.160605
STOML2	0.319618	1.29258	0.459011	0.211037	0.317744	0.598668
RAB21	0.107018	0.306538	0.791986	0.772184	0.105144	-0.387375
[truncated: 40 more rows]

## Sheet: Fig. 3c
Sample	Replicate	Transcript	mtRiboSeq	RNASeq	TranslationEfficienty	TranslationEfficienty_Norm
[truncated: 78 more rows]

[truncated: 6 more sheets: Fig. 4, Fig. 6b, Fig. 7a, Fig. 7d, Fig. S2b, Fig.S2c]
